# Supplementary material for: Aerobic exercise training resets the human skeletal muscle methylome 10 years after breast cancer treatment and survival
Source: FASEB J. 2022 Dec 21;37(1):e22720. doi: 10.1096/fj.202201510RR (PMC13281840; doi:10.1096/fj.202201510RR)
Supplement: Supplementary file 3 — Dataset S1 [file FSB2-37-e22720-s003.xlsx]

## Sheet: 1A
DMPs Cancer Alone (Cancer Trained Pre vs. Heathly Aged Matched Trained Pre) p = 0.01 (with 108 experimental time CpGs and 378 between cancer group CpGs removed)
Column #	Probeset ID	Gene Symbol	p-value(Condition * Time)	CHR	DMR	GencodeCompV12_Accession	GencodeCompV12_Group	GencodeCompV12_NAME	Phantom5_Enhancers	Regulatory_Feature_Group	Regulatory_Feature_Name	Relation_to_UCSC_CpG_Island	UCSC_CpG_Islands_Name	UCSC_RefGene_Accession	UCSC_RefGene_Group	UCSC_RefGene_Name	p-value(Cancer Trained * Post vs. Cancer Trained * Pre)	Estimate(Cancer Trained * Post vs. Cancer Trained * Pre)	F(Cancer Trained * Post vs. Cancer Trained * Pre)	T(Cancer Trained * Post vs. Cancer Trained * Pre)	Difference(Cancer Trained * Post vs. Cancer Trained * Pre)	Difference(Cancer Trained * Post vs. Cancer Trained * Pre) (Description)	Beta Difference(Cancer Trained * Post vs. Cancer Trained * Pre)	Beta Difference(Cancer Trained * Post vs. Cancer Trained * Pre) (Description)	p-value(Healthy Aged-matched Trained * Post vs. Healthy Aged-matched Trained * Pre)	Estimate(Healthy Aged-matched Trained * Post vs. Healthy Aged-matched Trained * Pre)	F(Healthy Aged-matched Trained * Post vs. Healthy Aged-matched Trained * Pre)	T(Healthy Aged-matched Trained * Post vs. Healthy Aged-matched Trained * Pre)	Difference(Healthy Aged-matched Trained * Post vs. Healthy Aged-matched Trained * Pre)	Difference(Healthy Aged-matched Trained * Post vs. Healthy Aged-matched Trained * Pre) (Description)	Beta Difference(Healthy Aged-matched Trained * Post vs. Healthy Aged-matched Trained * Pre)	Beta Difference(Healthy Aged-matched Trained * Post vs. Healthy Aged-matched Trained * Pre) (Description)	p-value(Cancer Untrained * Post vs. Cancer Untrained * Pre)	Estimate(Cancer Untrained * Post vs. Cancer Untrained * Pre)	F(Cancer Untrained * Post vs. Cancer Untrained * Pre)	T(Cancer Untrained * Post vs. Cancer Untrained * Pre)	Difference(Cancer Untrained * Post vs. Cancer Untrained * Pre)	Difference(Cancer Untrained * Post vs. Cancer Untrained * Pre) (Description)	Beta Difference(Cancer Untrained * Post vs. Cancer Untrained * Pre)	Beta Difference(Cancer Untrained * Post vs. Cancer Untrained * Pre) (Description)	p-value(Cancer Trained * Pre vs. Cancer Untrained * Pre)	Estimate(Cancer Trained * Pre vs. Cancer Untrained * Pre)	F(Cancer Trained * Pre vs. Cancer Untrained * Pre)	T(Cancer Trained * Pre vs. Cancer Untrained * Pre)	Difference(Cancer Trained * Pre vs. Cancer Untrained * Pre)	Difference(Cancer Trained * Pre vs. Cancer Untrained * Pre) (Description)	Beta Difference(Cancer Trained * Pre vs. Cancer Untrained * Pre)	Beta Difference(Cancer Trained * Pre vs. Cancer Untrained * Pre) (Description)	p-value(Cancer Trained * Pre vs. Healthy Aged-matched Trained * Pre)
155813	cg00714854	LOC102724691	3.1702e-07	2		ENST00000456519.1	3'UTR	AC010884.1		Promoter_Associated	2:105592991-105593623			NR_110603	Body	LOC102724691	0.274463	-0.162909	1.2485	-1.11736	-0.162909	Cancer Trained * Post down vs Cancer Trained * Pre	-0.0268426	Cancer Trained * Post down vs Cancer Trained * Pre	0.211664	0.170604	1.64308	1.28183	0.170604	Healthy Aged-matched Trained * Post up vs Healthy Aged-matched Trained * Pre	0.0287231	Healthy Aged-matched Trained * Post up vs Healthy Aged-matched Trained * Pre	0.646808	-0.0717221	0.215105	-0.463794	-0.0717221	Cancer Untrained * Post down vs Cancer Untrained * Pre	-0.0123923	Cancer Untrained * Post down vs Cancer Untrained * Pre	0.485826	-0.109403	0.500496	-0.707457	-0.109403	Cancer Trained * Pre down vs Cancer Untrained * Pre	-0.0186512	Cancer Trained * Pre down vs Cancer Untrained * Pre	8.57866e-05
477985	cg27658459	QSOX1	2.99229e-06	1										NM_002826;NM_001004128	Body;Body	QSOX1;QSOX1	6.63877e-06	0.269463	32.1627	5.67121	0.269463	Cancer Trained * Post up vs Cancer Trained * Pre	0.0115794	Cancer Trained * Post up vs Cancer Trained * Pre	0.0321457	0.098423	5.14905	2.26915	0.098423	Healthy Aged-matched Trained * Post up vs Healthy Aged-matched Trained * Pre	0.00382325	Healthy Aged-matched Trained * Post up vs Healthy Aged-matched Trained * Pre	0.52453	-0.0325273	0.416578	-0.645428	-0.0325273	Cancer Untrained * Post down vs Cancer Untrained * Pre	-0.0014392	Cancer Untrained * Post down vs Cancer Untrained * Pre	0.0698196	-0.0954626	3.58811	-1.89423	-0.0954626	Cancer Trained * Pre down vs Cancer Untrained * Pre	-0.00437365	Cancer Trained * Pre down vs Cancer Untrained * Pre	0.000256583
62304	cg13799504	GPSM1	4.36649e-06	9								N_Shore	chr9:139239712-139239958	NM_001145638	Body	GPSM1	0.475895	0.163149	0.523917	0.723821	0.163149	Cancer Trained * Post up vs Cancer Trained * Pre	0.0237445	Cancer Trained * Post up vs Cancer Trained * Pre	0.557488	0.122335	0.353488	0.594549	0.122335	Healthy Aged-matched Trained * Post up vs Healthy Aged-matched Trained * Pre	0.0129143	Healthy Aged-matched Trained * Post up vs Healthy Aged-matched Trained * Pre	0.617388	0.120937	0.255892	0.505857	0.120937	Cancer Untrained * Post up vs Cancer Untrained * Pre	0.0196376	Cancer Untrained * Post up vs Cancer Untrained * Pre	0.747548	0.0778063	0.105918	0.32545	0.0778063	Cancer Trained * Pre up vs Cancer Untrained * Pre	0.0126463	Cancer Trained * Pre up vs Cancer Untrained * Pre	0.000101731
265378	cg04919858		6.57224e-06	X		ENST00000452501.1	5'UTR	RP5-1172N10.2		Unclassified	X:41134723-41136222	Island	chrX:41135116-41135669				0.000567941	-0.536537	15.5771	-3.94678	-0.536537	Cancer Trained * Post down vs Cancer Trained * Pre	-0.0382192	Cancer Trained * Post down vs Cancer Trained * Pre	0.209399	-0.15989	1.66001	-1.28841	-0.15989	Healthy Aged-matched Trained * Post down vs Healthy Aged-matched Trained * Pre	-0.00940745	Healthy Aged-matched Trained * Post down vs Healthy Aged-matched Trained * Pre	0.028109	0.336118	5.43398	2.33109	0.336118	Cancer Untrained * Post up vs Cancer Untrained * Pre	0.0276119	Cancer Untrained * Post up vs Cancer Untrained * Pre	0.300927	0.152309	1.1158	1.05631	0.152309	Cancer Trained * Pre up vs Cancer Untrained * Pre	0.0122117	Cancer Trained * Pre up vs Cancer Untrained * Pre	0.00183967
180891	cg08812882	MYO3B	6.63821e-06	2		ENST00000409940.2	5'UTR	MYO3B						NR_045684;NR_045683;NR_045682;NM_138995;NM_001083615	Body;Body;Body;Body;Body	MYO3B;MYO3B;MYO3B;MYO3B;MYO3B	0.00741669	0.187552	8.49142	2.914	0.187552	Cancer Trained * Post up vs Cancer Trained * Pre	0.0123428	Cancer Trained * Post up vs Cancer Trained * Pre	1.63762e-06	0.365793	38.7604	6.22579	0.365793	Healthy Aged-matched Trained * Post up vs Healthy Aged-matched Trained * Pre	0.0251787	Healthy Aged-matched Trained * Post up vs Healthy Aged-matched Trained * Pre	0.546566	0.0417264	0.3736	0.611229	0.0417264	Cancer Untrained * Post up vs Cancer Untrained * Pre	0.00272497	Cancer Untrained * Post up vs Cancer Untrained * Pre	0.233114	0.08342	1.49323	1.22198	0.08342	Cancer Trained * Pre up vs Cancer Untrained * Pre	0.00573502	Cancer Trained * Pre up vs Cancer Untrained * Pre	0.00966102
155962	cg16553052	SNX8	7.06712e-06	7		ENST00000435060.1;ENST00000494722.1;ENST00000435336.1;ENST00000447136.1	TSS200;3'UTR;5'UTR;5'UTR	SNX8;SNX8;SNX8;SNX8						NM_013321	Body	SNX8	0.359205	-0.0622507	0.872476	-0.934064	-0.0622507	Cancer Trained * Post down vs Cancer Trained * Pre	-0.0105425	Cancer Trained * Post down vs Cancer Trained * Pre	0.336058	0.059674	0.962093	0.980863	0.059674	Healthy Aged-matched Trained * Post up vs Healthy Aged-matched Trained * Pre	0.0102318	Healthy Aged-matched Trained * Post up vs Healthy Aged-matched Trained * Pre	0.58985	0.0386013	0.298206	0.546083	0.0386013	Cancer Untrained * Post up vs Cancer Untrained * Pre	0.00668411	Cancer Untrained * Post up vs Cancer Untrained * Pre	5.86216e-06	0.404339	32.7192	5.72007	0.404339	Cancer Trained * Pre up vs Cancer Untrained * Pre	0.0693521	Cancer Trained * Pre up vs Cancer Untrained * Pre	9.09597e-05
425324	cg08225418	ADAM22	1.08186e-05	7										NM_021721;NM_004194;NM_021723;NM_021722;NM_016351	Body;Body;Body;Body;Body	ADAM22;ADAM22;ADAM22;ADAM22;ADAM22	0.79276	0.0300572	0.0705192	0.265554	0.0300572	Cancer Trained * Post up vs Cancer Trained * Pre	0.00511571	Cancer Trained * Post up vs Cancer Trained * Pre	0.433593	0.0822343	0.633428	0.795882	0.0822343	Healthy Aged-matched Trained * Post up vs Healthy Aged-matched Trained * Pre	0.0142575	Healthy Aged-matched Trained * Post up vs Healthy Aged-matched Trained * Pre	0.656373	-0.05406	0.202773	-0.450303	-0.05406	Cancer Untrained * Post down vs Cancer Untrained * Pre	-0.00915555	Cancer Untrained * Post down vs Cancer Untrained * Pre	9.93372e-05	0.554847	21.3601	4.6217	0.554847	Cancer Trained * Pre up vs Cancer Untrained * Pre	0.0956384	Cancer Trained * Pre up vs Cancer Untrained * Pre	0.00180532
91584	cg05398487	MUTED	1.2955e-05	6		ENST00000439343.2;ENST00000244777.2;ENST00000543936.1;ENST00000397457.2	TSS200;TSS200;TSS200;TSS200	RP1-126E20.3;MUTED;MUTED;MUTED		Promoter_Associated	6:8063910-8065273	Island	chr6:8064046-8064765	NM_201280	TSS200	MUTED	0.120163	-0.217489	2.58903	-1.60905	-0.217489	Cancer Trained * Post down vs Cancer Trained * Pre	-0.0055581	Cancer Trained * Post down vs Cancer Trained * Pre	0.969429	0.00477648	0.00149851	0.0387106	0.00477648	Healthy Aged-matched Trained * Post up vs Healthy Aged-matched Trained * Pre	-0.000164007	Healthy Aged-matched Trained * Post down vs Healthy Aged-matched Trained * Pre	0.636671	-0.0685557	0.228664	-0.478189	-0.0685557	Cancer Untrained * Post down vs Cancer Untrained * Pre	-0.000988183	Cancer Untrained * Post down vs Cancer Untrained * Pre	6.99117e-05	0.682014	22.6307	4.75717	0.682014	Cancer Trained * Pre up vs Cancer Untrained * Pre	0.0142559	Cancer Trained * Pre up vs Cancer Untrained * Pre	1.99686e-05
124904	cg13267542	GADD45G	1.48295e-05	9		ENST00000375769.1;ENST00000494726.1;ENST00000252506.6;ENST00000252506.6	TSS200;TSS200;5'UTR;1stExon	GADD45G;GADD45G;GADD45G;GADD45G				Island	chr9:92219771-92221411	NM_006705;NM_006705	5'UTR;1stExon	GADD45G;GADD45G	0.33653	-0.13343	0.960178	-0.979887	-0.13343	Cancer Trained * Post down vs Cancer Trained * Pre	-0.00198309	Cancer Trained * Post down vs Cancer Trained * Pre	0.0454104	-0.261791	4.43539	-2.10604	-0.261791	Healthy Aged-matched Trained * Post down vs Healthy Aged-matched Trained * Pre	-0.00294909	Healthy Aged-matched Trained * Post down vs Healthy Aged-matched Trained * Pre	0.825128	0.032249	0.0498565	0.223286	0.032249	Cancer Untrained * Post up vs Cancer Untrained * Pre	0.000634637	Cancer Untrained * Post up vs Cancer Untrained * Pre	0.929668	-0.0128768	0.00794888	-0.0891565	-0.0128768	Cancer Trained * Pre down vs Cancer Untrained * Pre	-8.42055e-05	Cancer Trained * Pre down vs Cancer Untrained * Pre	0.00280707
561915	cg09857786	PVT1	1.58874e-05	8		ENST00000513868.2;ENST00000519481.1;ENST00000517838.1	5'UTR;5'UTR;5'UTR	PVT1;PVT1;PVT1	chr8:128988975-128988975	Unclassified	8:128988742-128989210			NR_003367	Body	PVT1	0.735267	-0.0802315	0.11691	-0.341922	-0.0802315	Cancer Trained * Post down vs Cancer Trained * Pre	-0.00528129	Cancer Trained * Post down vs Cancer Trained * Pre	0.942466	0.0156155	0.00531443	0.0729001	0.0156155	Healthy Aged-matched Trained * Post up vs Healthy Aged-matched Trained * Pre	0.000220279	Healthy Aged-matched Trained * Post up vs Healthy Aged-matched Trained * Pre	0.767018	0.0745457	0.0897132	0.299522	0.0745457	Cancer Untrained * Post up vs Cancer Untrained * Pre	0.0117505	Cancer Untrained * Post up vs Cancer Untrained * Pre	1.82315e-05	1.31335	27.8466	5.27698	1.31335	Cancer Trained * Pre up vs Cancer Untrained * Pre	0.159202	Cancer Trained * Pre up vs Cancer Untrained * Pre	0.00481573
153335	cg06383405	TTC7A	1.63635e-05	2		ENST00000491786.1;ENST00000484061.1;ENST00000441914.1;ENST00000496939.1;ENST00000464527	5'UTR;5'UTR;3'UTR;3'UTR;3'UTR;3'UTR;3'UTR	TTC7A;TTC7A;TTC7A;CALM2;CALM2;CALM2;TTC7A						NM_001288955;NM_001288953;NM_001288951;NM_020458	Body;Body;Body;Body	TTC7A;TTC7A;TTC7A;TTC7A	0.942178	0.00625215	0.00536777	0.0732651	0.00625215	Cancer Trained * Post up vs Cancer Trained * Pre	0.000573111	Cancer Trained * Post up vs Cancer Trained * Pre	0.452139	-0.0595	0.583379	-0.763793	-0.0595	Healthy Aged-matched Trained * Post down vs Healthy Aged-matched Trained * Pre	-0.00846515	Healthy Aged-matched Trained * Post down vs Healthy Aged-matched Trained * Pre	0.0267932	0.21298	5.53681	2.35304	0.21298	Cancer Untrained * Post up vs Cancer Untrained * Pre	0.0301056	Cancer Untrained * Post up vs Cancer Untrained * Pre	1.00313e-05	0.49869	30.356	5.50963	0.49869	Cancer Trained * Pre up vs Cancer Untrained * Pre	0.0687168	Cancer Trained * Pre up vs Cancer Untrained * Pre	0.00155762
688085	cg04955573	GFI1	1.74887e-05	1		ENST00000370332.1	ExonBnd	GFI1				N_Shore	chr1:92945907-92952609	NM_001127215;NM_001127216;NM_005263	Body;Body;Body	GFI1;GFI1;GFI1	0.425015	-0.116874	0.657735	-0.811008	-0.116874	Cancer Trained * Post down vs Cancer Trained * Pre	-0.0153333	Cancer Trained * Post down vs Cancer Trained * Pre	0.672705	0.0562334	0.182721	0.427458	0.0562334	Healthy Aged-matched Trained * Post up vs Healthy Aged-matched Trained * Pre	0.00901866	Healthy Aged-matched Trained * Post up vs Healthy Aged-matched Trained * Pre	0.386145	-0.134824	0.778037	-0.882064	-0.134824	Cancer Untrained * Post down vs Cancer Untrained * Pre	-0.0181542	Cancer Untrained * Post down vs Cancer Untrained * Pre	0.575175	0.0868025	0.3225	0.56789	0.0868025	Cancer Trained * Pre up vs Cancer Untrained * Pre	0.0133484	Cancer Trained * Pre up vs Cancer Untrained * Pre	1.89005e-05
110320	cg19443311	DGCR5	1.83739e-05	22		ENST00000438934.1;ENST00000440005.1;ENST00000421572.1	TSS1500;TSS1500;TSS1500	DGCR5;DGCR5;DGCR5		Unclassified_Cell_type_specific	22:18957575-18958466	N_Shore	chr22:18957995-18958721	NR_002733	TSS1500	DGCR5	0.354402	-0.179232	0.89039	-0.943605	-0.179232	Cancer Trained * Post down vs Cancer Trained * Pre	-0.0240577	Cancer Trained * Post down vs Cancer Trained * Pre	0.920542	0.0174718	0.0101533	0.100763	0.0174718	Healthy Aged-matched Trained * Post up vs Healthy Aged-matched Trained * Pre	0.0031045	Healthy Aged-matched Trained * Post up vs Healthy Aged-matched Trained * Pre	0.389739	0.176345	0.766164	0.875308	0.176345	Cancer Untrained * Post up vs Cancer Untrained * Pre	0.0256159	Cancer Untrained * Post up vs Cancer Untrained * Pre	0.586617	0.11098	0.303451	0.550864	0.11098	Cancer Trained * Pre up vs Cancer Untrained * Pre	0.015018	Cancer Trained * Pre up vs Cancer Untrained * Pre	0.000559424
762867	cg05228141	SH3RF3	2.12152e-05	2										NM_001099289	Body	SH3RF3	0.388586	0.136018	0.769955	0.877471	0.136018	Cancer Trained * Post up vs Cancer Trained * Pre	0.00943186	Cancer Trained * Post up vs Cancer Trained * Pre	0.48964	-0.0992267	0.491714	-0.701223	-0.0992267	Healthy Aged-matched Trained * Post down vs Healthy Aged-matched Trained * Pre	-0.00836448	Healthy Aged-matched Trained * Post down vs Healthy Aged-matched Trained * Pre	0.120662	0.264177	2.58173	1.60678	0.264177	Cancer Untrained * Post up vs Cancer Untrained * Pre	0.0202075	Cancer Untrained * Post up vs Cancer Untrained * Pre	0.00140896	0.590197	12.8859	3.58969	0.590197	Cancer Trained * Pre up vs Cancer Untrained * Pre	0.0443749	Cancer Trained * Pre up vs Cancer Untrained * Pre	0.000544918
783407	cg01719974		2.28323e-05	5													0.00056363	0.276459	15.6005	3.94975	0.276459	Cancer Trained * Post up vs Cancer Trained * Pre	0.010868	Cancer Trained * Post up vs Cancer Trained * Pre	0.147746	0.0954462	2.2314	1.49379	0.0954462	Healthy Aged-matched Trained * Post up vs Healthy Aged-matched Trained * Pre	0.00309002	Healthy Aged-matched Trained * Post up vs Healthy Aged-matched Trained * Pre	0.380299	0.0663066	0.7977	0.893141	0.0663066	Cancer Untrained * Post up vs Cancer Untrained * Pre	0.00245443	Cancer Untrained * Post up vs Cancer Untrained * Pre	0.0998374	-0.126876	2.9207	-1.70901	-0.126876	Cancer Trained * Pre down vs Cancer Untrained * Pre	-0.0051972	Cancer Trained * Pre down vs Cancer Untrained * Pre	4.30593e-05
340144	cg01235172	PTPRN2	2.65979e-05	7						Unclassified_Cell_type_specific	7:157451462-157451714	N_Shelf	chr7:157453774-157454208	NM_002847;NM_130842;NM_130843	Body;Body;Body	PTPRN2;PTPRN2;PTPRN2	0.617578	0.0324591	0.255614	0.505583	0.0324591	Cancer Trained * Post up vs Cancer Trained * Pre	0.00535879	Cancer Trained * Post up vs Cancer Trained * Pre	0.277112	0.0651168	1.23447	1.11107	0.0651168	Healthy Aged-matched Trained * Post up vs Healthy Aged-matched Trained * Pre	0.011107	Healthy Aged-matched Trained * Post up vs Healthy Aged-matched Trained * Pre	0.1487	0.101472	2.22049	1.49013	0.101472	Cancer Untrained * Post up vs Cancer Untrained * Pre	0.0174033	Cancer Untrained * Post up vs Cancer Untrained * Pre	2.48624e-05	0.351147	26.5912	5.15666	0.351147	Cancer Trained * Pre up vs Cancer Untrained * Pre	0.0596298	Cancer Trained * Pre up vs Cancer Untrained * Pre	0.00276626
613884	cg08135904	NOTCH4	2.92314e-05	6		ENST00000465528.1;ENST00000375023.3	3'UTR;ExonBnd	NOTCH4;NOTCH4						NM_004557	Body	NOTCH4	0.0617635	0.133796	3.82479	1.95571	0.133796	Cancer Trained * Post up vs Cancer Trained * Pre	0.0206895	Cancer Trained * Post up vs Cancer Trained * Pre	0.0716854	0.117466	3.53772	1.88088	0.117466	Healthy Aged-matched Trained * Post up vs Healthy Aged-matched Trained * Pre	0.0170099	Healthy Aged-matched Trained * Post up vs Healthy Aged-matched Trained * Pre	0.00300372	-0.23848	10.8011	-3.2865	-0.23848	Cancer Untrained * Post down vs Cancer Untrained * Pre	-0.0356455	Cancer Untrained * Post down vs Cancer Untrained * Pre	0.000256873	-0.308749	18.1041	-4.25489	-0.308749	Cancer Trained * Pre down vs Cancer Untrained * Pre	-0.0465123	Cancer Trained * Pre down vs Cancer Untrained * Pre	0.00048899
450675	cg06742801		3.43133e-05	19													0.645274	-0.0863012	0.217124	-0.465966	-0.0863012	Cancer Trained * Post down vs Cancer Trained * Pre	-0.0148978	Cancer Trained * Post down vs Cancer Trained * Pre	0.959716	0.00862591	0.00260295	0.0510191	0.00862591	Healthy Aged-matched Trained * Post up vs Healthy Aged-matched Trained * Pre	0.000968874	Healthy Aged-matched Trained * Post up vs Healthy Aged-matched Trained * Pre	0.349734	-0.187203	0.908132	-0.952959	-0.187203	Cancer Untrained * Post down vs Cancer Untrained * Pre	-0.0305241	Cancer Untrained * Post down vs Cancer Untrained * Pre	0.00392664	-0.624196	10.0963	-3.17748	-0.624196	Cancer Trained * Pre down vs Cancer Untrained * Pre	-0.104403	Cancer Trained * Pre down vs Cancer Untrained * Pre	0.000128691
429381	cg04230060	SUSD1	4.00588e-05	9		ENST00000355396.3;ENST00000374264.2;ENST00000374263.3;ENST00000374270.3	TSS1500;TSS1500;TSS1500;TSS1500	SUSD1;SUSD1;SUSD1;SUSD1		Promoter_Associated	9:114936531-114938463	S_Shore	chr9:114937020-114937824	NM_022486	TSS1500	SUSD1	0.669853	-0.0482124	0.186133	-0.431431	-0.0482124	Cancer Trained * Post down vs Cancer Trained * Pre	-0.00781089	Cancer Trained * Post down vs Cancer Trained * Pre	0.768368	0.0303726	0.0886444	0.297732	0.0303726	Healthy Aged-matched Trained * Post up vs Healthy Aged-matched Trained * Pre	0.00512576	Healthy Aged-matched Trained * Post up vs Healthy Aged-matched Trained * Pre	0.473918	-0.0861825	0.528678	-0.727102	-0.0861825	Cancer Untrained * Post down vs Cancer Untrained * Pre	-0.0145576	Cancer Untrained * Post down vs Cancer Untrained * Pre	0.00316818	-0.386984	10.6595	-3.26489	-0.386984	Cancer Trained * Pre down vs Cancer Untrained * Pre	-0.0641848	Cancer Trained * Pre down vs Cancer Untrained * Pre	0.000203521
213270	cg09750365		4.58545e-05	16		ENST00000561591.1	TSS200	RP11-1136G4.1									0.434155	0.114097	0.631863	0.794898	0.114097	Cancer Trained * Post up vs Cancer Trained * Pre	0.00918385	Cancer Trained * Post up vs Cancer Trained * Pre	0.548738	0.0796531	0.369541	0.607899	0.0796531	Healthy Aged-matched Trained * Post up vs Healthy Aged-matched Trained * Pre	0.00392355	Healthy Aged-matched Trained * Post up vs Healthy Aged-matched Trained * Pre	0.980536	-0.00375158	0.000607227	-0.024642	-0.00375158	Cancer Untrained * Post down vs Cancer Untrained * Pre	0.000391501	Cancer Untrained * Post up vs Cancer Untrained * Pre	0.250832	0.178976	1.38202	1.17559	0.178976	Cancer Trained * Pre up vs Cancer Untrained * Pre	0.0134134	Cancer Trained * Pre up vs Cancer Untrained * Pre	0.00425305
409925	cg17647814		5.07994e-05	6		ENST00000379928.4;ENST00000475213.1	TSS1500;3'UTR	RP11-69L16.4;SSR1		Unclassified	6:7275830-7277371						0.815117	0.0718909	0.0558428	0.236311	0.0718909	Cancer Trained * Post up vs Cancer Trained * Pre	0.0135008	Cancer Trained * Post up vs Cancer Trained * Pre	0.967522	0.0114213	0.00169136	0.0411261	0.0114213	Healthy Aged-matched Trained * Post up vs Healthy Aged-matched Trained * Pre	0.00316878	Healthy Aged-matched Trained * Post up vs Healthy Aged-matched Trained * Pre	0.925853	-0.0303336	0.00883722	-0.0940065	-0.0303336	Cancer Untrained * Post down vs Cancer Untrained * Pre	-0.00671514	Cancer Untrained * Post down vs Cancer Untrained * Pre	0.00504025	-0.992192	9.45494	-3.07489	-0.992192	Cancer Trained * Pre down vs Cancer Untrained * Pre	-0.166327	Cancer Trained * Pre down vs Cancer Untrained * Pre	6.10284e-05
644185	cg03666500		5.42895e-05	6													0.743224	-0.0734584	0.10972	-0.33124	-0.0734584	Cancer Trained * Post down vs Cancer Trained * Pre	-0.00355102	Cancer Trained * Post down vs Cancer Trained * Pre	0.273221	-0.226806	1.25514	-1.12033	-0.226806	Healthy Aged-matched Trained * Post down vs Healthy Aged-matched Trained * Pre	-0.023073	Healthy Aged-matched Trained * Post down vs Healthy Aged-matched Trained * Pre	0.767569	-0.070282	0.0892764	-0.298792	-0.070282	Cancer Untrained * Post down vs Cancer Untrained * Pre	-0.00648882	Cancer Untrained * Post down vs Cancer Untrained * Pre	0.000264532	-0.998165	18.0075	-4.24352	-0.998165	Cancer Trained * Pre down vs Cancer Untrained * Pre	-0.0842677	Cancer Trained * Pre down vs Cancer Untrained * Pre	0.000512989
192954	cg00366685	CD86	5.54243e-05	3		ENST00000483949.1;ENST00000482356.1;ENST00000393627.2;ENST00000469710.1;ENST00000478390	TSS1500;TSS1500;TSS1500;5'UTR;5'UTR	CD86;CD86;CD86;CD86;CD86						NM_176892;NM_006889;NM_001206925;NM_001206924;NM_175862	TSS1500;TSS1500;5'UTR;Body;Body	CD86;CD86;CD86;CD86;CD86	0.392821	-0.0550778	0.756108	-0.869545	-0.0550778	Cancer Trained * Post down vs Cancer Trained * Pre	-0.00926528	Cancer Trained * Post down vs Cancer Trained * Pre	0.860248	-0.0102856	0.0316424	-0.177883	-0.0102856	Healthy Aged-matched Trained * Post down vs Healthy Aged-matched Trained * Pre	-0.00166494	Healthy Aged-matched Trained * Post down vs Healthy Aged-matched Trained * Pre	0.710636	-0.0252108	0.140816	-0.375255	-0.0252108	Cancer Untrained * Post down vs Cancer Untrained * Pre	-0.00407187	Cancer Untrained * Post down vs Cancer Untrained * Pre	0.00370036	0.215102	10.251	3.20172	0.215102	Cancer Trained * Pre up vs Cancer Untrained * Pre	0.0359864	Cancer Trained * Pre up vs Cancer Untrained * Pre	4.0046e-05
374497	cg15084585		6.00024e-05	8		ENST00000521601.1	3'UTR	KB-1552D7.2				S_Shore	chr8:105342213-105342558				0.861565	0.0225635	0.0310423	0.176188	0.0225635	Cancer Trained * Post up vs Cancer Trained * Pre	0.00343478	Cancer Trained * Post up vs Cancer Trained * Pre	0.93121	-0.0101939	0.00760332	-0.087197	-0.0101939	Healthy Aged-matched Trained * Post down vs Healthy Aged-matched Trained * Pre	-0.00169782	Healthy Aged-matched Trained * Post down vs Healthy Aged-matched Trained * Pre	0.62913	0.0664173	0.239085	0.488963	0.0664173	Cancer Untrained * Post up vs Cancer Untrained * Pre	0.00996975	Cancer Untrained * Post up vs Cancer Untrained * Pre	0.0952154	0.235549	3.00714	1.73411	0.235549	Cancer Trained * Pre up vs Cancer Untrained * Pre	0.0381968	Cancer Trained * Pre up vs Cancer Untrained * Pre	0.00445223
547506	cg25552172		6.02616e-05	17						Unclassified	17:46755212-46756974	Island	chr17:46755565-46756006				0.550885	-0.0689397	0.365556	-0.604612	-0.0689397	Cancer Trained * Post down vs Cancer Trained * Pre	-0.00312121	Cancer Trained * Post down vs Cancer Trained * Pre	0.772078	0.0304789	0.0857422	0.292818	0.0304789	Healthy Aged-matched Trained * Post up vs Healthy Aged-matched Trained * Pre	0.00191452	Healthy Aged-matched Trained * Post up vs Healthy Aged-matched Trained * Pre	0.0731548	0.226228	3.49907	1.87058	0.226228	Cancer Untrained * Post up vs Cancer Untrained * Pre	0.014519	Cancer Untrained * Post up vs Cancer Untrained * Pre	0.708867	-0.0456746	0.14263	-0.377664	-0.0456746	Cancer Trained * Pre down vs Cancer Untrained * Pre	-0.002371	Cancer Trained * Pre down vs Cancer Untrained * Pre	0.000494786
573326	cg10508927	2006-09-01	6.10246e-05	X		ENST00000394616.4	5'UTR	2006-09-01						NM_015129;NM_145799;NM_145800;NM_145802	Body;Body;Body;Body	SEPT6;SEPT6;SEPT6;SEPT6	0.791371	0.0198295	0.0714917	0.267379	0.0198295	Cancer Trained * Post up vs Cancer Trained * Pre	0.00321548	Cancer Trained * Post up vs Cancer Trained * Pre	0.252407	-0.0793173	1.37262	-1.17159	-0.0793173	Healthy Aged-matched Trained * Post down vs Healthy Aged-matched Trained * Pre	-0.0116627	Healthy Aged-matched Trained * Post down vs Healthy Aged-matched Trained * Pre	0.999705	-2.93493e-05	1.39212e-07	-0.000373111	-2.93493e-05	Cancer Untrained * Post down vs Cancer Untrained * Pre	-6.43492e-05	Cancer Untrained * Post down vs Cancer Untrained * Pre	0.0566114	0.157229	3.99528	1.99882	0.157229	Cancer Trained * Pre up vs Cancer Untrained * Pre	0.0250448	Cancer Trained * Pre up vs Cancer Untrained * Pre	0.00483184
339103	cg10436120	IL32	6.21515e-05	16		ENST00000325568.5;ENST00000534507.1;ENST00000531965.1;ENST00000532086.1;ENST00000529699	TSS1500;TSS1500;TSS1500;TSS1500;TSS1500;TSS1500;TSS1500;TSS1500;TSS1500;TSS1500;TSS1500	IL32;IL32;IL32;IL32;IL32;IL32;IL32;IL32;IL32;IL32;IL32;IL32;IL32;IL32;IL32;IL32;IL32;IL						NM_001012718;NM_004221;NM_001012633;NM_001012631;NM_001012635;NM_001012634;NM_001308078	TSS1500;TSS1500;TSS1500;TSS1500;TSS1500;TSS1500;TSS1500;TSS1500;TSS1500	IL32;IL32;IL32;IL32;IL32;IL32;IL32;IL32;IL32	0.875842	-0.0126251	0.0249169	-0.157851	-0.0126251	Cancer Trained * Post down vs Cancer Trained * Pre	-0.00165207	Cancer Trained * Post down vs Cancer Trained * Pre	0.291833	0.0786231	1.15959	1.07684	0.0786231	Healthy Aged-matched Trained * Post up vs Healthy Aged-matched Trained * Pre	0.00889715	Healthy Aged-matched Trained * Post up vs Healthy Aged-matched Trained * Pre	0.00132873	0.306496	13.0532	3.61293	0.306496	Cancer Untrained * Post up vs Cancer Untrained * Pre	0.0345282	Cancer Untrained * Post up vs Cancer Untrained * Pre	1.8797e-05	0.446657	27.7215	5.26512	0.446657	Cancer Trained * Pre up vs Cancer Untrained * Pre	0.0495085	Cancer Trained * Pre up vs Cancer Untrained * Pre	0.000465616
14207	cg02483735		6.9239e-05	1													0.0300357	0.299919	5.29267	2.30058	0.299919	Cancer Trained * Post up vs Cancer Trained * Pre	0.0474561	Cancer Trained * Post up vs Cancer Trained * Pre	0.34493	0.114566	0.926745	0.962676	0.114566	Healthy Aged-matched Trained * Post up vs Healthy Aged-matched Trained * Pre	0.0160543	Healthy Aged-matched Trained * Post up vs Healthy Aged-matched Trained * Pre	0.0784364	0.25373	3.36712	1.83497	0.25373	Cancer Untrained * Post up vs Cancer Untrained * Pre	0.0392646	Cancer Untrained * Post up vs Cancer Untrained * Pre	0.951674	-0.00846466	0.00374743	-0.0612163	-0.00846466	Cancer Trained * Pre down vs Cancer Untrained * Pre	-0.00180717	Cancer Trained * Pre down vs Cancer Untrained * Pre	0.000235326
299438	cg26209169		7.25614e-05	5					chr5:1315765-1315765	Promoter_Associated	5:1315610-1317313						0.246598	-0.131848	1.40766	-1.18645	-0.131848	Cancer Trained * Post down vs Cancer Trained * Pre	-0.0227499	Cancer Trained * Post down vs Cancer Trained * Pre	0.737697	0.0343551	0.114687	0.338655	0.0343551	Healthy Aged-matched Trained * Post up vs Healthy Aged-matched Trained * Pre	0.00607497	Healthy Aged-matched Trained * Post up vs Healthy Aged-matched Trained * Pre	0.916794	0.0124392	0.0111375	0.105534	0.0124392	Cancer Untrained * Post up vs Cancer Untrained * Pre	0.00199061	Cancer Untrained * Post up vs Cancer Untrained * Pre	4.1012e-05	0.58499	24.6318	4.96304	0.58499	Cancer Trained * Pre up vs Cancer Untrained * Pre	0.0987143	Cancer Trained * Pre up vs Cancer Untrained * Pre	0.000817489
607282	cg08137888	FAM110A	7.27252e-05	20		ENST00000505691.1;ENST00000541082.1	TSS1500;1stExon	RP11-276A18.2;FAM110A				Island	chr20:825267-826276	NM_001042353;NM_207121;NM_031424	Body;Body;1stExon	FAM110A;FAM110A;FAM110A	0.939214	0.00611524	0.00593333	0.0770281	0.00611524	Cancer Trained * Post up vs Cancer Trained * Pre	0.00101547	Cancer Trained * Post up vs Cancer Trained * Pre	0.129977	0.113474	2.45159	1.56576	0.113474	Healthy Aged-matched Trained * Post up vs Healthy Aged-matched Trained * Pre	0.0196221	Healthy Aged-matched Trained * Post up vs Healthy Aged-matched Trained * Pre	0.149319	-0.125278	2.21344	-1.48776	-0.125278	Cancer Untrained * Post down vs Cancer Untrained * Pre	-0.021688	Cancer Untrained * Post down vs Cancer Untrained * Pre	0.0172727	-0.214742	6.50361	-2.55022	-0.214742	Cancer Trained * Pre down vs Cancer Untrained * Pre	-0.0370453	Cancer Trained * Pre down vs Cancer Untrained * Pre	0.00120528
183444	cg13692437		7.61982e-05	4													0.944129	0.00458567	0.00501116	0.0707895	0.00458567	Cancer Trained * Post up vs Cancer Trained * Pre	0.000693762	Cancer Trained * Post up vs Cancer Trained * Pre	0.282169	0.0649989	1.20816	1.09916	0.0649989	Healthy Aged-matched Trained * Post up vs Healthy Aged-matched Trained * Pre	0.0108594	Healthy Aged-matched Trained * Post up vs Healthy Aged-matched Trained * Pre	0.560369	-0.0405502	0.348309	-0.590177	-0.0405502	Cancer Untrained * Post down vs Cancer Untrained * Pre	-0.00651141	Cancer Untrained * Post down vs Cancer Untrained * Pre	0.493433	0.0477559	0.483097	0.695052	0.0477559	Cancer Trained * Pre up vs Cancer Untrained * Pre	0.00773759	Cancer Trained * Pre up vs Cancer Untrained * Pre	5.54905e-05
277663	cg26651188	LPCAT3	8.21726e-05	12		ENST00000545459.1;ENST00000540060.1;ENST00000539868.1;ENST00000439543.2;ENST00000564245	3'UTR;TSS1500;TSS200;5'UTR;5'UTR;3'UTR;3'UTR	LPCAT3;LPCAT3;LPCAT3;EMG1;U47924.19;LPCAT3;LPCAT3						NM_005768	Body	LPCAT3	0.0774059	-0.705811	3.39206	-1.84175	-0.705811	Cancer Trained * Post down vs Cancer Trained * Pre	-0.114869	Cancer Trained * Post down vs Cancer Trained * Pre	0.669874	0.15092	0.186107	0.431401	0.15092	Healthy Aged-matched Trained * Post up vs Healthy Aged-matched Trained * Pre	0.0254916	Healthy Aged-matched Trained * Post up vs Healthy Aged-matched Trained * Pre	6.83022e-05	-1.93732	22.7162	-4.76616	-1.93732	Cancer Untrained * Post down vs Cancer Untrained * Pre	-0.256256	Cancer Untrained * Post down vs Cancer Untrained * Pre	0.0118931	-1.10279	7.36066	-2.71305	-1.10279	Cancer Trained * Pre down vs Cancer Untrained * Pre	-0.1194	Cancer Trained * Pre down vs Cancer Untrained * Pre	0.00621362
759454	cg19139618	SKAP1	8.23092e-05	17						Unclassified_Cell_type_specific	17:46504701-46504812	N_Shelf	chr17:46507344-46507778	NM_003726;NM_001075099	Body;Body	SKAP1;SKAP1	1.39e-05	0.336619	28.9708	5.38245	0.336619	Cancer Trained * Post up vs Cancer Trained * Pre	0.0154515	Cancer Trained * Post up vs Cancer Trained * Pre	0.192597	0.0764489	1.7931	1.33907	0.0764489	Healthy Aged-matched Trained * Post up vs Healthy Aged-matched Trained * Pre	0.00335037	Healthy Aged-matched Trained * Post up vs Healthy Aged-matched Trained * Pre	0.0110865	0.181972	7.52555	2.74327	0.181972	Cancer Untrained * Post up vs Cancer Untrained * Pre	0.00827884	Cancer Untrained * Post up vs Cancer Untrained * Pre	0.0790834	-0.121441	3.35166	-1.83075	-0.121441	Cancer Trained * Pre down vs Cancer Untrained * Pre	-0.00594552	Cancer Trained * Pre down vs Cancer Untrained * Pre	0.0012899
547006	cg03776840		8.88546e-05	16													0.881533	0.0257132	0.0226676	0.150558	0.0257132	Cancer Trained * Post up vs Cancer Trained * Pre	0.0041887	Cancer Trained * Post up vs Cancer Trained * Pre	0.881408	0.0234979	0.022716	0.150718	0.0234979	Healthy Aged-matched Trained * Post up vs Healthy Aged-matched Trained * Pre	0.0005744	Healthy Aged-matched Trained * Post up vs Healthy Aged-matched Trained * Pre	0.486586	-0.127928	0.498737	-0.706213	-0.127928	Cancer Untrained * Post down vs Cancer Untrained * Pre	-0.0139419	Cancer Untrained * Post down vs Cancer Untrained * Pre	0.595455	0.0974248	0.289254	0.537824	0.0974248	Cancer Trained * Pre up vs Cancer Untrained * Pre	0.00650512	Cancer Trained * Pre up vs Cancer Untrained * Pre	0.00287275
200647	cg00018179	PKM	0.000100349	15	RDMR	ENST00000561609.1;ENST00000564276.1;ENST00000568459.1;ENST00000565154.1;ENST00000565184	TSS200;3'UTR;5'UTR;5'UTR;5'UTR;5'UTR;5'UTR;5'UTR;5'UTR;5'UTR;5'UTR;5'UTR;5'UTR;5'UTR;5'	PKM2;PKM2;PKM2;PKM2;PKM2;PKM2;PKM2;PKM2;PKM2;PKM2;PKM2;PKM2;PKM2;PKM2;PKM2		Promoter_Associated	15:72520669-72521219	N_Shore	chr15:72522131-72524238	NM_001206799;NM_001206796;NM_002654;NM_001206797;NM_182471;NM_182470;NM_001206798	Body;Body;5'UTR;5'UTR;5'UTR;5'UTR;5'UTR	PKM;PKM;PKM;PKM;PKM;PKM;PKM	0.701529	-0.0840692	0.150302	-0.387688	-0.0840692	Cancer Trained * Post down vs Cancer Trained * Pre	-0.00352187	Cancer Trained * Post down vs Cancer Trained * Pre	0.511786	-0.13175	0.442972	-0.665561	-0.13175	Healthy Aged-matched Trained * Post down vs Healthy Aged-matched Trained * Pre	-0.00950704	Healthy Aged-matched Trained * Post down vs Healthy Aged-matched Trained * Pre	0.221508	0.28838	1.57205	1.25381	0.28838	Cancer Untrained * Post up vs Cancer Untrained * Pre	0.0128953	Cancer Untrained * Post up vs Cancer Untrained * Pre	0.24973	0.271035	1.38864	1.17841	0.271035	Cancer Trained * Pre up vs Cancer Untrained * Pre	0.013692	Cancer Trained * Pre up vs Cancer Untrained * Pre	0.000908088
203245	cg18644710	SPATS2L	0.000100355	2		ENST00000439084.1;ENST00000409718.1;ENST00000358677.4;ENST00000409988.3;ENST00000409385	5'UTR;5'UTR;5'UTR;5'UTR;5'UTR;5'UTR;5'UTR;5'UTR;5'UTR;5'UTR;5'UTR;5'UTR;5'UTR;5'UTR;5'U	SPATS2L;SPATS2L;SPATS2L;SPATS2L;SPATS2L;SPATS2L;SPATS2L;SPATS2L;SPATS2L;SPATS2L;SPATS2L				Island	chr2:201171200-201172492	NM_015535;NM_001100424;NM_001100423;NM_001100422	5'UTR;5'UTR;5'UTR;5'UTR	SPATS2L;SPATS2L;SPATS2L;SPATS2L	6.384e-06	-0.884086	32.3371	-5.68657	-0.884086	Cancer Trained * Post down vs Cancer Trained * Pre	-0.0260856	Cancer Trained * Post down vs Cancer Trained * Pre	0.974864	-0.00451684	0.00101289	-0.031826	-0.00451684	Healthy Aged-matched Trained * Post down vs Healthy Aged-matched Trained * Pre	-4.35778e-05	Healthy Aged-matched Trained * Post down vs Healthy Aged-matched Trained * Pre	0.0576664	0.328104	3.95898	1.98972	0.328104	Cancer Untrained * Post up vs Cancer Untrained * Pre	0.00946953	Cancer Untrained * Post up vs Cancer Untrained * Pre	0.0214135	0.404753	6.02475	2.45454	0.404753	Cancer Trained * Pre up vs Cancer Untrained * Pre	0.0132463	Cancer Trained * Pre up vs Cancer Untrained * Pre	0.00668924
500090	cg02735762	TTF1	0.000102126	9		ENST00000334270.2;ENST00000245588.4	5'UTR;5'UTR	TTF1;TTF1				N_Shore	chr9:135282052-135282315	NM_007344	5'UTR	TTF1	0.701241	0.0305625	0.150607	0.388081	0.0305625	Cancer Trained * Post up vs Cancer Trained * Pre	0.0051915	Cancer Trained * Post up vs Cancer Trained * Pre	0.419531	0.0590068	0.673677	0.820778	0.0590068	Healthy Aged-matched Trained * Post up vs Healthy Aged-matched Trained * Pre	0.0101457	Healthy Aged-matched Trained * Post up vs Healthy Aged-matched Trained * Pre	0.408086	0.0702844	0.707998	0.841426	0.0702844	Cancer Untrained * Post up vs Cancer Untrained * Pre	0.0120869	Cancer Untrained * Post up vs Cancer Untrained * Pre	0.000504371	0.33354	15.9444	3.99305	0.33354	Cancer Trained * Pre up vs Cancer Untrained * Pre	0.0570079	Cancer Trained * Pre up vs Cancer Untrained * Pre	0.000379391
651946	cg01715172	ESR1	0.000103741	6		ENST00000338799.5;ENST00000456483.2;ENST00000446550.1;ENST00000443427.1;ENST00000206249	5'UTR;5'UTR;TSS1500;TSS1500;TSS1500;TSS1500;TSS1500;TSS1500;TSS1500;5'UTR;5'UTR;5'UTR	ESR1;ESR1;ESR1;ESR1;ESR1;ESR1;ESR1;ESR1;ESR1;ESR1;ESR1;ESR1				N_Shore	chr6:152128822-152129771	NM_000125;NM_001122741;NM_001122740;NM_001122742	TSS1500;5'UTR;TSS1500;5'UTR	ESR1;ESR1;ESR1;ESR1	0.503113	0.124199	0.461614	0.679422	0.124199	Cancer Trained * Post up vs Cancer Trained * Pre	0.0131358	Cancer Trained * Post up vs Cancer Trained * Pre	0.435656	-0.13221	0.627696	-0.792273	-0.13221	Healthy Aged-matched Trained * Post down vs Healthy Aged-matched Trained * Pre	-0.0176995	Healthy Aged-matched Trained * Post down vs Healthy Aged-matched Trained * Pre	0.270885	-0.218308	1.26773	-1.12594	-0.218308	Cancer Untrained * Post down vs Cancer Untrained * Pre	-0.0246886	Cancer Untrained * Post down vs Cancer Untrained * Pre	0.0811478	-0.352393	3.30327	-1.81749	-0.352393	Cancer Trained * Pre down vs Cancer Untrained * Pre	-0.0386036	Cancer Trained * Pre down vs Cancer Untrained * Pre	4.75478e-05
159913	cg13873269	SUSD1	0.000106793	9		ENST00000355396.3;ENST00000374264.2;ENST00000374263.3;ENST00000374270.3	TSS1500;TSS1500;TSS1500;TSS1500	SUSD1;SUSD1;SUSD1;SUSD1		Promoter_Associated	9:114936531-114938463	S_Shore	chr9:114937020-114937824	NM_022486	TSS1500	SUSD1	0.185303	-0.123941	1.85541	-1.36213	-0.123941	Cancer Trained * Post down vs Cancer Trained * Pre	-0.0197368	Cancer Trained * Post down vs Cancer Trained * Pre	0.640733	0.0392395	0.22317	0.472408	0.0392395	Healthy Aged-matched Trained * Post up vs Healthy Aged-matched Trained * Pre	0.00654821	Healthy Aged-matched Trained * Post up vs Healthy Aged-matched Trained * Pre	0.671628	-0.0413986	0.184004	-0.428957	-0.0413986	Cancer Untrained * Post down vs Cancer Untrained * Pre	-0.00682658	Cancer Untrained * Post down vs Cancer Untrained * Pre	0.0415513	-0.207353	4.61609	-2.14851	-0.207353	Cancer Trained * Pre down vs Cancer Untrained * Pre	-0.034251	Cancer Trained * Pre down vs Cancer Untrained * Pre	0.00204343
245953	cg11387901		0.000108818	10													0.868559	0.045515	0.0279554	0.167199	0.045515	Cancer Trained * Post up vs Cancer Trained * Pre	0.00567988	Cancer Trained * Post up vs Cancer Trained * Pre	0.823312	-0.0560736	0.0509159	-0.225646	-0.0560736	Healthy Aged-matched Trained * Post down vs Healthy Aged-matched Trained * Pre	-0.00948564	Healthy Aged-matched Trained * Post down vs Healthy Aged-matched Trained * Pre	0.657833	0.129425	0.200929	0.448251	0.129425	Cancer Untrained * Post up vs Cancer Untrained * Pre	0.0201948	Cancer Untrained * Post up vs Cancer Untrained * Pre	0.000229461	1.24114	18.4775	4.29854	1.24114	Cancer Trained * Pre up vs Cancer Untrained * Pre	0.176871	Cancer Trained * Pre up vs Cancer Untrained * Pre	0.00337173
251760	cg20292791	DAB1	0.000109928	1	CDMR	ENST00000371236.1;ENST00000371234.4;ENST00000485760.1	5'UTR;5'UTR;3'UTR	DAB1;DAB1;DAB1						NM_021080	5'UTR	DAB1	0.59663	0.0793264	0.287399	0.536096	0.0793264	Cancer Trained * Post up vs Cancer Trained * Pre	0.0126003	Cancer Trained * Post up vs Cancer Trained * Pre	0.320289	-0.136971	1.02823	-1.01402	-0.136971	Healthy Aged-matched Trained * Post down vs Healthy Aged-matched Trained * Pre	-0.0188263	Healthy Aged-matched Trained * Post down vs Healthy Aged-matched Trained * Pre	0.0842292	0.282225	3.23361	1.79822	0.282225	Cancer Untrained * Post up vs Cancer Untrained * Pre	0.0441444	Cancer Untrained * Post up vs Cancer Untrained * Pre	0.0101696	0.436351	7.72981	2.78025	0.436351	Cancer Trained * Pre up vs Cancer Untrained * Pre	0.0677502	Cancer Trained * Pre up vs Cancer Untrained * Pre	0.00784151
465720	cg02644232		0.000115969	16		ENST00000539881.1;ENST00000308149.7;ENST00000327982.4;ENST00000538273.1	5'UTR;5'UTR;5'UTR;5'UTR	NLRC5;NLRC5;NLRC5;NLRC5	chr16:57034523-57034523								0.442776	0.0691462	0.60823	0.779891	0.0691462	Cancer Trained * Post up vs Cancer Trained * Pre	0.00631608	Cancer Trained * Post up vs Cancer Trained * Pre	0.00341468	0.261785	10.4617	3.23445	0.261785	Healthy Aged-matched Trained * Post up vs Healthy Aged-matched Trained * Pre	0.0280147	Healthy Aged-matched Trained * Post up vs Healthy Aged-matched Trained * Pre	0.929947	-0.00835087	0.00788574	-0.0888017	-0.00835087	Cancer Untrained * Post down vs Cancer Untrained * Pre	-0.000986528	Cancer Untrained * Post down vs Cancer Untrained * Pre	0.0153799	0.244624	6.76671	2.60129	0.244624	Cancer Trained * Pre up vs Cancer Untrained * Pre	0.0250746	Cancer Trained * Pre up vs Cancer Untrained * Pre	9.16141e-05
110374	cg11724984	KDM2B	0.000120168	12		ENST00000538503.1;ENST00000543025.1;ENST00000538243.1	3'UTR;3'UTR;3'UTR	KDM2B;KDM2B;KDM2B				Island	chr12:121890758-121891144	NM_032590;NM_001005366	Body;Body	KDM2B;KDM2B	0.82647	0.0704684	0.0490808	0.221542	0.0704684	Cancer Trained * Post up vs Cancer Trained * Pre	0.00146586	Cancer Trained * Post up vs Cancer Trained * Pre	0.714081	0.107601	0.137321	0.370568	0.107601	Healthy Aged-matched Trained * Post up vs Healthy Aged-matched Trained * Pre	0.00566031	Healthy Aged-matched Trained * Post up vs Healthy Aged-matched Trained * Pre	0.706265	-0.128613	0.145324	-0.381214	-0.128613	Cancer Untrained * Post down vs Cancer Untrained * Pre	-0.0066272	Cancer Untrained * Post down vs Cancer Untrained * Pre	0.0164005	0.868094	6.62069	2.57307	0.868094	Cancer Trained * Pre up vs Cancer Untrained * Pre	0.0313748	Cancer Trained * Pre up vs Cancer Untrained * Pre	0.00015492
289947	cg13658800		0.000125137	4		ENST00000510095.1	5'UTR	RP11-281P23.2									0.301283	0.126705	1.11412	1.05552	0.126705	Cancer Trained * Post up vs Cancer Trained * Pre	0.0173694	Cancer Trained * Post up vs Cancer Trained * Pre	0.701152	0.0425399	0.150702	0.388203	0.0425399	Healthy Aged-matched Trained * Post up vs Healthy Aged-matched Trained * Pre	0.00709081	Healthy Aged-matched Trained * Post up vs Healthy Aged-matched Trained * Pre	0.50004	-0.0871349	0.468356	-0.684366	-0.0871349	Cancer Untrained * Post down vs Cancer Untrained * Pre	-0.0131107	Cancer Untrained * Post down vs Cancer Untrained * Pre	0.19213	0.170678	1.79701	1.34052	0.170678	Cancer Trained * Pre up vs Cancer Untrained * Pre	0.0252128	Cancer Trained * Pre up vs Cancer Untrained * Pre	0.000474729
351436	cg03096803	ST6GALNAC1	0.000125203	17		ENST00000156626.6	TSS1500	ST6GALNAC1						NM_018414	TSS1500	ST6GALNAC1	0.954208	-0.00455534	0.00336431	-0.0580026	-0.00455534	Cancer Trained * Post down vs Cancer Trained * Pre	-0.000635135	Cancer Trained * Post down vs Cancer Trained * Pre	0.719409	-0.0260489	0.132012	-0.363334	-0.0260489	Healthy Aged-matched Trained * Post down vs Healthy Aged-matched Trained * Pre	-0.00379549	Healthy Aged-matched Trained * Post down vs Healthy Aged-matched Trained * Pre	0.320534	-0.0844248	1.02717	-1.01349	-0.0844248	Cancer Untrained * Post down vs Cancer Untrained * Pre	-0.0133848	Cancer Untrained * Post down vs Cancer Untrained * Pre	0.386748	0.073382	0.776032	0.880927	0.073382	Cancer Trained * Pre up vs Cancer Untrained * Pre	0.0111603	Cancer Trained * Pre up vs Cancer Untrained * Pre	0.00622139
429685	cg20928454		0.000132855	6	CDMR							N_Shelf	chr6:169424232-169425521				0.329109	0.0821913	0.990696	0.995337	0.0821913	Cancer Trained * Post up vs Cancer Trained * Pre	0.0141791	Cancer Trained * Post up vs Cancer Trained * Pre	0.114823	-0.123162	2.66946	-1.63385	-0.123162	Healthy Aged-matched Trained * Post down vs Healthy Aged-matched Trained * Pre	-0.0210014	Healthy Aged-matched Trained * Post down vs Healthy Aged-matched Trained * Pre	0.450477	0.0671461	0.587731	0.766636	0.0671461	Cancer Untrained * Post up vs Cancer Untrained * Pre	0.0116088	Cancer Untrained * Post up vs Cancer Untrained * Pre	0.0228788	0.212373	5.87943	2.42475	0.212373	Cancer Trained * Pre up vs Cancer Untrained * Pre	0.0367437	Cancer Trained * Pre up vs Cancer Untrained * Pre	0.00770043
511667	cg04705480	LOC101928710	0.000134303	17										NR_110849;NR_110848	Body;Body	LOC101928710;LOC101928710	0.732643	0.0560319	0.119338	0.345453	0.0560319	Cancer Trained * Post up vs Cancer Trained * Pre	0.00935022	Cancer Trained * Post up vs Cancer Trained * Pre	0.813902	-0.0352241	0.0565937	-0.237894	-0.0352241	Healthy Aged-matched Trained * Post down vs Healthy Aged-matched Trained * Pre	-0.00606505	Healthy Aged-matched Trained * Post down vs Healthy Aged-matched Trained * Pre	0.265093	0.196121	1.29959	1.13999	0.196121	Cancer Untrained * Post up vs Cancer Untrained * Pre	0.0293973	Cancer Untrained * Post up vs Cancer Untrained * Pre	0.491984	-0.11998	0.486375	-0.697406	-0.11998	Cancer Trained * Pre down vs Cancer Untrained * Pre	-0.0194851	Cancer Trained * Pre down vs Cancer Untrained * Pre	0.000126329
276957	cg16217445		0.000135876	5						Unclassified_Cell_type_specific	5:18466392-18466560						0.73392	-0.255038	0.118154	-0.343735	-0.255038	Cancer Trained * Post down vs Cancer Trained * Pre	-0.0161485	Cancer Trained * Post down vs Cancer Trained * Pre	0.994282	-0.00490261	5.23934e-05	-0.00723833	-0.00490261	Healthy Aged-matched Trained * Post down vs Healthy Aged-matched Trained * Pre	0.0107676	Healthy Aged-matched Trained * Post up vs Healthy Aged-matched Trained * Pre	0.43366	0.62624	0.633242	0.795765	0.62624	Cancer Untrained * Post up vs Cancer Untrained * Pre	0.0799524	Cancer Untrained * Post up vs Cancer Untrained * Pre	0.868095	0.132049	0.0281551	0.167795	0.132049	Cancer Trained * Pre up vs Cancer Untrained * Pre	0.00659482	Cancer Trained * Pre up vs Cancer Untrained * Pre	0.00075874
289080	cg07250923	DSCR4	0.00013817	21		ENST00000553129.1	3'UTR	TMPRSS3						NM_005867	Body	DSCR4	0.390677	0.10588	0.76309	0.87355	0.10588	Cancer Trained * Post up vs Cancer Trained * Pre	0.0138377	Cancer Trained * Post up vs Cancer Trained * Pre	0.267427	-0.125506	1.28664	-1.1343	-0.125506	Healthy Aged-matched Trained * Post down vs Healthy Aged-matched Trained * Pre	-0.0146129	Healthy Aged-matched Trained * Post down vs Healthy Aged-matched Trained * Pre	0.947818	0.00849875	0.00437028	0.0661081	0.00849875	Cancer Untrained * Post up vs Cancer Untrained * Pre	0.00127287	Cancer Untrained * Post up vs Cancer Untrained * Pre	0.0594559	0.253853	3.89908	1.97461	0.253853	Cancer Trained * Pre up vs Cancer Untrained * Pre	0.0342786	Cancer Trained * Pre up vs Cancer Untrained * Pre	0.0085049
440204	cg18812391	FAM188A	0.000139295	10		ENST00000477891.1	3'UTR	FAM188A						NM_024948	Body	FAM188A	0.000151733	0.355263	19.8764	4.4583	0.355263	Cancer Trained * Post up vs Cancer Trained * Pre	0.0256693	Cancer Trained * Post up vs Cancer Trained * Pre	0.20526	0.0946088	1.69154	1.30059	0.0946088	Healthy Aged-matched Trained * Post up vs Healthy Aged-matched Trained * Pre	0.00604599	Healthy Aged-matched Trained * Post up vs Healthy Aged-matched Trained * Pre	0.237473	0.102296	1.46489	1.21033	0.102296	Cancer Untrained * Post up vs Cancer Untrained * Pre	0.00791572	Cancer Untrained * Post up vs Cancer Untrained * Pre	0.638431	-0.0402044	0.226274	-0.475682	-0.0402044	Cancer Trained * Pre down vs Cancer Untrained * Pre	-0.00309094	Cancer Trained * Pre down vs Cancer Untrained * Pre	0.00162039
790177	cg06742341	MAP6	0.00014076	11		ENST00000545476.1;ENST00000434603.2;ENST00000526740.1;ENST00000304771.3	TSS1500;TSS1500;TSS1500;TSS200	MAP6;MAP6;MAP6;MAP6				S_Shore	chr11:75378416-75379882	NM_207577;NM_033063	TSS1500;TSS1500	MAP6;MAP6	0.938828	0.00756878	0.00600918	0.0775189	0.00756878	Cancer Trained * Post up vs Cancer Trained * Pre	0.00138072	Cancer Trained * Post up vs Cancer Trained * Pre	0.431202	-0.0713117	0.640127	-0.800079	-0.0713117	Healthy Aged-matched Trained * Post down vs Healthy Aged-matched Trained * Pre	-0.0119977	Healthy Aged-matched Trained * Post down vs Healthy Aged-matched Trained * Pre	0.497522	0.0712941	0.473933	0.688428	0.0712941	Cancer Untrained * Post up vs Cancer Untrained * Pre	0.0119703	Cancer Untrained * Post up vs Cancer Untrained * Pre	0.363848	-0.0957858	0.855485	-0.924925	-0.0957858	Cancer Trained * Pre down vs Cancer Untrained * Pre	-0.0164853	Cancer Trained * Pre down vs Cancer Untrained * Pre	8.35332e-05
15872	cg26472183	TRIB1	0.000143777	8		ENST00000521778.1;ENST00000519576.1	5'UTR;TSS200	TRIB1;TRIB1				S_Shore	chr8:126444232-126444440	NM_025195;NM_001282985	Body;Body	TRIB1;TRIB1	0.784517	0.0291843	0.0763945	0.276395	0.0291843	Cancer Trained * Post up vs Cancer Trained * Pre	0.00500755	Cancer Trained * Post up vs Cancer Trained * Pre	0.393685	0.0836595	0.753312	0.867935	0.0836595	Healthy Aged-matched Trained * Post up vs Healthy Aged-matched Trained * Pre	0.0142168	Healthy Aged-matched Trained * Post up vs Healthy Aged-matched Trained * Pre	0.923185	-0.0109083	0.00948683	-0.0974004	-0.0109083	Cancer Untrained * Post down vs Cancer Untrained * Pre	-0.00201524	Cancer Untrained * Post down vs Cancer Untrained * Pre	0.0360949	-0.248073	4.90646	-2.21505	-0.248073	Cancer Trained * Pre down vs Cancer Untrained * Pre	-0.042844	Cancer Trained * Pre down vs Cancer Untrained * Pre	0.000365521
268401	cg14966562	ZFR	0.000144977	5		ENST00000382126.2;ENST00000505204.1;ENST00000505366.1	5'UTR;TSS200;3'UTR	ZFR;ZFR;ZFR		Promoter_Associated	5:32444524-32445052	Island	chr5:32443753-32444923	NM_016107	Body	ZFR	6.63029e-05	-0.66368	22.8256	-4.77762	-0.66368	Cancer Trained * Post down vs Cancer Trained * Pre	-0.01941	Cancer Trained * Post down vs Cancer Trained * Pre	0.0536541	0.256812	4.10127	2.02516	0.256812	Healthy Aged-matched Trained * Post up vs Healthy Aged-matched Trained * Pre	0.00722525	Healthy Aged-matched Trained * Post up vs Healthy Aged-matched Trained * Pre	0.432521	0.117543	0.636426	0.797763	0.117543	Cancer Untrained * Post up vs Cancer Untrained * Pre	0.00373315	Cancer Untrained * Post up vs Cancer Untrained * Pre	0.28999	0.159284	1.16869	1.08106	0.159284	Cancer Trained * Pre up vs Cancer Untrained * Pre	0.00494955	Cancer Trained * Pre up vs Cancer Untrained * Pre	0.000352035
200506	cg13639901	RBM33	0.000147298	7		ENST00000438356.1;ENST00000341148.3	5'UTR;5'UTR	RBM33;RBM33		Promoter_Associated_Cell_type_specific	7:155556260-155557534			NM_053043	Body	RBM33	0.892412	-0.01769	0.0186697	-0.136637	-0.01769	Cancer Trained * Post down vs Cancer Trained * Pre	-0.00106721	Cancer Trained * Post down vs Cancer Trained * Pre	0.227766	0.146137	1.52892	1.2365	0.146137	Healthy Aged-matched Trained * Post up vs Healthy Aged-matched Trained * Pre	0.015208	Healthy Aged-matched Trained * Post up vs Healthy Aged-matched Trained * Pre	0.96079	-0.00681899	0.00246586	-0.0496574	-0.00681899	Cancer Untrained * Post down vs Cancer Untrained * Pre	-0.00149936	Cancer Untrained * Post down vs Cancer Untrained * Pre	0.00834277	0.393342	8.20483	2.86441	0.393342	Cancer Trained * Pre up vs Cancer Untrained * Pre	0.0336897	Cancer Trained * Pre up vs Cancer Untrained * Pre	4.67122e-05
250546	cg20775959	ARNT2	0.000147541	15		ENST00000529181.1;ENST00000303329.4;ENST00000540859.1;ENST00000559008.1	TSS1500;TSS1500;TSS1500;TSS1500	ARNT2;ARNT2;ARNT2;RP11-210M15.2				Island	chr15:80696076-80697393	NM_014862	TSS1500	ARNT2	0.241822	-0.161358	1.43727	-1.19886	-0.161358	Cancer Trained * Post down vs Cancer Trained * Pre	-0.0180051	Cancer Trained * Post down vs Cancer Trained * Pre	0.396503	-0.105996	0.744252	-0.862701	-0.105996	Healthy Aged-matched Trained * Post down vs Healthy Aged-matched Trained * Pre	-0.0129571	Healthy Aged-matched Trained * Post down vs Healthy Aged-matched Trained * Pre	0.611247	0.0734846	0.26497	0.514753	0.0734846	Cancer Untrained * Post up vs Cancer Untrained * Pre	0.00865157	Cancer Untrained * Post up vs Cancer Untrained * Pre	0.392439	-0.124235	0.757349	-0.870258	-0.124235	Cancer Trained * Pre down vs Cancer Untrained * Pre	-0.011664	Cancer Trained * Pre down vs Cancer Untrained * Pre	0.00043493
524878	cg15210906		0.000149645	X						Unclassified_Cell_type_specific	X:9384958-9385126						0.24021	0.093761	1.44743	1.20309	0.093761	Cancer Trained * Post up vs Cancer Trained * Pre	0.0151348	Cancer Trained * Post up vs Cancer Trained * Pre	0.661669	-0.031507	0.196133	-0.442869	-0.031507	Healthy Aged-matched Trained * Post down vs Healthy Aged-matched Trained * Pre	-0.00447801	Healthy Aged-matched Trained * Post down vs Healthy Aged-matched Trained * Pre	0.299322	0.0876124	1.1234	1.0599	0.0876124	Cancer Untrained * Post up vs Cancer Untrained * Pre	0.0141504	Cancer Untrained * Post up vs Cancer Untrained * Pre	0.817066	-0.0193237	0.0546491	-0.233772	-0.0193237	Cancer Trained * Pre down vs Cancer Untrained * Pre	-0.00312506	Cancer Trained * Pre down vs Cancer Untrained * Pre	9.4609e-05
399738	cg05920420		0.000150977	1						Promoter_Associated_Cell_type_specific	1:29210076-29211267	N_Shelf	chr1:29213438-29214300				0.87143	0.0182716	0.0267362	0.163512	0.0182716	Cancer Trained * Post up vs Cancer Trained * Pre	0.00253383	Cancer Trained * Post up vs Cancer Trained * Pre	0.218819	-0.12867	1.59105	-1.26137	-0.12867	Healthy Aged-matched Trained * Post down vs Healthy Aged-matched Trained * Pre	-0.0155296	Healthy Aged-matched Trained * Post down vs Healthy Aged-matched Trained * Pre	0.579178	0.0665997	0.315748	0.561914	0.0665997	Cancer Untrained * Post up vs Cancer Untrained * Pre	0.00940714	Cancer Untrained * Post up vs Cancer Untrained * Pre	0.000497939	0.47386	15.9844	3.99804	0.47386	Cancer Trained * Pre up vs Cancer Untrained * Pre	0.0558903	Cancer Trained * Pre up vs Cancer Untrained * Pre	0.00767547
763592	cg22546859	SIRT2	0.000154194	19		ENST00000576510.1;ENST00000443898.1;ENST00000358931.5;ENST00000407552.1;ENST00000476771	5'UTR;TSS200;TSS200;TSS200;TSS1500;TSS200;TSS200;TSS200;TSS200;TSS1500;TSS1500;TSS200;T	NFKBIB;SIRT2;SIRT2;SIRT2;SIRT2;NFKBIB;NFKBIB;NFKBIB;NFKBIB;SIRT2;SIRT2;NFKBIB;SIRT2;SIR		Promoter_Associated	19:39389714-39391622	Island	chr19:39390033-39390895	NM_012237;NM_002503;NM_030593;NM_001001716	TSS200;TSS200;TSS200;TSS200	SIRT2;NFKBIB;SIRT2;NFKBIB	6.65621e-05	-0.534946	22.8112	-4.77611	-0.534946	Cancer Trained * Post down vs Cancer Trained * Pre	-0.0161246	Cancer Trained * Post down vs Cancer Trained * Pre	0.000747893	0.392542	14.7395	3.8392	0.392542	Healthy Aged-matched Trained * Post up vs Healthy Aged-matched Trained * Pre	0.0116345	Healthy Aged-matched Trained * Post up vs Healthy Aged-matched Trained * Pre	0.397224	-0.102329	0.741947	-0.861364	-0.102329	Cancer Untrained * Post down vs Cancer Untrained * Pre	-0.003085	Cancer Untrained * Post down vs Cancer Untrained * Pre	0.242441	0.142231	1.4334	1.19725	0.142231	Cancer Trained * Pre up vs Cancer Untrained * Pre	0.0049641	Cancer Trained * Pre up vs Cancer Untrained * Pre	0.000527877
612152	cg09457801	C4orf22	0.000154521	4	DMR	ENST00000507780.1;ENST00000512931.1;ENST00000502497.1;ENST00000503883.1	3'UTR;5'UTR;5'UTR;5'UTR	FGF5;C4orf22;C4orf22;C4orf22		Unclassified	4:81256700-81258249	Island	chr4:81257040-81257270	NM_152770	Body	C4orf22	2.81917e-05	-0.781945	26.0916	-5.10799	-0.781945	Cancer Trained * Post down vs Cancer Trained * Pre	-0.0276056	Cancer Trained * Post down vs Cancer Trained * Pre	0.533231	-0.0882956	0.399215	-0.631835	-0.0882956	Healthy Aged-matched Trained * Post down vs Healthy Aged-matched Trained * Pre	-0.00243732	Healthy Aged-matched Trained * Post down vs Healthy Aged-matched Trained * Pre	0.829658	0.0352997	0.0472648	0.217405	0.0352997	Cancer Untrained * Post up vs Cancer Untrained * Pre	0.00110833	Cancer Untrained * Post up vs Cancer Untrained * Pre	0.328584	0.161791	0.99289	0.996439	0.161791	Cancer Trained * Pre up vs Cancer Untrained * Pre	0.00652804	Cancer Trained * Pre up vs Cancer Untrained * Pre	0.00349957
789321	cg18966871	NSUN2	0.000154726	5		ENST00000539938.1;ENST00000505264.1	5'UTR;TSS200	NSUN2;NSUN2						NR_037947;NM_001193455;NM_017755	Body;Body;Body	NSUN2;NSUN2;NSUN2	7.9495e-06	0.375222	31.3666	5.60059	0.375222	Cancer Trained * Post up vs Cancer Trained * Pre	0.0166747	Cancer Trained * Post up vs Cancer Trained * Pre	0.395707	0.0528527	0.746803	0.864177	0.0528527	Healthy Aged-matched Trained * Post up vs Healthy Aged-matched Trained * Pre	0.00238628	Healthy Aged-matched Trained * Post up vs Healthy Aged-matched Trained * Pre	0.910203	-0.00809599	0.0129801	-0.11393	-0.00809599	Cancer Untrained * Post down vs Cancer Untrained * Pre	-0.000384334	Cancer Untrained * Post down vs Cancer Untrained * Pre	0.1266	-0.1123	2.49747	-1.58034	-0.1123	Cancer Trained * Pre down vs Cancer Untrained * Pre	-0.00528825	Cancer Trained * Pre down vs Cancer Untrained * Pre	0.00402702
202896	cg27267310	PLEKHA7	0.000155925	11		ENST00000529213.1	3'UTR	PLEKHA7		Unclassified_Cell_type_specific	11:16946350-16946493	Island	chr11:16946392-16947398	NM_175058	Body	PLEKHA7	0.89047	-0.0140278	0.0193543	-0.13912	-0.0140278	Cancer Trained * Post down vs Cancer Trained * Pre	-0.0016801	Cancer Trained * Post down vs Cancer Trained * Pre	0.53934	-0.0572866	0.387334	-0.622362	-0.0572866	Healthy Aged-matched Trained * Post down vs Healthy Aged-matched Trained * Pre	-0.00621224	Healthy Aged-matched Trained * Post down vs Healthy Aged-matched Trained * Pre	0.960869	0.00530014	0.00245596	0.0495576	0.00530014	Cancer Untrained * Post up vs Cancer Untrained * Pre	0.000737906	Cancer Untrained * Post up vs Cancer Untrained * Pre	0.869387	0.017768	0.027601	0.166136	0.017768	Cancer Trained * Pre up vs Cancer Untrained * Pre	0.00220789	Cancer Trained * Pre up vs Cancer Untrained * Pre	0.000541635
267165	cg08121845		0.000156179	3													0.828878	-0.0446908	0.0477055	-0.218416	-0.0446908	Cancer Trained * Post down vs Cancer Trained * Pre	-0.0103665	Cancer Trained * Post down vs Cancer Trained * Pre	0.35023	0.177813	0.90623	0.951961	0.177813	Healthy Aged-matched Trained * Post up vs Healthy Aged-matched Trained * Pre	0.0306168	Healthy Aged-matched Trained * Post up vs Healthy Aged-matched Trained * Pre	0.115018	0.354386	2.66645	1.63293	0.354386	Cancer Untrained * Post up vs Cancer Untrained * Pre	0.0606226	Cancer Untrained * Post up vs Cancer Untrained * Pre	0.0246471	-0.518922	5.7172	-2.39107	-0.518922	Cancer Trained * Pre down vs Cancer Untrained * Pre	-0.0817644	Cancer Trained * Pre down vs Cancer Untrained * Pre	0.0036732
11641	cg05952202		0.000157025	1					chr1:1136075-1136075	Unclassified	1:1135946-1137292	Island	chr1:1136360-1137156				0.0348262	-0.35004	4.98102	-2.23182	-0.35004	Cancer Trained * Post down vs Cancer Trained * Pre	-0.0490381	Cancer Trained * Post down vs Cancer Trained * Pre	0.687867	0.0581944	0.165206	0.406455	0.0581944	Healthy Aged-matched Trained * Post up vs Healthy Aged-matched Trained * Pre	0.00647412	Healthy Aged-matched Trained * Post up vs Healthy Aged-matched Trained * Pre	0.00943749	-0.467808	7.90798	-2.81211	-0.467808	Cancer Untrained * Post down vs Cancer Untrained * Pre	-0.0517949	Cancer Untrained * Post down vs Cancer Untrained * Pre	0.00647704	0.494198	8.82537	2.97075	0.494198	Cancer Trained * Pre up vs Cancer Untrained * Pre	0.0676207	Cancer Trained * Pre up vs Cancer Untrained * Pre	0.0048106
799794	cg00597197	ZBTB6	0.000164658	9		ENST00000373659.3	TSS200	ZBTB6		Promoter_Associated	9:125675007-125675807			NM_006626	TSS200	ZBTB6	0.000562281	-0.584285	15.6079	-3.95069	-0.584285	Cancer Trained * Post down vs Cancer Trained * Pre	-0.0174404	Cancer Trained * Post down vs Cancer Trained * Pre	0.0893182	-0.238653	3.12472	-1.76769	-0.238653	Healthy Aged-matched Trained * Post down vs Healthy Aged-matched Trained * Pre	-0.00606358	Healthy Aged-matched Trained * Post down vs Healthy Aged-matched Trained * Pre	0.950476	0.00984099	0.00393568	0.062735	0.00984099	Cancer Untrained * Post up vs Cancer Untrained * Pre	-0.000443905	Cancer Untrained * Post down vs Cancer Untrained * Pre	0.205753	0.203789	1.68774	1.29913	0.203789	Cancer Trained * Pre up vs Cancer Untrained * Pre	0.00599628	Cancer Trained * Pre up vs Cancer Untrained * Pre	0.00147642
630315	cg18896948	DPH6-AS1	0.000166602	15		ENST00000501169.2;ENST00000559210.1	5'UTR;5'UTR	RP11-702M1.1;RP11-702M1.1						NR_038251	Body	DPH6-AS1	0.935313	-0.00768667	0.00672117	-0.0819827	-0.00768667	Cancer Trained * Post down vs Cancer Trained * Pre	-0.00129238	Cancer Trained * Post down vs Cancer Trained * Pre	0.980304	0.00213424	0.000621778	0.0249355	0.00213424	Healthy Aged-matched Trained * Post up vs Healthy Aged-matched Trained * Pre	0.000370562	Healthy Aged-matched Trained * Post up vs Healthy Aged-matched Trained * Pre	0.950407	-0.00624756	0.00394672	-0.0628229	-0.00624756	Cancer Untrained * Post down vs Cancer Untrained * Pre	-0.00103936	Cancer Untrained * Post down vs Cancer Untrained * Pre	0.000821441	0.378142	14.4585	3.80244	0.378142	Cancer Trained * Pre up vs Cancer Untrained * Pre	0.0652399	Cancer Trained * Pre up vs Cancer Untrained * Pre	0.000938782
793513	cg25940241	SLITRK1	0.000171081	13		ENST00000377084.2	TSS1500	SLITRK1				S_Shelf	chr13:84453664-84453897	NM_001281503;NM_052910	TSS1500;TSS1500	SLITRK1;SLITRK1	0.0160039	-0.347278	6.67622	-2.58384	-0.347278	Cancer Trained * Post down vs Cancer Trained * Pre	-0.0300762	Cancer Trained * Post down vs Cancer Trained * Pre	0.265703	-0.139687	1.29619	-1.1385	-0.139687	Healthy Aged-matched Trained * Post down vs Healthy Aged-matched Trained * Pre	-0.0100924	Healthy Aged-matched Trained * Post down vs Healthy Aged-matched Trained * Pre	0.2653	0.162442	1.29844	1.13949	0.162442	Cancer Untrained * Post up vs Cancer Untrained * Pre	0.0145469	Cancer Untrained * Post up vs Cancer Untrained * Pre	0.0712034	0.26862	3.55059	1.8843	0.26862	Cancer Trained * Pre up vs Cancer Untrained * Pre	0.0233372	Cancer Trained * Pre up vs Cancer Untrained * Pre	0.00037092
688720	cg01663407	AFTPH	0.000173404	2		ENST00000422803.1;ENST00000498706.1	5'UTR;5'UTR	AFTPH;AFTPH				S_Shelf	chr2:64751141-64752083	NM_203437;NM_001002243;NM_017657	5'UTR;5'UTR;5'UTR	AFTPH;AFTPH;AFTPH	0.011433	0.239567	7.45315	2.73005	0.239567	Cancer Trained * Post up vs Cancer Trained * Pre	0.024932	Cancer Trained * Post up vs Cancer Trained * Pre	0.0133111	0.213428	7.09856	2.66431	0.213428	Healthy Aged-matched Trained * Post up vs Healthy Aged-matched Trained * Pre	0.0196405	Healthy Aged-matched Trained * Post up vs Healthy Aged-matched Trained * Pre	0.0656942	0.179159	3.7052	1.92489	0.179159	Cancer Untrained * Post up vs Cancer Untrained * Pre	0.018473	Cancer Untrained * Post up vs Cancer Untrained * Pre	0.442409	-0.0726475	0.609221	-0.780526	-0.0726475	Cancer Trained * Pre down vs Cancer Untrained * Pre	-0.00796853	Cancer Trained * Pre down vs Cancer Untrained * Pre	0.00435334
344725	cg06748421	CYBRD1	0.000178775	2		ENST00000409484.1;ENST00000468308.1;ENST00000375252.3;ENST00000474182.1;ENST00000494587	TSS1500;TSS1500;TSS1500;TSS1500;TSS1500	CYBRD1;CYBRD1;CYBRD1;CYBRD1;CYBRD1				N_Shore	chr2:172378822-172380189	NM_001256909;NM_001127383;NM_024843	TSS1500;TSS1500;TSS1500	CYBRD1;CYBRD1;CYBRD1	0.739118	0.0487884	0.113399	0.336748	0.0487884	Cancer Trained * Post up vs Cancer Trained * Pre	0.00731366	Cancer Trained * Post up vs Cancer Trained * Pre	0.738365	-0.0446711	0.11408	-0.337758	-0.0446711	Healthy Aged-matched Trained * Post down vs Healthy Aged-matched Trained * Pre	-0.00666224	Healthy Aged-matched Trained * Post down vs Healthy Aged-matched Trained * Pre	0.524437	-0.0992051	0.416766	-0.645574	-0.0992051	Cancer Untrained * Post down vs Cancer Untrained * Pre	-0.0157908	Cancer Untrained * Post down vs Cancer Untrained * Pre	0.0995813	-0.262832	2.92537	-1.71037	-0.262832	Cancer Trained * Pre down vs Cancer Untrained * Pre	-0.040548	Cancer Trained * Pre down vs Cancer Untrained * Pre	0.000122572
568580	cg22673542	OR2T10	0.000183134	1		ENST00000330500.2	TSS1500	OR2T10						NM_001004693	TSS1500	OR2T10	0.912353	0.0168822	0.0123634	0.111191	0.0168822	Cancer Trained * Post up vs Cancer Trained * Pre	0.00336112	Cancer Trained * Post up vs Cancer Trained * Pre	0.192368	0.185696	1.79502	1.33978	0.185696	Healthy Aged-matched Trained * Post up vs Healthy Aged-matched Trained * Pre	0.0159633	Healthy Aged-matched Trained * Post up vs Healthy Aged-matched Trained * Pre	0.849066	0.030967	0.0369765	0.192293	0.030967	Cancer Untrained * Post up vs Cancer Untrained * Pre	0.00357355	Cancer Untrained * Post up vs Cancer Untrained * Pre	0.0101432	-0.447913	7.73598	-2.78136	-0.447913	Cancer Trained * Pre down vs Cancer Untrained * Pre	-0.0471791	Cancer Trained * Pre down vs Cancer Untrained * Pre	0.00149036
772033	cg18439658		0.000190908	8													0.000295079	0.317498	17.6502	4.20121	0.317498	Cancer Trained * Post up vs Cancer Trained * Pre	0.0138791	Cancer Trained * Post up vs Cancer Trained * Pre	0.370585	-0.0629032	0.831373	-0.911797	-0.0629032	Healthy Aged-matched Trained * Post down vs Healthy Aged-matched Trained * Pre	-0.00266482	Healthy Aged-matched Trained * Post down vs Healthy Aged-matched Trained * Pre	0.0252633	0.190762	5.66367	2.37985	0.190762	Cancer Untrained * Post up vs Cancer Untrained * Pre	0.00892113	Cancer Untrained * Post up vs Cancer Untrained * Pre	0.937415	0.00635747	0.00629049	0.0793126	0.00635747	Cancer Trained * Pre up vs Cancer Untrained * Pre	0.000379699	Cancer Trained * Pre up vs Cancer Untrained * Pre	0.000177534
82933	cg11353984	SFRS12	0.000192064	5		ENST00000380918.3;ENST00000334121.6;ENST00000523851.1;ENST00000520058.1;ENST00000522912	TSS1500;TSS200;TSS200;TSS200;TSS200;TSS200;TSS200;3'UTR;5'UTR	SREK1;SREK1;SREK1;SREK1;SREK1;SREK1;SREK1;AC025442.3;SREK1		Promoter_Associated	5:65439901-65440581	Island	chr5:65439836-65440764	NM_001077199;NM_139168	TSS200;TSS1500	SFRS12;SFRS12	0.0673776	-0.165651	3.65644	-1.91218	-0.165651	Cancer Trained * Post down vs Cancer Trained * Pre	-0.00279617	Cancer Trained * Post down vs Cancer Trained * Pre	0.617435	-0.0399987	0.255824	-0.50579	-0.0399987	Healthy Aged-matched Trained * Post down vs Healthy Aged-matched Trained * Pre	-0.000461608	Healthy Aged-matched Trained * Post down vs Healthy Aged-matched Trained * Pre	0.47927	-0.0659948	0.515864	-0.718237	-0.0659948	Cancer Untrained * Post down vs Cancer Untrained * Pre	-0.00102638	Cancer Untrained * Post down vs Cancer Untrained * Pre	0.288403	0.0996674	1.17658	1.0847	0.0996674	Cancer Trained * Pre up vs Cancer Untrained * Pre	0.00176669	Cancer Trained * Pre up vs Cancer Untrained * Pre	0.000121828
230336	cg05449108	RPH3AL	0.000196056	17		ENST00000576001.1;ENST00000570954.1	3'UTR;3'UTR	RPH3AL;RPH3AL				Island	chr17:114060-114353	NM_006987	Body	RPH3AL	0.697372	0.162457	0.15475	0.393382	0.162457	Cancer Trained * Post up vs Cancer Trained * Pre	0.0150758	Cancer Trained * Post up vs Cancer Trained * Pre	0.956178	-0.0209248	0.00308074	-0.0555044	-0.0209248	Healthy Aged-matched Trained * Post down vs Healthy Aged-matched Trained * Pre	-0.000623832	Healthy Aged-matched Trained * Post down vs Healthy Aged-matched Trained * Pre	0.778569	0.124504	0.0807909	0.284237	0.124504	Cancer Untrained * Post up vs Cancer Untrained * Pre	0.0193284	Cancer Untrained * Post up vs Cancer Untrained * Pre	0.000496202	1.75185	15.9952	3.9994	1.75185	Cancer Trained * Pre up vs Cancer Untrained * Pre	0.230327	Cancer Trained * Pre up vs Cancer Untrained * Pre	0.00736388
694234	cg24953956	DENND2A	0.000196499	7										NM_015689	Body	DENND2A	0.476603	-0.0572304	0.522218	-0.722647	-0.0572304	Cancer Trained * Post down vs Cancer Trained * Pre	-0.00987848	Cancer Trained * Post down vs Cancer Trained * Pre	0.833781	-0.0153308	0.0449685	-0.212058	-0.0153308	Healthy Aged-matched Trained * Post down vs Healthy Aged-matched Trained * Pre	-0.0026338	Healthy Aged-matched Trained * Post down vs Healthy Aged-matched Trained * Pre	0.570588	0.0482799	0.330354	0.574764	0.0482799	Cancer Untrained * Post up vs Cancer Untrained * Pre	0.00791136	Cancer Untrained * Post up vs Cancer Untrained * Pre	0.000490737	0.336311	16.0297	4.00372	0.336311	Cancer Trained * Pre up vs Cancer Untrained * Pre	0.0567291	Cancer Trained * Pre up vs Cancer Untrained * Pre	0.000279091
492490	cg26362877	LOC101929260	0.000203096	2		ENST00000441356.1	TSS1500	AC104777.2						NR_110241	TSS1500	LOC101929260	0.000273487	0.3521	17.8983	4.23064	0.3521	Cancer Trained * Post up vs Cancer Trained * Pre	0.0130336	Cancer Trained * Post up vs Cancer Trained * Pre	0.41069	0.0635678	0.700061	0.836697	0.0635678	Healthy Aged-matched Trained * Post up vs Healthy Aged-matched Trained * Pre	0.00204651	Healthy Aged-matched Trained * Post up vs Healthy Aged-matched Trained * Pre	0.137973	0.135275	2.34836	1.53244	0.135275	Cancer Untrained * Post up vs Cancer Untrained * Pre	0.00548156	Cancer Untrained * Post up vs Cancer Untrained * Pre	0.647654	0.0408357	0.213997	0.462598	0.0408357	Cancer Trained * Pre up vs Cancer Untrained * Pre	0.00176211	Cancer Trained * Pre up vs Cancer Untrained * Pre	0.00613111
377744	cg14075444	FBN2	0.000206611	5										NM_001999	Body	FBN2	0.0717455	-0.189827	3.53612	-1.88046	-0.189827	Cancer Trained * Post down vs Cancer Trained * Pre	-0.0187902	Cancer Trained * Post down vs Cancer Trained * Pre	0.187695	-0.124819	1.83466	-1.3545	-0.124819	Healthy Aged-matched Trained * Post down vs Healthy Aged-matched Trained * Pre	-0.0148846	Healthy Aged-matched Trained * Post down vs Healthy Aged-matched Trained * Pre	0.964443	0.00482114	0.00202748	0.0450276	0.00482114	Cancer Untrained * Post up vs Cancer Untrained * Pre	-0.000281265	Cancer Untrained * Post down vs Cancer Untrained * Pre	0.000543444	0.424426	15.7131	3.96397	0.424426	Cancer Trained * Pre up vs Cancer Untrained * Pre	0.0445148	Cancer Trained * Pre up vs Cancer Untrained * Pre	0.000420892
24623	cg19367176	OR2T11	0.000208416	1		ENST00000330803.2	TSS1500	OR2T11		Unclassified_Cell_type_specific	1:248791524-248791913			NM_001001964	TSS1500	OR2T11	0.124534	0.207851	2.52625	1.58942	0.207851	Cancer Trained * Post up vs Cancer Trained * Pre	0.00887567	Cancer Trained * Post up vs Cancer Trained * Pre	0.883158	0.0177247	0.0220451	0.148476	0.0177247	Healthy Aged-matched Trained * Post up vs Healthy Aged-matched Trained * Pre	0.000541915	Healthy Aged-matched Trained * Post up vs Healthy Aged-matched Trained * Pre	0.103525	0.234365	2.85499	1.68967	0.234365	Cancer Untrained * Post up vs Cancer Untrained * Pre	0.00786145	Cancer Untrained * Post up vs Cancer Untrained * Pre	0.0449919	-0.292733	4.45414	-2.11048	-0.292733	Cancer Trained * Pre down vs Cancer Untrained * Pre	-0.0122252	Cancer Trained * Pre down vs Cancer Untrained * Pre	7.38498e-05
110022	cg13948456	GPSM1	0.00021596	9						Unclassified_Cell_type_specific	9:139239651-139241100	Island	chr9:139239712-139239958	NM_001145638	Body	GPSM1	0.766434	-0.0363654	0.0901782	-0.300297	-0.0363654	Cancer Trained * Post down vs Cancer Trained * Pre	-0.00540749	Cancer Trained * Post down vs Cancer Trained * Pre	0.628291	-0.0541863	0.240262	-0.490166	-0.0541863	Healthy Aged-matched Trained * Post down vs Healthy Aged-matched Trained * Pre	-0.00844412	Healthy Aged-matched Trained * Post down vs Healthy Aged-matched Trained * Pre	0.94057	-0.00967269	0.00567111	-0.0753068	-0.00967269	Cancer Untrained * Post down vs Cancer Untrained * Pre	-0.00175085	Cancer Untrained * Post down vs Cancer Untrained * Pre	0.760884	0.0395179	0.0946589	0.307667	0.0395179	Cancer Trained * Pre up vs Cancer Untrained * Pre	0.0057891	Cancer Trained * Pre up vs Cancer Untrained * Pre	0.00118186
697665	cg27159468	SP100	0.000231739	2		ENST00000492546.1	5'UTR	SP100						NM_001206701;NM_003113;NM_001080391	Body;Body;Body	SP100;SP100;SP100	0.102922	0.127237	2.86555	1.69279	0.127237	Cancer Trained * Post up vs Cancer Trained * Pre	0.00484791	Cancer Trained * Post up vs Cancer Trained * Pre	0.517971	-0.0449946	0.430017	-0.655757	-0.0449946	Healthy Aged-matched Trained * Post down vs Healthy Aged-matched Trained * Pre	-0.00164383	Healthy Aged-matched Trained * Post down vs Healthy Aged-matched Trained * Pre	0.302862	0.0838689	1.10671	1.052	0.0838689	Cancer Untrained * Post up vs Cancer Untrained * Pre	0.00367839	Cancer Untrained * Post up vs Cancer Untrained * Pre	0.404967	0.0675347	0.717605	0.847116	0.0675347	Cancer Trained * Pre up vs Cancer Untrained * Pre	0.0030135	Cancer Trained * Pre up vs Cancer Untrained * Pre	0.000527666
409629	cg26014197	ZSCAN10	0.000236856	16		ENST00000571903.1;ENST00000571903.1;ENST00000252463.2;ENST00000572431.1;ENST00000575108	3'UTR;1stExon;TSS1500;5'UTR;5'UTR;3'UTR;5'UTR;5'UTR;5'UTR;5'UTR	ZSCAN10;ZSCAN10;ZSCAN10;ZSCAN10;ZSCAN10;ZSCAN10;ZSCAN10;ZSCAN10;ZSCAN10;ZSCAN10				S_Shelf	chr16:3139033-3140536	NM_032805	TSS1500	ZSCAN10	0.4095	0.185548	0.70368	0.838856	0.185548	Cancer Trained * Post up vs Cancer Trained * Pre	0.0241589	Cancer Trained * Post up vs Cancer Trained * Pre	0.464425	-0.15002	0.552005	-0.74297	-0.15002	Healthy Aged-matched Trained * Post down vs Healthy Aged-matched Trained * Pre	-0.0146979	Healthy Aged-matched Trained * Post down vs Healthy Aged-matched Trained * Pre	0.970389	-0.00879653	0.00140583	-0.0374943	-0.00879653	Cancer Untrained * Post down vs Cancer Untrained * Pre	0.00170789	Cancer Untrained * Post up vs Cancer Untrained * Pre	0.191897	-0.314671	1.79896	-1.34125	-0.314671	Cancer Trained * Pre down vs Cancer Untrained * Pre	-0.0400513	Cancer Trained * Pre down vs Cancer Untrained * Pre	6.13322e-05
730726	cg06450952	C8orf56	0.000237481	8		ENST00000436771.1;ENST00000521246.1	5'UTR;5'UTR	C8orf56;C8orf56						NR_027071	Body	C8orf56	7.12993e-05	0.384608	22.5586	4.74959	0.384608	Cancer Trained * Post up vs Cancer Trained * Pre	0.0175034	Cancer Trained * Post up vs Cancer Trained * Pre	0.0468769	0.154551	4.3712	2.09074	0.154551	Healthy Aged-matched Trained * Post up vs Healthy Aged-matched Trained * Pre	0.00657189	Healthy Aged-matched Trained * Post up vs Healthy Aged-matched Trained * Pre	0.2147	0.109344	1.62074	1.27308	0.109344	Cancer Untrained * Post up vs Cancer Untrained * Pre	0.00485211	Cancer Untrained * Post up vs Cancer Untrained * Pre	0.16273	-0.12354	2.06892	-1.43837	-0.12354	Cancer Trained * Pre down vs Cancer Untrained * Pre	-0.00601552	Cancer Trained * Pre down vs Cancer Untrained * Pre	0.00401855
183185	cg05610550	SLC35E4	0.000238384	22		ENST00000300385.8;ENST00000343605.4;ENST00000343605.4;ENST00000406566.1;ENST00000451479	TSS200;5'UTR;1stExon;TSS1500;TSS1500;5'UTR	SLC35E4;SLC35E4;SLC35E4;SLC35E4;SLC35E4;MTMR3		Promoter_Associated	22:31031477-31031709	Island	chr22:31031358-31032059	NM_001001479	TSS200	SLC35E4	0.157564	-0.146961	2.12284	-1.457	-0.146961	Cancer Trained * Post down vs Cancer Trained * Pre	-0.00460798	Cancer Trained * Post down vs Cancer Trained * Pre	0.340398	-0.0894922	0.944639	-0.971925	-0.0894922	Healthy Aged-matched Trained * Post down vs Healthy Aged-matched Trained * Pre	-0.00235307	Healthy Aged-matched Trained * Post down vs Healthy Aged-matched Trained * Pre	0.213441	0.136586	1.62995	1.2767	0.136586	Cancer Untrained * Post up vs Cancer Untrained * Pre	0.00355897	Cancer Untrained * Post up vs Cancer Untrained * Pre	6.78405e-05	0.510183	22.7412	4.76877	0.510183	Cancer Trained * Pre up vs Cancer Untrained * Pre	0.0147218	Cancer Trained * Pre up vs Cancer Untrained * Pre	0.000920033
749495	cg06068308	MTSS1	0.000243057	8		ENST00000523179.1;ENST00000431961.2;ENST00000524090.1;ENST00000522118.1;ENST00000354184	TSS1500;TSS200;TSS1500;TSS1500;5'UTR	MTSS1;MTSS1;MTSS1;MTSS1;MTSS1						NM_014751;NM_001282974;NM_001282971	Body;Body;Body	MTSS1;MTSS1;MTSS1	0.938227	0.0233944	0.00612811	0.0782823	0.0233944	Cancer Trained * Post up vs Cancer Trained * Pre	0.00454173	Cancer Trained * Post up vs Cancer Trained * Pre	0.72047	0.0987286	0.130969	0.361897	0.0987286	Healthy Aged-matched Trained * Post up vs Healthy Aged-matched Trained * Pre	0.00840028	Healthy Aged-matched Trained * Post up vs Healthy Aged-matched Trained * Pre	0.705926	0.120982	0.145677	0.381677	0.120982	Cancer Untrained * Post up vs Cancer Untrained * Pre	0.0187428	Cancer Untrained * Post up vs Cancer Untrained * Pre	0.730253	0.110521	0.121574	0.348674	0.110521	Cancer Trained * Pre up vs Cancer Untrained * Pre	0.0161625	Cancer Trained * Pre up vs Cancer Untrained * Pre	0.0020457
586690	cg12221864	WDR43	0.000246977	2		ENST00000296126.6	TSS1500	WDR43						NM_015131	Body	WDR43	1.49983e-05	0.324007	28.6531	5.35286	0.324007	Cancer Trained * Post up vs Cancer Trained * Pre	0.0144572	Cancer Trained * Post up vs Cancer Trained * Pre	0.646394	-0.0256597	0.215649	-0.46438	-0.0256597	Healthy Aged-matched Trained * Post down vs Healthy Aged-matched Trained * Pre	-0.000959118	Healthy Aged-matched Trained * Post down vs Healthy Aged-matched Trained * Pre	0.572206	-0.0367447	0.327567	-0.572335	-0.0367447	Cancer Untrained * Post down vs Cancer Untrained * Pre	-0.00175701	Cancer Untrained * Post down vs Cancer Untrained * Pre	0.0910598	-0.112839	3.08908	-1.75758	-0.112839	Cancer Trained * Pre down vs Cancer Untrained * Pre	-0.00546983	Cancer Trained * Pre down vs Cancer Untrained * Pre	0.000876131
534898	cg12641283		0.00024718	4													0.675182	0.058291	0.179788	0.424014	0.058291	Cancer Trained * Post up vs Cancer Trained * Pre	0.00586998	Cancer Trained * Post up vs Cancer Trained * Pre	0.301134	0.132505	1.11482	1.05585	0.132505	Healthy Aged-matched Trained * Post up vs Healthy Aged-matched Trained * Pre	0.0163574	Healthy Aged-matched Trained * Post up vs Healthy Aged-matched Trained * Pre	0.0451743	0.307454	4.44595	2.10854	0.307454	Cancer Untrained * Post up vs Cancer Untrained * Pre	0.0418816	Cancer Untrained * Post up vs Cancer Untrained * Pre	0.000123067	0.661859	20.6033	4.53909	0.661859	Cancer Trained * Pre up vs Cancer Untrained * Pre	0.0855536	Cancer Trained * Pre up vs Cancer Untrained * Pre	0.00285113
538246	cg23007409	P2RX3	0.0002472	11										NM_002559	Body	P2RX3	4.95499e-06	0.458973	33.4803	5.78622	0.458973	Cancer Trained * Post up vs Cancer Trained * Pre	0.0166809	Cancer Trained * Post up vs Cancer Trained * Pre	0.841783	0.0146053	0.0406833	0.201701	0.0146053	Healthy Aged-matched Trained * Post up vs Healthy Aged-matched Trained * Pre	0.000514021	Healthy Aged-matched Trained * Post up vs Healthy Aged-matched Trained * Pre	0.437966	-0.0663176	0.621327	-0.788243	-0.0663176	Cancer Untrained * Post down vs Cancer Untrained * Pre	-0.002762	Cancer Untrained * Post down vs Cancer Untrained * Pre	0.0129183	-0.225251	7.16798	-2.67731	-0.225251	Cancer Trained * Pre down vs Cancer Untrained * Pre	-0.00888393	Cancer Trained * Pre down vs Cancer Untrained * Pre	0.00181866
584925	cg05722035	ARHGEF3	0.000252257	3		ENST00000481422.1;ENST00000498517.1;ENST00000477833.1;ENST00000477440.2;ENST00000486829	3'UTR;3'UTR;3'UTR;3'UTR;3'UTR	ARHGEF3;ARHGEF3;ARHGEF3;ARHGEF3;ARHGEF3						NM_001128615	Body	ARHGEF3	0.934937	-0.015791	0.00679979	-0.0824608	-0.015791	Cancer Trained * Post down vs Cancer Trained * Pre	-0.000838709	Cancer Trained * Post down vs Cancer Trained * Pre	0.212756	0.223527	1.635	1.27867	0.223527	Healthy Aged-matched Trained * Post up vs Healthy Aged-matched Trained * Pre	0.0260213	Healthy Aged-matched Trained * Post up vs Healthy Aged-matched Trained * Pre	0.135874	0.313003	2.37477	1.54103	0.313003	Cancer Untrained * Post up vs Cancer Untrained * Pre	0.0468152	Cancer Untrained * Post up vs Cancer Untrained * Pre	0.681002	0.084483	0.173007	0.415941	0.084483	Cancer Trained * Pre up vs Cancer Untrained * Pre	0.0109086	Cancer Trained * Pre up vs Cancer Untrained * Pre	0.00554866
137025	cg11317625		0.000256605	8													0.670497	-0.053939	0.185359	-0.430533	-0.053939	Cancer Trained * Post down vs Cancer Trained * Pre	-0.00373166	Cancer Trained * Post down vs Cancer Trained * Pre	0.0995691	-0.19562	2.92559	-1.71044	-0.19562	Healthy Aged-matched Trained * Post down vs Healthy Aged-matched Trained * Pre	-0.0104986	Healthy Aged-matched Trained * Post down vs Healthy Aged-matched Trained * Pre	0.642425	-0.0624563	0.220906	-0.470006	-0.0624563	Cancer Untrained * Post down vs Cancer Untrained * Pre	-0.0043318	Cancer Untrained * Post down vs Cancer Untrained * Pre	0.172715	-0.186526	1.97031	-1.40368	-0.186526	Cancer Trained * Pre down vs Cancer Untrained * Pre	-0.011327	Cancer Trained * Pre down vs Cancer Untrained * Pre	0.000110719
674809	cg06849209	KRT75	0.000263853	12		ENST00000252245.5	TSS200	KRT75						NM_004693	TSS1500	KRT75	0.875597	0.026679	0.0250165	0.158166	0.026679	Cancer Trained * Post up vs Cancer Trained * Pre	0.00457373	Cancer Trained * Post up vs Cancer Trained * Pre	0.325421	0.154459	1.00622	1.00311	0.154459	Healthy Aged-matched Trained * Post up vs Healthy Aged-matched Trained * Pre	0.0252429	Healthy Aged-matched Trained * Post up vs Healthy Aged-matched Trained * Pre	0.399464	-0.153365	0.734832	-0.857224	-0.153365	Cancer Untrained * Post down vs Cancer Untrained * Pre	-0.026484	Cancer Untrained * Post down vs Cancer Untrained * Pre	0.312491	-0.184425	1.06261	-1.03083	-0.184425	Cancer Trained * Pre down vs Cancer Untrained * Pre	-0.0317523	Cancer Trained * Pre down vs Cancer Untrained * Pre	0.00226957
319318	cg17201563		0.000272264	2		ENST00000516091.1;ENST00000377977.3	TSS1500;5'UTR	Vault;AC074391.1									0.698804	0.105738	0.153208	0.391418	0.105738	Cancer Trained * Post up vs Cancer Trained * Pre	0.0103833	Cancer Trained * Post up vs Cancer Trained * Pre	0.791609	0.0658597	0.0713246	0.267067	0.0658597	Healthy Aged-matched Trained * Post up vs Healthy Aged-matched Trained * Pre	0.00887572	Healthy Aged-matched Trained * Post up vs Healthy Aged-matched Trained * Pre	0.60878	-0.148518	0.268675	-0.518339	-0.148518	Cancer Untrained * Post down vs Cancer Untrained * Pre	-0.0161104	Cancer Untrained * Post down vs Cancer Untrained * Pre	0.752953	-0.091182	0.101271	-0.318231	-0.091182	Cancer Trained * Pre down vs Cancer Untrained * Pre	-0.0108162	Cancer Trained * Pre down vs Cancer Untrained * Pre	0.00128176
416355	cg24364876	DMD	0.000275853	X		ENST00000535280.1;ENST00000472681.1;ENST00000488902.1	5'UTR;3'UTR;3'UTR	DMD;DMD;DMD						NM_004010;NM_004009;NM_004006;NM_000109	5'UTR;Body;Body;Body	DMD;DMD;DMD;DMD	0.569552	-0.0351569	0.332144	-0.57632	-0.0351569	Cancer Trained * Post down vs Cancer Trained * Pre	-0.00608758	Cancer Trained * Post down vs Cancer Trained * Pre	0.0849695	-0.0998854	3.2173	-1.79368	-0.0998854	Healthy Aged-matched Trained * Post down vs Healthy Aged-matched Trained * Pre	-0.0172493	Healthy Aged-matched Trained * Post down vs Healthy Aged-matched Trained * Pre	0.23383	0.0789407	1.48853	1.22005	0.0789407	Cancer Untrained * Post up vs Cancer Untrained * Pre	0.0136568	Cancer Untrained * Post up vs Cancer Untrained * Pre	0.150201	0.0960453	2.20347	1.48441	0.0960453	Cancer Trained * Pre up vs Cancer Untrained * Pre	0.0166097	Cancer Trained * Pre up vs Cancer Untrained * Pre	0.00129993
471529	cg08252882	LRRC2	0.000278563	3		ENST00000496388.1	3'UTR	LRRC2	chr3:46591078-46591078					NM_024512	Body	LRRC2	0.0893952	0.14892	3.12313	1.76724	0.14892	Cancer Trained * Post up vs Cancer Trained * Pre	0.0221436	Cancer Trained * Post up vs Cancer Trained * Pre	0.0796071	0.140569	3.33925	1.82736	0.140569	Healthy Aged-matched Trained * Post up vs Healthy Aged-matched Trained * Pre	0.022115	Healthy Aged-matched Trained * Post up vs Healthy Aged-matched Trained * Pre	0.351529	0.0848518	0.901271	0.949353	0.0848518	Cancer Untrained * Post up vs Cancer Untrained * Pre	0.0131631	Cancer Untrained * Post up vs Cancer Untrained * Pre	0.00762633	0.259402	8.42324	2.90228	0.259402	Cancer Trained * Pre up vs Cancer Untrained * Pre	0.0399383	Cancer Trained * Pre up vs Cancer Untrained * Pre	0.00383082
712407	cg16450879	MYBBP1A	0.000280886	17		ENST00000574547.1;ENST00000572759.1;ENST00000381556.2;ENST00000571354.1	TSS1500;TSS1500;ExonBnd;TSS200	MYBBP1A;MYBBP1A;MYBBP1A;MYBBP1A						NM_014520;NM_001105538;NM_001105538;NM_014520	ExonBnd;ExonBnd;Body;Body	MYBBP1A;MYBBP1A;MYBBP1A;MYBBP1A	0.23569	0.196027	1.4764	1.21507	0.196027	Cancer Trained * Post up vs Cancer Trained * Pre	0.0299678	Cancer Trained * Post up vs Cancer Trained * Pre	0.898027	0.0190665	0.0167607	0.129463	0.0190665	Healthy Aged-matched Trained * Post up vs Healthy Aged-matched Trained * Pre	0.00304581	Healthy Aged-matched Trained * Post up vs Healthy Aged-matched Trained * Pre	0.646162	0.0795192	0.215954	0.464709	0.0795192	Cancer Untrained * Post up vs Cancer Untrained * Pre	0.0138361	Cancer Untrained * Post up vs Cancer Untrained * Pre	0.0102469	0.475192	7.71182	2.77702	0.475192	Cancer Trained * Pre up vs Cancer Untrained * Pre	0.0795535	Cancer Trained * Pre up vs Cancer Untrained * Pre	0.00287976
101762	cg09629193	FAM195A	0.000281374	16		ENST00000307650.4;ENST00000491999.1;ENST00000474840.1;ENST00000537787.1	TSS1500;TSS1500;TSS1500;TSS1500	FAM195A;FAM195A;FAM195A;FAM195A		Promoter_Associated	16:691442-692842	N_Shore	chr16:691597-692700	NM_138418	TSS1500	FAM195A	0.0502426	-0.350899	4.23202	-2.05719	-0.350899	Cancer Trained * Post down vs Cancer Trained * Pre	-0.0138213	Cancer Trained * Post down vs Cancer Trained * Pre	0.040298	-0.336812	4.67885	-2.16307	-0.336812	Healthy Aged-matched Trained * Post down vs Healthy Aged-matched Trained * Pre	-0.0175873	Healthy Aged-matched Trained * Post down vs Healthy Aged-matched Trained * Pre	0.60664	-0.094341	0.271914	-0.521453	-0.094341	Cancer Untrained * Post down vs Cancer Untrained * Pre	-0.00386997	Cancer Untrained * Post down vs Cancer Untrained * Pre	0.635089	-0.0869215	0.230826	-0.480444	-0.0869215	Cancer Trained * Pre down vs Cancer Untrained * Pre	-0.00431175	Cancer Trained * Pre down vs Cancer Untrained * Pre	0.00163032
148447	cg02017347	ANKRD26P1	0.000283492	16		ENST00000566201.2	TSS1500	ANKRD26P1						NR_026556	TSS1500	ANKRD26P1	0.589393	-0.0429055	0.298944	-0.546757	-0.0429055	Cancer Trained * Post down vs Cancer Trained * Pre	-0.00701508	Cancer Trained * Post down vs Cancer Trained * Pre	0.562651	0.0420302	0.344244	0.586723	0.0420302	Healthy Aged-matched Trained * Post up vs Healthy Aged-matched Trained * Pre	0.0072281	Healthy Aged-matched Trained * Post up vs Healthy Aged-matched Trained * Pre	0.366875	-0.0764916	0.844573	-0.919007	-0.0764916	Cancer Untrained * Post down vs Cancer Untrained * Pre	-0.0126307	Cancer Untrained * Post down vs Cancer Untrained * Pre	0.791817	-0.022206	0.0711787	-0.266793	-0.022206	Cancer Trained * Pre down vs Cancer Untrained * Pre	-0.00362228	Cancer Trained * Pre down vs Cancer Untrained * Pre	0.00595545
462627	cg17867252	KCNQ5-IT1	0.000287471	6		ENST00000445310.1	5'UTR	KCNQ5-IT1						NR_120503;NM_001160132;NM_001160134;NM_001160133;NM_001160130;NM_019842	Body;Body;Body;Body;Body;Body	KCNQ5-IT1;KCNQ5;KCNQ5;KCNQ5;KCNQ5;KCNQ5	0.166757	-0.153566	2.02829	-1.42418	-0.153566	Cancer Trained * Post down vs Cancer Trained * Pre	-0.0138654	Cancer Trained * Post down vs Cancer Trained * Pre	0.999664	4.19021e-05	1.81214e-07	0.000425692	4.19021e-05	Healthy Aged-matched Trained * Post up vs Healthy Aged-matched Trained * Pre	-8.88805e-05	Healthy Aged-matched Trained * Post down vs Healthy Aged-matched Trained * Pre	0.0745604	-0.212828	3.46292	-1.86089	-0.212828	Cancer Untrained * Post down vs Cancer Untrained * Pre	-0.0246113	Cancer Untrained * Post down vs Cancer Untrained * Pre	0.00331256	0.371331	10.5417	3.2468	0.371331	Cancer Trained * Pre up vs Cancer Untrained * Pre	0.0367195	Cancer Trained * Pre up vs Cancer Untrained * Pre	0.00143599
373765	cg02668694	NLK	0.000293903	17		ENST00000496808.1;ENST00000407008.3;ENST00000407008.3	TSS1500;5'UTR;1stExon	NLK;NLK;NLK				S_Shore	chr17:26368586-26369133	NM_016231	TSS200	NLK	0.808675	-0.043392	0.0598851	-0.244714	-0.043392	Cancer Trained * Post down vs Cancer Trained * Pre	-0.00601181	Cancer Trained * Post down vs Cancer Trained * Pre	0.739721	0.0543774	0.112854	0.335938	0.0543774	Healthy Aged-matched Trained * Post up vs Healthy Aged-matched Trained * Pre	0.00639772	Healthy Aged-matched Trained * Post up vs Healthy Aged-matched Trained * Pre	0.0354905	-0.418081	4.94161	-2.22297	-0.418081	Cancer Untrained * Post down vs Cancer Untrained * Pre	-0.0411993	Cancer Untrained * Post down vs Cancer Untrained * Pre	0.244322	-0.224247	1.42168	-1.19234	-0.224247	Cancer Trained * Pre down vs Cancer Untrained * Pre	-0.0220912	Cancer Trained * Pre down vs Cancer Untrained * Pre	0.00464126
277673	cg21079550		0.000301322	17		ENST00000364385.1	TSS1500	U6									0.01017	0.243263	7.72972	2.78024	0.243263	Cancer Trained * Post up vs Cancer Trained * Pre	0.0100321	Cancer Trained * Post up vs Cancer Trained * Pre	0.585214	-0.0441656	0.305746	-0.552943	-0.0441656	Healthy Aged-matched Trained * Post down vs Healthy Aged-matched Trained * Pre	-0.00151808	Healthy Aged-matched Trained * Post down vs Healthy Aged-matched Trained * Pre	0.277238	0.103085	1.2338	1.11077	0.103085	Cancer Untrained * Post up vs Cancer Untrained * Pre	0.00433598	Cancer Untrained * Post up vs Cancer Untrained * Pre	0.918732	-0.00956516	0.0106229	-0.103067	-0.00956516	Cancer Trained * Pre down vs Cancer Untrained * Pre	-0.000519624	Cancer Trained * Pre down vs Cancer Untrained * Pre	0.000145328
390709	cg12259187	TLE4	0.000307247	9		ENST00000485159.1;ENST00000466428.1;ENST00000455913.1;ENST00000496853.1;ENST00000474519	5'UTR;5'UTR;5'UTR;5'UTR;5'UTR;5'UTR;5'UTR;3'UTR	TLE4;TLE4;TLE4;TLE4;TLE4;TLE4;TLE4;TLE4						NM_001282760;NR_104239;NM_001282748;NM_001282749;NM_001282753;NM_007005	5'UTR;Body;Body;Body;Body;Body	TLE4;TLE4;TLE4;TLE4;TLE4;TLE4	0.982289	0.00291886	0.000502744	0.022422	0.00291886	Cancer Trained * Post up vs Cancer Trained * Pre	0.000763595	Cancer Trained * Post up vs Cancer Trained * Pre	0.959006	0.00616986	0.00269557	0.0519189	0.00616986	Healthy Aged-matched Trained * Post up vs Healthy Aged-matched Trained * Pre	0.00143501	Healthy Aged-matched Trained * Post up vs Healthy Aged-matched Trained * Pre	0.97302	-0.00471682	0.00116699	-0.0341612	-0.00471682	Cancer Untrained * Post down vs Cancer Untrained * Pre	-3.26842e-05	Cancer Untrained * Post down vs Cancer Untrained * Pre	0.00257575	0.46236	11.2132	3.34861	0.46236	Cancer Trained * Pre up vs Cancer Untrained * Pre	0.0426739	Cancer Trained * Pre up vs Cancer Untrained * Pre	0.000818038
238908	cg16830794	MYBBP1A	0.000308112	17		ENST00000573175.1;ENST00000573175.1;ENST00000573723.1	3'UTR;1stExon;TSS200	MYBBP1A;MYBBP1A;MYBBP1A						NM_001105538;NM_014520	Body;Body	MYBBP1A;MYBBP1A	0.155357	0.241423	2.14653	1.4651	0.241423	Cancer Trained * Post up vs Cancer Trained * Pre	0.0288923	Cancer Trained * Post up vs Cancer Trained * Pre	0.696658	0.0593218	0.155521	0.394362	0.0593218	Healthy Aged-matched Trained * Post up vs Healthy Aged-matched Trained * Pre	0.00830921	Healthy Aged-matched Trained * Post up vs Healthy Aged-matched Trained * Pre	0.890491	-0.0243105	0.019347	-0.139094	-0.0243105	Cancer Untrained * Post down vs Cancer Untrained * Pre	-0.00169759	Cancer Untrained * Post down vs Cancer Untrained * Pre	0.0651263	0.337188	3.72196	1.92924	0.337188	Cancer Trained * Pre up vs Cancer Untrained * Pre	0.0471727	Cancer Trained * Pre up vs Cancer Untrained * Pre	0.00236102
673338	cg15926352	RBM15B	0.000308236	3		ENST00000536338.1;ENST00000323686.4	TSS200;1stExon	RBM15B;RBM15B				N_Shore	chr3:51430384-51430737	NM_013286	1stExon	RBM15B	0.00264162	0.350011	11.1451	3.33842	0.350011	Cancer Trained * Post up vs Cancer Trained * Pre	0.0156439	Cancer Trained * Post up vs Cancer Trained * Pre	0.0782799	0.17572	3.37089	1.836	0.17572	Healthy Aged-matched Trained * Post up vs Healthy Aged-matched Trained * Pre	0.00638817	Healthy Aged-matched Trained * Post up vs Healthy Aged-matched Trained * Pre	0.0572872	-0.221624	3.97194	-1.99297	-0.221624	Cancer Untrained * Post down vs Cancer Untrained * Pre	-0.00979831	Cancer Untrained * Post down vs Cancer Untrained * Pre	0.0142899	-0.292845	6.93497	-2.63343	-0.292845	Cancer Trained * Pre down vs Cancer Untrained * Pre	-0.0135103	Cancer Trained * Pre down vs Cancer Untrained * Pre	0.00263405
432871	cg17969988	ASIC2	0.000311308	17										NM_183377;NM_001094	Body;Body	ASIC2;ASIC2	0.0253918	0.322809	5.6527	2.37754	0.322809	Cancer Trained * Post up vs Cancer Trained * Pre	0.0394202	Cancer Trained * Post up vs Cancer Trained * Pre	0.760283	-0.0382329	0.0951521	-0.308467	-0.0382329	Healthy Aged-matched Trained * Post down vs Healthy Aged-matched Trained * Pre	-0.00373588	Healthy Aged-matched Trained * Post down vs Healthy Aged-matched Trained * Pre	0.937112	-0.0114774	0.00635177	-0.079698	-0.0114774	Cancer Untrained * Post down vs Cancer Untrained * Pre	-0.00219848	Cancer Untrained * Post down vs Cancer Untrained * Pre	0.569248	0.0830619	0.33267	0.576776	0.0830619	Cancer Trained * Pre up vs Cancer Untrained * Pre	0.00995427	Cancer Trained * Pre up vs Cancer Untrained * Pre	0.00228578
333338	cg09149149	LOC441177	0.000311669	6	DMR	ENST00000455853.1;ENST00000444465.1	TSS200;TSS1500	LINC00473;LINC00473				Island	chr6:166401526-166402659	NR_027284;NR_026861;NR_026860	Body;TSS200;TSS200	LOC441177;C6orf176;C6orf176	0.000497476	-0.4821	15.9873	-3.99841	-0.4821	Cancer Trained * Post down vs Cancer Trained * Pre	-0.0126117	Cancer Trained * Post down vs Cancer Trained * Pre	0.0202949	-0.27281	6.1433	-2.47857	-0.27281	Healthy Aged-matched Trained * Post down vs Healthy Aged-matched Trained * Pre	-0.00628488	Healthy Aged-matched Trained * Post down vs Healthy Aged-matched Trained * Pre	0.9841	0.00257425	0.000405182	0.0201291	0.00257425	Cancer Untrained * Post up vs Cancer Untrained * Pre	0.000569621	Cancer Untrained * Post up vs Cancer Untrained * Pre	0.0450765	0.269788	4.45034	2.10958	0.269788	Cancer Trained * Pre up vs Cancer Untrained * Pre	0.00773243	Cancer Trained * Pre up vs Cancer Untrained * Pre	0.00358007
406878	cg01265089	FAM107A	0.000312538	3		ENST00000394481.1	3'UTR	FAM107A						NM_001282714;NM_001282713;NM_007177;NM_001076778	3'UTR;3'UTR;3'UTR;3'UTR	FAM107A;FAM107A;FAM107A;FAM107A	0.000656215	0.287401	15.135	3.89037	0.287401	Cancer Trained * Post up vs Cancer Trained * Pre	0.021869	Cancer Trained * Post up vs Cancer Trained * Pre	0.561886	0.0396456	0.345603	0.58788	0.0396456	Healthy Aged-matched Trained * Post up vs Healthy Aged-matched Trained * Pre	0.00279747	Healthy Aged-matched Trained * Post up vs Healthy Aged-matched Trained * Pre	0.242862	-0.0937253	1.43076	-1.19614	-0.0937253	Cancer Untrained * Post down vs Cancer Untrained * Pre	-0.00773892	Cancer Untrained * Post down vs Cancer Untrained * Pre	0.110665	-0.129588	2.73517	-1.65383	-0.129588	Cancer Trained * Pre down vs Cancer Untrained * Pre	-0.0103557	Cancer Trained * Pre down vs Cancer Untrained * Pre	0.0008188
570004	cg26965354		0.00031358	10													0.830576	-0.0440321	0.0467484	-0.216214	-0.0440321	Cancer Trained * Post down vs Cancer Trained * Pre	-0.00456682	Cancer Trained * Post down vs Cancer Trained * Pre	0.469431	0.136563	0.539607	0.734579	0.136563	Healthy Aged-matched Trained * Post up vs Healthy Aged-matched Trained * Pre	0.0172391	Healthy Aged-matched Trained * Post up vs Healthy Aged-matched Trained * Pre	0.280848	-0.238092	1.21497	-1.10226	-0.238092	Cancer Untrained * Post down vs Cancer Untrained * Pre	-0.0246963	Cancer Untrained * Post down vs Cancer Untrained * Pre	0.26571	-0.245918	1.29615	-1.13849	-0.245918	Cancer Trained * Pre down vs Cancer Untrained * Pre	-0.0231947	Cancer Trained * Pre down vs Cancer Untrained * Pre	0.00262122
289164	cg16124934	RPS6KL1	0.000315305	14		ENST00000556776.1;ENST00000555647.1;ENST00000557413.1;ENST00000557383.1;ENST00000555009	5'UTR;5'UTR;5'UTR;TSS1500;TSS1500;TSS1500;TSS1500;TSS1500;3'UTR;3'UTR	RPS6KL1;RPS6KL1;RPS6KL1;RPS6KL1;RPS6KL1;RPS6KL1;RPS6KL1;RPS6KL1;RPS6KL1;RPS6KL1		Promoter_Associated	14:75389209-75390361	N_Shore	chr14:75389712-75390133	NM_031464	TSS1500	RPS6KL1	0.849119	-0.015682	0.0369504	-0.192225	-0.015682	Cancer Trained * Post down vs Cancer Trained * Pre	-0.00275768	Cancer Trained * Post down vs Cancer Trained * Pre	0.47372	0.0541742	0.529157	0.727432	0.0541742	Healthy Aged-matched Trained * Post up vs Healthy Aged-matched Trained * Pre	0.00937708	Healthy Aged-matched Trained * Post up vs Healthy Aged-matched Trained * Pre	0.873755	0.0138906	0.0257694	0.160529	0.0138906	Cancer Untrained * Post up vs Cancer Untrained * Pre	0.00239083	Cancer Untrained * Post up vs Cancer Untrained * Pre	0.123143	0.138068	2.54594	1.5956	0.138068	Cancer Trained * Pre up vs Cancer Untrained * Pre	0.0238913	Cancer Trained * Pre up vs Cancer Untrained * Pre	0.000121835
637609	cg12418025		0.000323025	14		ENST00000551935.1	3'UTR	EGLN3									0.685347	-0.0464781	0.168045	-0.409933	-0.0464781	Cancer Trained * Post down vs Cancer Trained * Pre	-0.0077576	Cancer Trained * Post down vs Cancer Trained * Pre	0.470802	-0.0757928	0.536248	-0.732289	-0.0757928	Healthy Aged-matched Trained * Post down vs Healthy Aged-matched Trained * Pre	-0.012445	Healthy Aged-matched Trained * Post down vs Healthy Aged-matched Trained * Pre	0.70694	0.045733	0.144623	0.380293	0.045733	Cancer Untrained * Post up vs Cancer Untrained * Pre	0.00734101	Cancer Untrained * Post up vs Cancer Untrained * Pre	0.623371	0.0597957	0.247238	0.497231	0.0597957	Cancer Trained * Pre up vs Cancer Untrained * Pre	0.00973183	Cancer Trained * Pre up vs Cancer Untrained * Pre	0.00188374
589189	cg01216618	SLC41A3	0.000325311	3		ENST00000508263.1;ENST00000513723.1;ENST00000514023.1;ENST00000513464.1;ENST00000505996	TSS1500;ExonBnd;3'UTR;3'UTR;3'UTR;5'UTR;5'UTR	RP11-158I23.1;SLC41A3;SLC41A3;SLC41A3;SLC41A3;SLC41A3;SLC41A3						NM_001008486;NM_001008485;NM_001008487;NM_017836;NM_001164475	Body;Body;Body;Body;5'UTR	SLC41A3;SLC41A3;SLC41A3;SLC41A3;SLC41A3	0.00171548	0.303299	12.3303	3.51146	0.303299	Cancer Trained * Post up vs Cancer Trained * Pre	0.0121665	Cancer Trained * Post up vs Cancer Trained * Pre	0.123214	0.125786	2.54493	1.59528	0.125786	Healthy Aged-matched Trained * Post up vs Healthy Aged-matched Trained * Pre	0.00444002	Healthy Aged-matched Trained * Post up vs Healthy Aged-matched Trained * Pre	0.0145978	0.240406	6.88605	2.62413	0.240406	Cancer Untrained * Post up vs Cancer Untrained * Pre	0.00960779	Cancer Untrained * Post up vs Cancer Untrained * Pre	0.832402	0.0195911	0.0457296	0.213845	0.0195911	Cancer Trained * Pre up vs Cancer Untrained * Pre	0.00076884	Cancer Trained * Pre up vs Cancer Untrained * Pre	0.00542807
457559	cg21475402	BCAN	0.000325647	1		ENST00000441358.1;ENST00000255029.6;ENST00000329117.4;ENST00000457777.1;ENST00000424639	5'UTR;5'UTR;5'UTR;5'UTR;5'UTR;5'UTR;5'UTR	BCAN;BCAN;BCAN;BCAN;BCAN;BCAN;BCAN		Unclassified	1:156611020-156612689	Island	chr1:156611639-156612447	NM_021948;NM_198427	5'UTR;5'UTR	BCAN;BCAN	0.728358	-0.0506772	0.123363	-0.351231	-0.0506772	Cancer Trained * Post down vs Cancer Trained * Pre	-0.00708281	Cancer Trained * Post down vs Cancer Trained * Pre	0.216227	-0.167107	1.60965	-1.26872	-0.167107	Healthy Aged-matched Trained * Post down vs Healthy Aged-matched Trained * Pre	-0.02205	Healthy Aged-matched Trained * Post down vs Healthy Aged-matched Trained * Pre	0.447174	0.118191	0.596455	0.772305	0.118191	Cancer Untrained * Post up vs Cancer Untrained * Pre	0.0125681	Cancer Untrained * Post up vs Cancer Untrained * Pre	0.327579	0.152815	0.997106	0.998552	0.152815	Cancer Trained * Pre up vs Cancer Untrained * Pre	0.0184936	Cancer Trained * Pre up vs Cancer Untrained * Pre	0.00114382
754471	cg14301033		0.000326566	14		ENST00000556332.1	TSS1500	RP11-894P9.2									0.00155878	0.393366	12.5995	3.54958	0.393366	Cancer Trained * Post up vs Cancer Trained * Pre	0.0171132	Cancer Trained * Post up vs Cancer Trained * Pre	0.312972	0.104178	1.06045	1.02978	0.104178	Healthy Aged-matched Trained * Post up vs Healthy Aged-matched Trained * Pre	0.00407935	Healthy Aged-matched Trained * Post up vs Healthy Aged-matched Trained * Pre	0.410642	-0.0983581	0.700208	-0.836784	-0.0983581	Cancer Untrained * Post down vs Cancer Untrained * Pre	-0.00509717	Cancer Untrained * Post down vs Cancer Untrained * Pre	0.599133	-0.0625827	0.283475	-0.532424	-0.0625827	Cancer Trained * Pre down vs Cancer Untrained * Pre	-0.00342329	Cancer Trained * Pre down vs Cancer Untrained * Pre	0.00785747
585384	cg19453136	LOC100128554	0.000326909	12		ENST00000544759.1;ENST00000397346.3;ENST00000545767.1;ENST00000540774.1	5'UTR;5'UTR;5'UTR;5'UTR	RP5-944M2.3;RP5-944M2.3;RP5-944M2.3;RP5-944M2.3						NR_015398	Body	LOC100128554	0.653507	0.0349066	0.206421	0.454336	0.0349066	Cancer Trained * Post up vs Cancer Trained * Pre	0.00556465	Cancer Trained * Post up vs Cancer Trained * Pre	0.398192	0.0602869	0.738865	0.859573	0.0602869	Healthy Aged-matched Trained * Post up vs Healthy Aged-matched Trained * Pre	0.0103431	Healthy Aged-matched Trained * Post up vs Healthy Aged-matched Trained * Pre	0.987083	-0.00133255	0.000267396	-0.0163522	-0.00133255	Cancer Untrained * Post down vs Cancer Untrained * Pre	-0.000321299	Cancer Untrained * Post down vs Cancer Untrained * Pre	0.115483	0.132889	2.65929	1.63073	0.132889	Cancer Trained * Pre up vs Cancer Untrained * Pre	0.0222717	Cancer Trained * Pre up vs Cancer Untrained * Pre	0.000232686
458176	cg09035995	MCPH1	0.000330426	8		ENST00000522020.1	5'UTR	MCPH1	chr8:6323096-6323096					NM_024596	Body	MCPH1	0.581906	-0.127054	0.3112	-0.557853	-0.127054	Cancer Trained * Post down vs Cancer Trained * Pre	-0.0140776	Cancer Trained * Post down vs Cancer Trained * Pre	0.505204	0.140562	0.457068	0.676068	0.140562	Healthy Aged-matched Trained * Post up vs Healthy Aged-matched Trained * Pre	0.0210991	Healthy Aged-matched Trained * Post up vs Healthy Aged-matched Trained * Pre	0.601325	0.127843	0.280068	0.529215	0.127843	Cancer Untrained * Post up vs Cancer Untrained * Pre	0.0201875	Cancer Untrained * Post up vs Cancer Untrained * Pre	0.000172916	1.06481	19.4292	4.40785	1.06481	Cancer Trained * Pre up vs Cancer Untrained * Pre	0.145764	Cancer Trained * Pre up vs Cancer Untrained * Pre	0.00154259
363373	cg19856758		0.000330523	2						Promoter_Associated	2:62684003-62685029	S_Shore	chr2:62684122-62684552				0.702085	-0.0247909	0.149712	-0.386926	-0.0247909	Cancer Trained * Post down vs Cancer Trained * Pre	-0.00385413	Cancer Trained * Post down vs Cancer Trained * Pre	0.66639	-0.0255166	0.190326	-0.436264	-0.0255166	Healthy Aged-matched Trained * Post down vs Healthy Aged-matched Trained * Pre	-0.00409858	Healthy Aged-matched Trained * Post down vs Healthy Aged-matched Trained * Pre	0.874057	-0.0108828	0.0256449	-0.16014	-0.0108828	Cancer Untrained * Post down vs Cancer Untrained * Pre	-0.00175731	Cancer Untrained * Post down vs Cancer Untrained * Pre	0.298081	-0.0722183	1.12931	-1.06269	-0.0722183	Cancer Trained * Pre down vs Cancer Untrained * Pre	-0.0118754	Cancer Trained * Pre down vs Cancer Untrained * Pre	0.00932856
488109	cg11732505	UXS1	0.000332671	2		ENST00000479621.1;ENST00000479774.1;ENST00000444193.1;ENST00000416298.1;ENST00000479621	1stExon;TSS200;5'UTR;5'UTR;3'UTR;3'UTR;3'UTR	UXS1;UXS1;UXS1;UXS1;UXS1;UXS1;UXS1		Promoter_Associated_Cell_type_specific	2:106776330-106776619			NR_045607;NM_001253875;NM_025076	Body;Body;Body	UXS1;UXS1;UXS1	0.160147	-0.219973	2.09562	-1.44763	-0.219973	Cancer Trained * Post down vs Cancer Trained * Pre	-0.0230561	Cancer Trained * Post down vs Cancer Trained * Pre	0.724489	0.0494459	0.127062	0.356457	0.0494459	Healthy Aged-matched Trained * Post up vs Healthy Aged-matched Trained * Pre	0.00561665	Healthy Aged-matched Trained * Post up vs Healthy Aged-matched Trained * Pre	0.63769	-0.0768368	0.227279	-0.476738	-0.0768368	Cancer Untrained * Post down vs Cancer Untrained * Pre	-0.00951629	Cancer Untrained * Post down vs Cancer Untrained * Pre	0.303768	0.169229	1.10247	1.04999	0.169229	Cancer Trained * Pre up vs Cancer Untrained * Pre	0.0173871	Cancer Trained * Pre up vs Cancer Untrained * Pre	8.52027e-05
443112	cg25710122	BHMT2	0.000333308	5		ENST00000519743.1;ENST00000523046.1;ENST00000520388.1	3'UTR;TSS1500;3'UTR	BHMT2;BHMT2;DMGDH						NM_001178005;NM_017614	Body;Body	BHMT2;BHMT2	0.00606329	0.257867	8.98964	2.99827	0.257867	Cancer Trained * Post up vs Cancer Trained * Pre	0.013973	Cancer Trained * Post up vs Cancer Trained * Pre	0.469563	-0.0576556	0.539282	-0.734358	-0.0576556	Healthy Aged-matched Trained * Post down vs Healthy Aged-matched Trained * Pre	-0.0030055	Healthy Aged-matched Trained * Post down vs Healthy Aged-matched Trained * Pre	0.644832	-0.0425635	0.217708	-0.466592	-0.0425635	Cancer Untrained * Post down vs Cancer Untrained * Pre	-0.00270852	Cancer Untrained * Post down vs Cancer Untrained * Pre	0.893639	0.0123213	0.0182438	0.13507	0.0123213	Cancer Trained * Pre up vs Cancer Untrained * Pre	0.00053986	Cancer Trained * Pre up vs Cancer Untrained * Pre	0.0015043
68965	cg18466108	APAF1	0.000340448	12		ENST00000551964.1;ENST00000359972.2;ENST00000547743.1;ENST00000420861.1;ENST00000299157	TSS1500;TSS1500;TSS1500;1stExon;1stExon;1stExon;5'UTR	APAF1;APAF1;APAF1;IKBIP;IKBIP;IKBIP;IKBIP				Island	chr12:99038272-99039483	NM_181868;NM_201612;NM_001160;NM_153687;NM_181869;NM_181861;NM_013229;NM_201613	TSS1500;1stExon;TSS1500;1stExon;TSS1500;TSS1500;TSS1500;1stExon	APAF1;IKBIP;APAF1;IKBIP;APAF1;APAF1;APAF1;IKBIP	0.00271387	-0.235215	11.0725	-3.32754	-0.235215	Cancer Trained * Post down vs Cancer Trained * Pre	-0.0061058	Cancer Trained * Post down vs Cancer Trained * Pre	0.956124	-0.00358605	0.00308836	-0.0555731	-0.00358605	Healthy Aged-matched Trained * Post down vs Healthy Aged-matched Trained * Pre	-0.000119895	Healthy Aged-matched Trained * Post down vs Healthy Aged-matched Trained * Pre	0.0310445	-0.171342	5.22265	-2.28531	-0.171342	Cancer Untrained * Post down vs Cancer Untrained * Pre	-0.00471182	Cancer Untrained * Post down vs Cancer Untrained * Pre	0.372048	-0.0681503	0.826221	-0.908967	-0.0681503	Cancer Trained * Pre down vs Cancer Untrained * Pre	-0.00193047	Cancer Trained * Pre down vs Cancer Untrained * Pre	0.00192727
648008	cg03738168		0.000342865	1													0.00795629	0.213778	8.31997	2.88444	0.213778	Cancer Trained * Post up vs Cancer Trained * Pre	0.0084702	Cancer Trained * Post up vs Cancer Trained * Pre	0.393437	0.058753	0.754115	0.868398	0.058753	Healthy Aged-matched Trained * Post up vs Healthy Aged-matched Trained * Pre	0.00225689	Healthy Aged-matched Trained * Post up vs Healthy Aged-matched Trained * Pre	0.881228	-0.0118661	0.0227855	-0.150949	-0.0118661	Cancer Untrained * Post down vs Cancer Untrained * Pre	-0.000369856	Cancer Untrained * Post down vs Cancer Untrained * Pre	0.260314	-0.0905402	1.32656	-1.15176	-0.0905402	Cancer Trained * Pre down vs Cancer Untrained * Pre	-0.00370209	Cancer Trained * Pre down vs Cancer Untrained * Pre	0.00048008
618614	cg08870741	PPWD1	0.000342944	5		ENST00000502703.1;ENST00000505380.1;ENST00000508982.1;ENST00000261308.5;ENST00000503435	TSS1500;TSS1500;TSS200;TSS200;TSS200;TSS200;TSS200;TSS200;TSS200;TSS200;TSS200;TSS200;T	PPWD1;PPWD1;PPWD1;PPWD1;PPWD1;PPWD1;PPWD1;PPWD1;CENPK;CENPK;CENPK;CENPK;CENPK;CENPK;CEN		Promoter_Associated	5:64858477-64859610	Island	chr5:64858775-64859283	NM_015342;NM_022145	TSS200;TSS200	PPWD1;CENPK	0.000213846	-0.715479	18.7124	-4.32579	-0.715479	Cancer Trained * Post down vs Cancer Trained * Pre	-0.0248136	Cancer Trained * Post down vs Cancer Trained * Pre	0.153264	0.222386	2.16937	1.47288	0.222386	Healthy Aged-matched Trained * Post up vs Healthy Aged-matched Trained * Pre	0.00716001	Healthy Aged-matched Trained * Post up vs Healthy Aged-matched Trained * Pre	0.0305168	0.402307	5.25896	2.29324	0.402307	Cancer Untrained * Post up vs Cancer Untrained * Pre	0.0155418	Cancer Untrained * Post up vs Cancer Untrained * Pre	0.0102789	0.486943	7.70442	2.77568	0.486943	Cancer Trained * Pre up vs Cancer Untrained * Pre	0.0178534	Cancer Trained * Pre up vs Cancer Untrained * Pre	0.000176373
2351	cg15590007	ALOX5	0.000349033	10						Unclassified	10:45868498-45870369	S_Shore	chr10:45868718-45870156	NM_000698	Body	ALOX5	0.208745	-0.144916	1.66494	-1.29032	-0.144916	Cancer Trained * Post down vs Cancer Trained * Pre	-0.0225955	Cancer Trained * Post down vs Cancer Trained * Pre	0.645564	0.0477308	0.216742	0.465556	0.0477308	Healthy Aged-matched Trained * Post up vs Healthy Aged-matched Trained * Pre	0.00737147	Healthy Aged-matched Trained * Post up vs Healthy Aged-matched Trained * Pre	0.195921	0.158288	1.76567	1.32878	0.158288	Cancer Untrained * Post up vs Cancer Untrained * Pre	0.0268726	Cancer Untrained * Post up vs Cancer Untrained * Pre	3.45494e-05	0.599105	25.294	5.02931	0.599105	Cancer Trained * Pre up vs Cancer Untrained * Pre	0.0982349	Cancer Trained * Pre up vs Cancer Untrained * Pre	0.00103972
413270	cg14511375		0.000350171	7		ENST00000449903.1	5'UTR	AC006372.5		Unclassified_Cell_type_specific	7:157295063-157296591	S_Shore	chr7:157293455-157294066				0.188872	0.118703	1.82455	1.35076	0.118703	Cancer Trained * Post up vs Cancer Trained * Pre	0.0204311	Cancer Trained * Post up vs Cancer Trained * Pre	0.288013	0.087089	1.17853	1.0856	0.087089	Healthy Aged-matched Trained * Post up vs Healthy Aged-matched Trained * Pre	0.0150727	Healthy Aged-matched Trained * Post up vs Healthy Aged-matched Trained * Pre	0.956425	0.0051443	0.00304602	0.0551907	0.0051443	Cancer Untrained * Post up vs Cancer Untrained * Pre	0.000914194	Cancer Untrained * Post up vs Cancer Untrained * Pre	0.114188	0.152571	2.6793	1.63686	0.152571	Cancer Trained * Pre up vs Cancer Untrained * Pre	0.0261982	Cancer Trained * Pre up vs Cancer Untrained * Pre	0.000884312
714283	cg16461781	ECE1	0.000358574	1		ENST00000526194.1	3'UTR	ECE1	chr1:21588176-21588176					NM_001113347;NM_001113349;NM_001397;NM_001113348	Body;Body;Body;Body	ECE1;ECE1;ECE1;ECE1	0.662849	0.036329	0.194672	0.441217	0.036329	Cancer Trained * Post up vs Cancer Trained * Pre	0.00626963	Cancer Trained * Post up vs Cancer Trained * Pre	0.86076	0.0133209	0.0314084	0.177224	0.0133209	Healthy Aged-matched Trained * Post up vs Healthy Aged-matched Trained * Pre	0.00228727	Healthy Aged-matched Trained * Post up vs Healthy Aged-matched Trained * Pre	0.794448	-0.0229981	0.0693469	-0.263338	-0.0229981	Cancer Untrained * Post down vs Cancer Untrained * Pre	-0.00395283	Cancer Untrained * Post down vs Cancer Untrained * Pre	0.00276752	0.289913	11.0199	3.31963	0.289913	Cancer Trained * Pre up vs Cancer Untrained * Pre	0.0500696	Cancer Trained * Pre up vs Cancer Untrained * Pre	0.00368618
175583	cg02667102		0.000362422	5													0.679202	-0.0412658	0.175087	-0.418434	-0.0412658	Cancer Trained * Post down vs Cancer Trained * Pre	-0.00714307	Cancer Trained * Post down vs Cancer Trained * Pre	0.862202	0.015788	0.0307544	0.175369	0.015788	Healthy Aged-matched Trained * Post up vs Healthy Aged-matched Trained * Pre	0.00270032	Healthy Aged-matched Trained * Post up vs Healthy Aged-matched Trained * Pre	0.885226	-0.015254	0.0212662	-0.145829	-0.015254	Cancer Untrained * Post down vs Cancer Untrained * Pre	-0.00264167	Cancer Untrained * Post down vs Cancer Untrained * Pre	0.560258	0.0617513	0.348509	0.590346	0.0617513	Cancer Trained * Pre up vs Cancer Untrained * Pre	0.0106909	Cancer Trained * Pre up vs Cancer Untrained * Pre	0.0062311
168369	cg14850568		0.000375651	5													0.148684	-0.252266	2.22067	-1.49019	-0.252266	Cancer Trained * Post down vs Cancer Trained * Pre	-0.0220111	Cancer Trained * Post down vs Cancer Trained * Pre	0.324431	-0.155338	1.01043	-1.0052	-0.155338	Healthy Aged-matched Trained * Post down vs Healthy Aged-matched Trained * Pre	-0.0154979	Healthy Aged-matched Trained * Post down vs Healthy Aged-matched Trained * Pre	0.833543	-0.0381311	0.0450996	-0.212367	-0.0381311	Cancer Untrained * Post down vs Cancer Untrained * Pre	-0.00132451	Cancer Untrained * Post down vs Cancer Untrained * Pre	0.562609	-0.105359	0.344318	-0.586786	-0.105359	Cancer Trained * Pre down vs Cancer Untrained * Pre	-0.00948198	Cancer Trained * Pre down vs Cancer Untrained * Pre	0.00158818
730409	cg02150344		0.000379437	1	CDMR	ENST00000450784.1;ENST00000426045.1;ENST00000457955.1;ENST00000444858.1;ENST00000435378	TSS1500;TSS1500;TSS1500;TSS1500;TSS1500;TSS1500;TSS1500;TSS1500;TSS1500;TSS1500;TSS1500	RP11-452F19.3;RP11-452F19.3;RP11-452F19.3;RP11-452F19.3;RP11-452F19.3;RP11-452F19.3;DIS		Promoter_Associated	1:222987526-222989289	N_Shore	chr1:222988244-222988561				0.800539	0.059709	0.0652055	0.255354	0.059709	Cancer Trained * Post up vs Cancer Trained * Pre	0.00376853	Cancer Trained * Post up vs Cancer Trained * Pre	0.855453	0.0392882	0.0338774	0.184058	0.0392882	Healthy Aged-matched Trained * Post up vs Healthy Aged-matched Trained * Pre	0.00765884	Healthy Aged-matched Trained * Post up vs Healthy Aged-matched Trained * Pre	0.627695	-0.121779	0.241101	-0.491021	-0.121779	Cancer Untrained * Post down vs Cancer Untrained * Pre	-0.0151888	Cancer Untrained * Post down vs Cancer Untrained * Pre	0.0486702	0.514033	4.2957	2.07261	0.514033	Cancer Trained * Pre up vs Cancer Untrained * Pre	0.0595374	Cancer Trained * Pre up vs Cancer Untrained * Pre	0.000454267
774445	cg01586351	RASGRF2	0.000382102	5						Unclassified_Cell_type_specific	5:80302763-80303209			NM_006909	Body	RASGRF2	0.446607	-0.0877823	0.597961	-0.77328	-0.0877823	Cancer Trained * Post down vs Cancer Trained * Pre	-0.00841913	Cancer Trained * Post down vs Cancer Trained * Pre	0.68137	-0.0430506	0.172584	-0.415432	-0.0430506	Healthy Aged-matched Trained * Post down vs Healthy Aged-matched Trained * Pre	-0.00569128	Healthy Aged-matched Trained * Post down vs Healthy Aged-matched Trained * Pre	0.300172	-0.127389	1.11936	-1.058	-0.127389	Cancer Untrained * Post down vs Cancer Untrained * Pre	-0.0151755	Cancer Untrained * Post down vs Cancer Untrained * Pre	0.0786243	0.220793	3.36262	1.83374	0.220793	Cancer Trained * Pre up vs Cancer Untrained * Pre	0.0241353	Cancer Trained * Pre up vs Cancer Untrained * Pre	0.000278763
66172	cg10949319	MIR1307	0.000384346	10		ENST00000408840.1;ENST00000369825.1;ENST00000369811.1;ENST00000369815.1;ENST00000309579	1stExon;5'UTR;5'UTR;5'UTR;5'UTR	MIR1307;USMG5;USMG5;USMG5;USMG5				N_Shore	chr10:105155820-105156484	NR_031707;NM_032747	Body;5'UTR	MIR1307;USMG5	0.0450868	0.404693	4.44987	2.10947	0.404693	Cancer Trained * Post up vs Cancer Trained * Pre	0.0450586	Cancer Trained * Post up vs Cancer Trained * Pre	0.000794811	0.668185	14.557	3.81536	0.668185	Healthy Aged-matched Trained * Post up vs Healthy Aged-matched Trained * Pre	0.0872168	Healthy Aged-matched Trained * Post up vs Healthy Aged-matched Trained * Pre	0.22683	-0.252128	1.53527	-1.23906	-0.252128	Cancer Untrained * Post down vs Cancer Untrained * Pre	-0.0307126	Cancer Untrained * Post down vs Cancer Untrained * Pre	0.907883	0.0237846	0.0136627	0.116887	0.0237846	Cancer Trained * Pre up vs Cancer Untrained * Pre	0.00299476	Cancer Trained * Pre up vs Cancer Untrained * Pre	0.00337454
125854	cg06379192	PRDM16	0.000385877	1		ENST00000512462.1	5'UTR	PRDM16				N_Shore	chr1:3157509-3158300	NM_022114;NM_199454	Body;Body	PRDM16;PRDM16	0.119716	0.47892	2.5956	1.61109	0.47892	Cancer Trained * Post up vs Cancer Trained * Pre	0.0270527	Cancer Trained * Post up vs Cancer Trained * Pre	0.534695	0.17084	0.396344	0.629559	0.17084	Healthy Aged-matched Trained * Post up vs Healthy Aged-matched Trained * Pre	0.00745646	Healthy Aged-matched Trained * Post up vs Healthy Aged-matched Trained * Pre	0.372407	0.286376	0.82496	0.908273	0.286376	Cancer Untrained * Post up vs Cancer Untrained * Pre	0.0153877	Cancer Untrained * Post up vs Cancer Untrained * Pre	0.00238973	-1.06532	11.4162	-3.37878	-1.06532	Cancer Trained * Pre down vs Cancer Untrained * Pre	-0.0649894	Cancer Trained * Pre down vs Cancer Untrained * Pre	0.00042542
106715	cg16028578	TMEM146	0.000392592	19		ENST00000358403.5;ENST00000360614.2;ENST00000540670.1;ENST00000381614.2	TSS1500;TSS1500;TSS200;TSS200	LONP1;LONP1;LONP1;CATSPERD		Promoter_Associated	19:5719340-5721023	Island	chr19:5719624-5720796	NM_152784;NM_004793	TSS200;TSS1500	TMEM146;LONP1	0.00237439	-0.333322	11.4337	-3.38137	-0.333322	Cancer Trained * Post down vs Cancer Trained * Pre	-0.00371199	Cancer Trained * Post down vs Cancer Trained * Pre	0.991202	-0.00100223	0.000124044	-0.0111375	-0.00100223	Healthy Aged-matched Trained * Post down vs Healthy Aged-matched Trained * Pre	7.03237e-05	Healthy Aged-matched Trained * Post up vs Healthy Aged-matched Trained * Pre	0.0735287	0.195309	3.48938	1.86799	0.195309	Cancer Untrained * Post up vs Cancer Untrained * Pre	0.00262651	Cancer Untrained * Post up vs Cancer Untrained * Pre	0.283158	0.114682	1.20309	1.09686	0.114682	Cancer Trained * Pre up vs Cancer Untrained * Pre	0.00136407	Cancer Trained * Pre up vs Cancer Untrained * Pre	0.00335189
338864	cg19445578	SDK2	0.000393343	17		ENST00000479356.1	3'UTR	SDK2		Promoter_Associated	17:71425054-71426323			NM_001144952	Body	SDK2	0.333585	0.14832	0.972177	0.98599	0.14832	Cancer Trained * Post up vs Cancer Trained * Pre	0.0246019	Cancer Trained * Post up vs Cancer Trained * Pre	0.517813	-0.0900834	0.430344	-0.656006	-0.0900834	Healthy Aged-matched Trained * Post down vs Healthy Aged-matched Trained * Pre	-0.0138447	Healthy Aged-matched Trained * Post down vs Healthy Aged-matched Trained * Pre	0.631321	-0.077515	0.236028	-0.485827	-0.077515	Cancer Untrained * Post down vs Cancer Untrained * Pre	-0.0132877	Cancer Untrained * Post down vs Cancer Untrained * Pre	0.23852	0.192668	1.45819	1.20755	0.192668	Cancer Trained * Pre up vs Cancer Untrained * Pre	0.0326579	Cancer Trained * Pre up vs Cancer Untrained * Pre	0.00939774
180808	cg14489884	MRFAP1L1	0.000393422	4		ENST00000320848.6;ENST00000320848.6;ENST00000500563.2	1stExon;5'UTR;TSS200	MRFAP1L1;MRFAP1L1;MRFAP1L1		NonGene_Associated	4:6710798-6712319	Island	chr4:6710948-6711793	NM_203462;NM_203462	1stExon;5'UTR	MRFAP1L1;MRFAP1L1	0.000686542	-0.468996	14.9978	-3.8727	-0.468996	Cancer Trained * Post down vs Cancer Trained * Pre	-0.00905216	Cancer Trained * Post down vs Cancer Trained * Pre	0.678498	0.0463664	0.175905	0.41941	0.0463664	Healthy Aged-matched Trained * Post up vs Healthy Aged-matched Trained * Pre	0.000849014	Healthy Aged-matched Trained * Post up vs Healthy Aged-matched Trained * Pre	0.162893	0.184683	2.06725	1.43779	0.184683	Cancer Untrained * Post up vs Cancer Untrained * Pre	0.00387822	Cancer Untrained * Post up vs Cancer Untrained * Pre	0.228743	0.158483	1.52232	1.23382	0.158483	Cancer Trained * Pre up vs Cancer Untrained * Pre	0.00362074	Cancer Trained * Pre up vs Cancer Untrained * Pre	0.00117758
552536	cg03266337	CELF2-AS1	0.000393534	10		ENST00000379256.3	TSS1500	C10orf31						NR_126062;NM_001025077;NM_006561;NM_001083591;NM_001025076	Body;Body;Body;Body;Body	CELF2-AS1;CELF2;CELF2;CELF2;CELF2	0.159514	0.202596	2.10224	1.44991	0.202596	Cancer Trained * Post up vs Cancer Trained * Pre	0.0226526	Cancer Trained * Post up vs Cancer Trained * Pre	0.269109	0.144166	1.2774	1.13022	0.144166	Healthy Aged-matched Trained * Post up vs Healthy Aged-matched Trained * Pre	0.0132236	Healthy Aged-matched Trained * Post up vs Healthy Aged-matched Trained * Pre	0.620367	-0.074334	0.251561	-0.501558	-0.074334	Cancer Untrained * Post down vs Cancer Untrained * Pre	-0.00913359	Cancer Untrained * Post down vs Cancer Untrained * Pre	0.888748	-0.0209449	0.0199721	-0.141323	-0.0209449	Cancer Trained * Pre down vs Cancer Untrained * Pre	-0.00301233	Cancer Trained * Pre down vs Cancer Untrained * Pre	0.00516005
424301	cg12668515		0.000396325	9		ENST00000391107.1	TSS1500	RNY4P18									0.380781	0.0864263	0.796064	0.892224	0.0864263	Cancer Trained * Post up vs Cancer Trained * Pre	0.0121064	Cancer Trained * Post up vs Cancer Trained * Pre	0.178066	0.122536	1.92027	1.38574	0.122536	Healthy Aged-matched Trained * Post up vs Healthy Aged-matched Trained * Pre	0.0177381	Healthy Aged-matched Trained * Post up vs Healthy Aged-matched Trained * Pre	0.0543976	-0.207376	4.07401	-2.01842	-0.207376	Cancer Untrained * Post down vs Cancer Untrained * Pre	-0.0291185	Cancer Untrained * Post down vs Cancer Untrained * Pre	0.363277	-0.0951436	0.857558	-0.926044	-0.0951436	Cancer Trained * Pre down vs Cancer Untrained * Pre	-0.0132523	Cancer Trained * Pre down vs Cancer Untrained * Pre	0.00121976
388786	cg24560898	INPP5A	0.000400087	10		ENST00000487614.1	5'UTR	INPP5A						NM_005539	Body	INPP5A	0.000638176	0.349076	15.2198	3.90126	0.349076	Cancer Trained * Post up vs Cancer Trained * Pre	0.012789	Cancer Trained * Post up vs Cancer Trained * Pre	0.0251495	0.194557	5.67345	2.3819	0.194557	Healthy Aged-matched Trained * Post up vs Healthy Aged-matched Trained * Pre	0.00654332	Healthy Aged-matched Trained * Post up vs Healthy Aged-matched Trained * Pre	0.622119	-0.0473609	0.249034	-0.499033	-0.0473609	Cancer Untrained * Post down vs Cancer Untrained * Pre	-0.00179494	Cancer Untrained * Post down vs Cancer Untrained * Pre	0.0388693	-0.206909	4.75312	-2.18016	-0.206909	Cancer Trained * Pre down vs Cancer Untrained * Pre	-0.00796199	Cancer Trained * Pre down vs Cancer Untrained * Pre	0.00458308
199155	cg12248482	FHOD3	0.000409882	18										NM_001281740;NM_001281739;NM_025135	Body;Body;Body	FHOD3;FHOD3;FHOD3	0.250751	-0.140393	1.38251	-1.1758	-0.140393	Cancer Trained * Post down vs Cancer Trained * Pre	-0.0166144	Cancer Trained * Post down vs Cancer Trained * Pre	0.277331	0.121048	1.23332	1.11055	0.121048	Healthy Aged-matched Trained * Post up vs Healthy Aged-matched Trained * Pre	0.0169349	Healthy Aged-matched Trained * Post up vs Healthy Aged-matched Trained * Pre	0.32634	-0.126792	1.00233	-1.00116	-0.126792	Cancer Untrained * Post down vs Cancer Untrained * Pre	-0.0176535	Cancer Untrained * Post down vs Cancer Untrained * Pre	0.00684272	0.373322	8.68946	2.94779	0.373322	Cancer Trained * Pre up vs Cancer Untrained * Pre	0.0469595	Cancer Trained * Pre up vs Cancer Untrained * Pre	6.74371e-05
484924	cg18183961	RBM47	0.000414673	4		ENST00000381795.6;ENST00000514014.1;ENST00000510871.1;ENST00000319592.4;ENST00000514782	TSS1500;5'UTR;5'UTR;5'UTR;5'UTR;5'UTR;5'UTR;5'UTR;5'UTR	RBM47;RBM47;RBM47;RBM47;RBM47;RBM47;RBM47;RBM47;RBM47						NM_019027;NM_001098634	TSS1500;5'UTR	RBM47;RBM47	0.127844	-0.0898513	2.4804	-1.57493	-0.0898513	Cancer Trained * Post down vs Cancer Trained * Pre	-0.0130631	Cancer Trained * Post down vs Cancer Trained * Pre	0.371198	-0.0474247	0.829209	-0.910609	-0.0474247	Healthy Aged-matched Trained * Post down vs Healthy Aged-matched Trained * Pre	-0.00721685	Healthy Aged-matched Trained * Post down vs Healthy Aged-matched Trained * Pre	0.763539	-0.018404	0.0925004	-0.304139	-0.018404	Cancer Untrained * Post down vs Cancer Untrained * Pre	-0.00297679	Cancer Untrained * Post down vs Cancer Untrained * Pre	0.000231476	0.259908	18.4484	4.29516	0.259908	Cancer Trained * Pre up vs Cancer Untrained * Pre	0.0384366	Cancer Trained * Pre up vs Cancer Untrained * Pre	0.0076609
441778	cg09955858	CES1	0.000416465	16		ENST00000563005.1;ENST00000565403.1;ENST00000426667.2;ENST00000566555.1	3'UTR;3'UTR;5'UTR;TSS1500	CES1;CES1;CES1;CES1		Unclassified_Cell_type_specific	16:55862797-55862887	N_Shelf	chr16:55866647-55866998	NM_001266;NM_001025194;NM_001025195	Body;Body;Body	CES1;CES1;CES1	0.497211	0.050041	0.474626	0.688931	0.050041	Cancer Trained * Post up vs Cancer Trained * Pre	0.0060151	Cancer Trained * Post up vs Cancer Trained * Pre	0.494013	0.0460244	0.48179	0.694111	0.0460244	Healthy Aged-matched Trained * Post up vs Healthy Aged-matched Trained * Pre	0.00588972	Healthy Aged-matched Trained * Post up vs Healthy Aged-matched Trained * Pre	0.98802	-0.0011684	0.000230001	-0.0151658	-0.0011684	Cancer Untrained * Post down vs Cancer Untrained * Pre	-0.000266007	Cancer Untrained * Post down vs Cancer Untrained * Pre	0.00968532	0.2158	7.84601	2.80107	0.2158	Cancer Trained * Pre up vs Cancer Untrained * Pre	0.0272724	Cancer Trained * Pre up vs Cancer Untrained * Pre	0.00103351
94138	cg26832294	TNIP3	0.000418782	4		ENST00000515605.1;ENST00000515605.1;ENST00000506753.1	1stExon;3'UTR;3'UTR	TNIP3;TNIP3;TNIP3		Unclassified_Cell_type_specific	4:122078295-122078631			NM_024873;NM_001128843	Body;Body	TNIP3;TNIP3	0.000212776	-0.494064	18.7292	-4.32772	-0.494064	Cancer Trained * Post down vs Cancer Trained * Pre	-0.00849894	Cancer Trained * Post down vs Cancer Trained * Pre	0.914605	-0.0112889	0.0117337	-0.108322	-0.0112889	Healthy Aged-matched Trained * Post down vs Healthy Aged-matched Trained * Pre	-0.000158173	Healthy Aged-matched Trained * Post down vs Healthy Aged-matched Trained * Pre	0.0588259	-0.23974	3.91994	-1.97988	-0.23974	Cancer Untrained * Post down vs Cancer Untrained * Pre	-0.00454556	Cancer Untrained * Post down vs Cancer Untrained * Pre	0.977398	0.00346513	0.000818914	0.0286167	0.00346513	Cancer Trained * Pre up vs Cancer Untrained * Pre	0.000102236	Cancer Trained * Pre up vs Cancer Untrained * Pre	0.00142273
478687	cg01236747	PLEKHM3	0.000419443	2										NM_001080475	Body	PLEKHM3	0.659557	0.0576836	0.198765	0.445831	0.0576836	Cancer Trained * Post up vs Cancer Trained * Pre	0.00467312	Cancer Trained * Post up vs Cancer Trained * Pre	0.884797	-0.0172889	0.0214265	-0.146378	-0.0172889	Healthy Aged-matched Trained * Post down vs Healthy Aged-matched Trained * Pre	-0.00102549	Healthy Aged-matched Trained * Post down vs Healthy Aged-matched Trained * Pre	0.734837	0.0470024	0.117307	0.342501	0.0470024	Cancer Untrained * Post up vs Cancer Untrained * Pre	0.00247887	Cancer Untrained * Post up vs Cancer Untrained * Pre	0.00155857	0.487126	12.5999	3.54963	0.487126	Cancer Trained * Pre up vs Cancer Untrained * Pre	0.0398618	Cancer Trained * Pre up vs Cancer Untrained * Pre	0.00487642
163499	cg13600007	EFCAB2	0.000421821	1		ENST00000391837.3;ENST00000497591.1;ENST00000473686.1;ENST00000487845.1;ENST00000549220	5'UTR;5'UTR;5'UTR;5'UTR;5'UTR;5'UTR	EFCAB2;EFCAB2;EFCAB2;EFCAB2;EFCAB2;EFCAB2				Island	chr1:245133028-245134711	NR_026587;NM_001143943;NR_026588;NM_032328;NR_026586	Body;Body;Body;Body;Body	EFCAB2;EFCAB2;EFCAB2;EFCAB2;EFCAB2	5.75099e-05	-0.451492	23.3531	-4.83251	-0.451492	Cancer Trained * Post down vs Cancer Trained * Pre	-0.0142312	Cancer Trained * Post down vs Cancer Trained * Pre	0.368896	-0.0780446	0.837358	-0.915072	-0.0780446	Healthy Aged-matched Trained * Post down vs Healthy Aged-matched Trained * Pre	-0.00226404	Healthy Aged-matched Trained * Post down vs Healthy Aged-matched Trained * Pre	0.274396	-0.110741	1.24885	-1.11752	-0.110741	Cancer Untrained * Post down vs Cancer Untrained * Pre	-0.00327488	Cancer Untrained * Post down vs Cancer Untrained * Pre	0.0183839	0.24998	6.36358	2.52261	0.24998	Cancer Trained * Pre up vs Cancer Untrained * Pre	0.00851896	Cancer Trained * Pre up vs Cancer Untrained * Pre	0.000371897
445281	cg17607298		0.000421844	13	DMR							Island	chr13:112726281-112728419				0.0328648	0.344797	5.10248	2.25887	0.344797	Cancer Trained * Post up vs Cancer Trained * Pre	0.0248386	Cancer Trained * Post up vs Cancer Trained * Pre	0.504919	-0.0942682	0.457685	-0.676524	-0.0942682	Healthy Aged-matched Trained * Post down vs Healthy Aged-matched Trained * Pre	-0.00760855	Healthy Aged-matched Trained * Post down vs Healthy Aged-matched Trained * Pre	0.378437	0.145175	0.804058	0.896693	0.145175	Cancer Untrained * Post up vs Cancer Untrained * Pre	0.00952679	Cancer Untrained * Post up vs Cancer Untrained * Pre	0.568709	0.0935118	0.333607	0.577587	0.0935118	Cancer Trained * Pre up vs Cancer Untrained * Pre	0.0072451	Cancer Trained * Pre up vs Cancer Untrained * Pre	0.000612208
359524	cg25693349	PSMB8	0.000425084	6		ENST00000395339.3;ENST00000490613.1	3'UTR;3'UTR	PSMB8;PSMB8				S_Shore	chr6:32806284-32806669	NM_004159;NM_148919	3'UTR;3'UTR	PSMB8;PSMB8	5.87283e-05	0.457848	23.275	4.82442	0.457848	Cancer Trained * Post up vs Cancer Trained * Pre	0.0289795	Cancer Trained * Post up vs Cancer Trained * Pre	0.577808	-0.0488575	0.318047	-0.563957	-0.0488575	Healthy Aged-matched Trained * Post down vs Healthy Aged-matched Trained * Pre	-0.00290088	Healthy Aged-matched Trained * Post down vs Healthy Aged-matched Trained * Pre	0.888371	-0.0142739	0.0201085	-0.141805	-0.0142739	Cancer Untrained * Post down vs Cancer Untrained * Pre	-0.000627372	Cancer Untrained * Post down vs Cancer Untrained * Pre	0.488714	-0.0707366	0.493836	-0.702735	-0.0707366	Cancer Trained * Pre down vs Cancer Untrained * Pre	-0.00489022	Cancer Trained * Pre down vs Cancer Untrained * Pre	0.00396071
742589	cg00296936		0.000426415	5													0.242329	0.173189	1.43409	1.19754	0.173189	Cancer Trained * Post up vs Cancer Trained * Pre	0.024494	Cancer Trained * Post up vs Cancer Trained * Pre	0.760797	-0.0406337	0.0947301	-0.307783	-0.0406337	Healthy Aged-matched Trained * Post down vs Healthy Aged-matched Trained * Pre	-0.00609577	Healthy Aged-matched Trained * Post down vs Healthy Aged-matched Trained * Pre	0.24489	-0.182672	1.41817	-1.19087	-0.182672	Cancer Untrained * Post down vs Cancer Untrained * Pre	-0.0270907	Cancer Untrained * Post down vs Cancer Untrained * Pre	0.73295	-0.0529273	0.119053	-0.345041	-0.0529273	Cancer Trained * Pre down vs Cancer Untrained * Pre	-0.00779979	Cancer Trained * Pre down vs Cancer Untrained * Pre	0.00647415
159367	cg09834370	LOC100507406	0.000435718	6		ENST00000419220.1	TSS1500	RP11-356I2.1						NR_121619;NR_121618	TSS1500;TSS1500	LOC100507406;LOC100507406	4.74815e-05	0.430711	24.0734	4.90647	0.430711	Cancer Trained * Post up vs Cancer Trained * Pre	0.0206732	Cancer Trained * Post up vs Cancer Trained * Pre	0.0200332	-0.199087	6.17208	-2.48437	-0.199087	Healthy Aged-matched Trained * Post down vs Healthy Aged-matched Trained * Pre	-0.00898942	Healthy Aged-matched Trained * Post down vs Healthy Aged-matched Trained * Pre	0.882862	0.0138599	0.022158	0.148856	0.0138599	Cancer Untrained * Post up vs Cancer Untrained * Pre	0.000596979	Cancer Untrained * Post up vs Cancer Untrained * Pre	0.0410711	-0.200561	4.63988	-2.15404	-0.200561	Cancer Trained * Pre down vs Cancer Untrained * Pre	-0.0104975	Cancer Trained * Pre down vs Cancer Untrained * Pre	6.21793e-05
509390	cg07353492		0.00043781	9								N_Shelf	chr9:36136188-36137229				0.975139	0.00312908	0.000990845	0.0314777	0.00312908	Cancer Trained * Post up vs Cancer Trained * Pre	0.000795197	Cancer Trained * Post up vs Cancer Trained * Pre	0.421713	0.0741281	0.667296	0.816882	0.0741281	Healthy Aged-matched Trained * Post up vs Healthy Aged-matched Trained * Pre	0.0118835	Healthy Aged-matched Trained * Post up vs Healthy Aged-matched Trained * Pre	0.532916	-0.06667	0.399835	-0.632325	-0.06667	Cancer Untrained * Post down vs Cancer Untrained * Pre	-0.0110559	Cancer Untrained * Post down vs Cancer Untrained * Pre	0.290143	-0.113946	1.16793	-1.08071	-0.113946	Cancer Trained * Pre down vs Cancer Untrained * Pre	-0.0193749	Cancer Trained * Pre down vs Cancer Untrained * Pre	0.0022066
96992	cg17762670	FAM110A	0.000441524	20		ENST00000381941.3;ENST00000304189.2;ENST00000381939.1;ENST00000246100.3	5'UTR;5'UTR;5'UTR;5'UTR	FAM110A;FAM110A;FAM110A;FAM110A		Unclassified	20:821751-822801	Island	chr20:821674-822500	NM_001289147;NM_001289147;NM_001289146;NM_001289145;NM_001042353;NM_207121	1stExon;5'UTR;5'UTR;5'UTR;5'UTR;5'UTR	FAM110A;FAM110A;FAM110A;FAM110A;FAM110A;FAM110A	0.0233885	-0.368222	5.83128	-2.4148	-0.368222	Cancer Trained * Post down vs Cancer Trained * Pre	-0.0581833	Cancer Trained * Post down vs Cancer Trained * Pre	0.302158	-0.146656	1.11	-1.05357	-0.146656	Healthy Aged-matched Trained * Post down vs Healthy Aged-matched Trained * Pre	-0.0205	Healthy Aged-matched Trained * Post down vs Healthy Aged-matched Trained * Pre	0.918203	0.0167786	0.0107622	0.103741	0.0167786	Cancer Untrained * Post up vs Cancer Untrained * Pre	0.00404213	Cancer Untrained * Post up vs Cancer Untrained * Pre	7.85857e-05	0.762106	22.2036	4.71206	0.762106	Cancer Trained * Pre up vs Cancer Untrained * Pre	0.113802	Cancer Trained * Pre up vs Cancer Untrained * Pre	0.00890993
335362	cg17946038		0.000444625	6								N_Shore	chr6:170338214-170339677				0.847215	-0.0353908	0.0379015	-0.194683	-0.0353908	Cancer Trained * Post down vs Cancer Trained * Pre	-0.00301449	Cancer Trained * Post down vs Cancer Trained * Pre	0.642868	0.077892	0.220315	0.469377	0.077892	Healthy Aged-matched Trained * Post up vs Healthy Aged-matched Trained * Pre	0.00547688	Healthy Aged-matched Trained * Post up vs Healthy Aged-matched Trained * Pre	0.237724	-0.233239	1.46328	-1.20966	-0.233239	Cancer Untrained * Post down vs Cancer Untrained * Pre	-0.0110068	Cancer Untrained * Post down vs Cancer Untrained * Pre	0.559455	-0.114061	0.349946	-0.591563	-0.114061	Cancer Trained * Pre down vs Cancer Untrained * Pre	-0.00434434	Cancer Trained * Pre down vs Cancer Untrained * Pre	0.000944392
671631	cg19812747	SIK2	0.000448623	11						Unclassified	11:111475074-111476134	S_Shelf	chr11:111472723-111473939	NM_015191	Body	SIK2	0.244996	0.12067	1.41751	1.19059	0.12067	Cancer Trained * Post up vs Cancer Trained * Pre	0.0173868	Cancer Trained * Post up vs Cancer Trained * Pre	0.760908	0.0284632	0.0946394	0.307635	0.0284632	Healthy Aged-matched Trained * Post up vs Healthy Aged-matched Trained * Pre	0.00324525	Healthy Aged-matched Trained * Post up vs Healthy Aged-matched Trained * Pre	0.829871	0.0233415	0.0471445	0.217128	0.0233415	Cancer Untrained * Post up vs Cancer Untrained * Pre	0.00192038	Cancer Untrained * Post up vs Cancer Untrained * Pre	0.000954116	-0.402445	14.0147	-3.74363	-0.402445	Cancer Trained * Pre down vs Cancer Untrained * Pre	-0.0545724	Cancer Trained * Pre down vs Cancer Untrained * Pre	0.000509006
199356	cg09321109	SLC9A3R2	0.00045313	16		ENST00000564033.1;ENST00000424542.2	5'UTR;ExonBnd	SLC9A3R2;SLC9A3R2				N_Shore	chr16:2088753-2088998	NM_001130012;NM_004785	Body;Body	SLC9A3R2;SLC9A3R2	0.754045	0.0393387	0.100346	0.316775	0.0393387	Cancer Trained * Post up vs Cancer Trained * Pre	0.00358391	Cancer Trained * Post up vs Cancer Trained * Pre	0.61663	0.0574708	0.257002	0.506954	0.0574708	Healthy Aged-matched Trained * Post up vs Healthy Aged-matched Trained * Pre	0.00537637	Healthy Aged-matched Trained * Post up vs Healthy Aged-matched Trained * Pre	0.207935	-0.170272	1.67107	-1.2927	-0.170272	Cancer Untrained * Post down vs Cancer Untrained * Pre	-0.0146423	Cancer Untrained * Post down vs Cancer Untrained * Pre	0.417702	-0.108543	0.679064	-0.824053	-0.108543	Cancer Trained * Pre down vs Cancer Untrained * Pre	-0.00967227	Cancer Trained * Pre down vs Cancer Untrained * Pre	0.00174292
508863	cg05216056	TRIM27	0.000454274	6		ENST00000496091.1;ENST00000481474.1;ENST00000498117.1;ENST00000496091.1	1stExon;3'UTR;3'UTR;3'UTR	TRIM27;TRIM27;TRIM27;TRIM27				N_Shelf	chr6:28890951-28892013	NM_006510	Body	TRIM27	0.0034439	0.244486	10.4393	3.23098	0.244486	Cancer Trained * Post up vs Cancer Trained * Pre	0.0111193	Cancer Trained * Post up vs Cancer Trained * Pre	0.449911	0.0530233	0.589219	0.767606	0.0530233	Healthy Aged-matched Trained * Post up vs Healthy Aged-matched Trained * Pre	0.00198522	Healthy Aged-matched Trained * Post up vs Healthy Aged-matched Trained * Pre	0.0335891	0.18048	5.05671	2.24871	0.18048	Cancer Untrained * Post up vs Cancer Untrained * Pre	0.0081989	Cancer Untrained * Post up vs Cancer Untrained * Pre	0.805719	0.0199506	0.0617903	0.248576	0.0199506	Cancer Trained * Pre up vs Cancer Untrained * Pre	0.000581703	Cancer Trained * Pre up vs Cancer Untrained * Pre	0.00163246
150015	cg26539873		0.000457234	2													0.00488566	0.29999	9.53417	3.08775	0.29999	Cancer Trained * Post up vs Cancer Trained * Pre	0.015172	Cancer Trained * Post up vs Cancer Trained * Pre	0.53042	0.0564257	0.404767	0.636213	0.0564257	Healthy Aged-matched Trained * Post up vs Healthy Aged-matched Trained * Pre	0.00219973	Healthy Aged-matched Trained * Post up vs Healthy Aged-matched Trained * Pre	0.743428	0.0341056	0.109539	0.330967	0.0341056	Cancer Untrained * Post up vs Cancer Untrained * Pre	0.00177885	Cancer Untrained * Post up vs Cancer Untrained * Pre	0.32003	-0.10455	1.02935	-1.01457	-0.10455	Cancer Trained * Pre down vs Cancer Untrained * Pre	-0.00538145	Cancer Trained * Pre down vs Cancer Untrained * Pre	0.000383089
17433	cg10492999	CLDN9	0.000471917	16		ENST00000576978.1;ENST00000445369.2	3'UTR;1stExon	CLDN6;CLDN9				Island	chr16:3063679-3063981	NM_020982	1stExon	CLDN9	0.469409	-0.0810119	0.539659	-0.734615	-0.0810119	Cancer Trained * Post down vs Cancer Trained * Pre	-0.0140138	Cancer Trained * Post down vs Cancer Trained * Pre	0.235229	0.122445	1.47939	1.2163	0.122445	Healthy Aged-matched Trained * Post up vs Healthy Aged-matched Trained * Pre	0.0206819	Healthy Aged-matched Trained * Post up vs Healthy Aged-matched Trained * Pre	0.425792	-0.0947005	0.655501	-0.80963	-0.0947005	Cancer Untrained * Post down vs Cancer Untrained * Pre	-0.015491	Cancer Untrained * Post down vs Cancer Untrained * Pre	0.00116837	0.428545	13.4234	3.66379	0.428545	Cancer Trained * Pre up vs Cancer Untrained * Pre	0.0735987	Cancer Trained * Pre up vs Cancer Untrained * Pre	0.00368497
779912	cg03626085	STOML3	0.000484032	13		ENST00000423210.1;ENST00000379631.4	TSS1500;TSS1500	STOML3;STOML3						NM_145286;NM_001144033	TSS1500;TSS1500	STOML3;STOML3	0.00173609	0.180074	12.2969	3.5067	0.180074	Cancer Trained * Post up vs Cancer Trained * Pre	0.00992668	Cancer Trained * Post up vs Cancer Trained * Pre	0.486399	-0.0331197	0.499168	-0.706518	-0.0331197	Healthy Aged-matched Trained * Post down vs Healthy Aged-matched Trained * Pre	-0.00165951	Healthy Aged-matched Trained * Post down vs Healthy Aged-matched Trained * Pre	0.0724684	0.102145	3.51701	1.87537	0.102145	Cancer Untrained * Post up vs Cancer Untrained * Pre	0.00578659	Cancer Untrained * Post up vs Cancer Untrained * Pre	0.484212	0.0386768	0.504247	0.710103	0.0386768	Cancer Trained * Pre up vs Cancer Untrained * Pre	0.00211674	Cancer Trained * Pre up vs Cancer Untrained * Pre	0.00116123
329547	cg27038139	MX2	0.000487887	21		ENST00000496774.1;ENST00000493753.1;ENST00000474368.1;ENST00000482953.1;ENST00000481838	5'UTR;5'UTR;TSS1500;5'UTR;5'UTR;3'UTR	MX2;MX2;MX2;MX2;MX2;TMPRSS3						NM_002463	Body	MX2	0.858237	0.0214063	0.0325701	0.180472	0.0214063	Cancer Trained * Post up vs Cancer Trained * Pre	0.0035714	Cancer Trained * Post up vs Cancer Trained * Pre	0.945682	-0.00745154	0.00473597	-0.0688184	-0.00745154	Healthy Aged-matched Trained * Post down vs Healthy Aged-matched Trained * Pre	-0.00150909	Healthy Aged-matched Trained * Post down vs Healthy Aged-matched Trained * Pre	0.115214	-0.205319	2.66343	-1.632	-0.205319	Cancer Untrained * Post down vs Cancer Untrained * Pre	-0.0314226	Cancer Untrained * Post down vs Cancer Untrained * Pre	0.000550781	-0.498042	15.6717	-3.95874	-0.498042	Cancer Trained * Pre down vs Cancer Untrained * Pre	-0.0787379	Cancer Trained * Pre down vs Cancer Untrained * Pre	0.000945297
551013	cg08611472	LOC285696	0.000488365	5		ENST00000399760.2	3'UTR	AC091878.1						NR_027253	Body	LOC285696	4.53044e-05	0.317582	24.2516	4.92459	0.317582	Cancer Trained * Post up vs Cancer Trained * Pre	0.0109761	Cancer Trained * Post up vs Cancer Trained * Pre	0.249782	0.069365	1.38832	1.17827	0.069365	Healthy Aged-matched Trained * Post up vs Healthy Aged-matched Trained * Pre	0.00206448	Healthy Aged-matched Trained * Post up vs Healthy Aged-matched Trained * Pre	0.650046	-0.0314109	0.210881	-0.459217	-0.0314109	Cancer Untrained * Post down vs Cancer Untrained * Pre	-0.0011375	Cancer Untrained * Post down vs Cancer Untrained * Pre	0.0213768	-0.167945	6.02853	-2.45531	-0.167945	Cancer Trained * Pre down vs Cancer Untrained * Pre	-0.0061755	Cancer Trained * Pre down vs Cancer Untrained * Pre	0.00150227
110953	cg19058685	HOXC4	0.000493256	12		ENST00000303406.4;ENST00000507650.1	5'UTR;5'UTR	HOXC4;HOXC4		Unclassified_Cell_type_specific	12:54440765-54441535	Island	chr12:54440642-54441543	NM_014620	5'UTR	HOXC4	0.0722077	0.139304	3.52388	1.8772	0.139304	Cancer Trained * Post up vs Cancer Trained * Pre	0.0185574	Cancer Trained * Post up vs Cancer Trained * Pre	0.767228	0.0202715	0.0895468	0.299244	0.0202715	Healthy Aged-matched Trained * Post up vs Healthy Aged-matched Trained * Pre	0.00332656	Healthy Aged-matched Trained * Post up vs Healthy Aged-matched Trained * Pre	0.591671	0.0427705	0.295279	0.543395	0.0427705	Cancer Untrained * Post up vs Cancer Untrained * Pre	0.00564866	Cancer Untrained * Post up vs Cancer Untrained * Pre	0.0540542	0.159113	4.08655	2.02152	0.159113	Cancer Trained * Pre up vs Cancer Untrained * Pre	0.0216894	Cancer Trained * Pre up vs Cancer Untrained * Pre	0.00863958
711739	cg23210309	DNA2	0.000493314	10		ENST00000551118.1;ENST00000358410.3;ENST00000549829.1;ENST00000399179.2	TSS1500;TSS1500;TSS1500;TSS1500	DNA2;DNA2;DNA2;DNA2				S_Shore	chr10:70231396-70231797	NM_001080449	TSS1500	DNA2	0.0563919	0.204537	4.00293	2.00073	0.204537	Cancer Trained * Post up vs Cancer Trained * Pre	0.00996097	Cancer Trained * Post up vs Cancer Trained * Pre	0.433259	0.0743294	0.634361	0.796468	0.0743294	Healthy Aged-matched Trained * Post up vs Healthy Aged-matched Trained * Pre	0.002621	Healthy Aged-matched Trained * Post up vs Healthy Aged-matched Trained * Pre	0.777058	-0.031037	0.0819298	-0.286234	-0.031037	Cancer Untrained * Post down vs Cancer Untrained * Pre	-0.00135966	Cancer Untrained * Post down vs Cancer Untrained * Pre	0.0347342	-0.242136	4.98655	-2.23306	-0.242136	Cancer Trained * Pre down vs Cancer Untrained * Pre	-0.011527	Cancer Trained * Pre down vs Cancer Untrained * Pre	0.000211383
783919	cg17736879	STXBP5L	0.000503122	3		ENST00000273666.6;ENST00000471454.1;ENST00000461772.1;ENST00000472879.1;ENST00000492541	TSS1500;TSS1500;TSS1500;TSS1500;TSS1500	STXBP5L;STXBP5L;STXBP5L;STXBP5L;STXBP5L				N_Shore	chr3:120626880-120627579	NM_001308330;NM_014980	TSS1500;TSS1500	STXBP5L;STXBP5L	0.635811	0.0844218	0.229838	0.479414	0.0844218	Cancer Trained * Post up vs Cancer Trained * Pre	0.00528288	Cancer Trained * Post up vs Cancer Trained * Pre	0.846545	0.0314344	0.0382388	0.195547	0.0314344	Healthy Aged-matched Trained * Post up vs Healthy Aged-matched Trained * Pre	0.00168001	Healthy Aged-matched Trained * Post up vs Healthy Aged-matched Trained * Pre	0.533003	-0.118077	0.399663	-0.632189	-0.118077	Cancer Untrained * Post down vs Cancer Untrained * Pre	-0.00791956	Cancer Untrained * Post down vs Cancer Untrained * Pre	0.102071	-0.317	2.88057	-1.69722	-0.317	Cancer Trained * Pre down vs Cancer Untrained * Pre	-0.0214345	Cancer Trained * Pre down vs Cancer Untrained * Pre	0.000436318
684243	cg26475515	LOC100131047	0.000503472	6		ENST00000453417.1;ENST00000416948.1	TSS200;3'UTR	RP1-207H1.3;RP1-207H1.3						NR_038401;NM_001206927	Body;Body	LOC100131047;DNAH8	0.589145	-0.0870723	0.299344	-0.547124	-0.0870723	Cancer Trained * Post down vs Cancer Trained * Pre	-0.00752898	Cancer Trained * Post down vs Cancer Trained * Pre	0.245879	0.172636	1.41207	1.18831	0.172636	Healthy Aged-matched Trained * Post up vs Healthy Aged-matched Trained * Pre	0.0189654	Healthy Aged-matched Trained * Post up vs Healthy Aged-matched Trained * Pre	0.900974	0.0212183	0.0158009	0.125701	0.0212183	Cancer Untrained * Post up vs Cancer Untrained * Pre	0.00169939	Cancer Untrained * Post up vs Cancer Untrained * Pre	0.00040007	0.689233	16.6721	4.08315	0.689233	Cancer Trained * Pre up vs Cancer Untrained * Pre	0.0715946	Cancer Trained * Pre up vs Cancer Untrained * Pre	0.0020962
621574	cg14898611		0.000505476	7						Unclassified_Cell_type_specific	7:25608480-25608860						0.83213	-0.0284664	0.0458807	-0.214198	-0.0284664	Cancer Trained * Post down vs Cancer Trained * Pre	-0.00287672	Cancer Trained * Post down vs Cancer Trained * Pre	0.857816	-0.0219603	0.032766	-0.181014	-0.0219603	Healthy Aged-matched Trained * Post down vs Healthy Aged-matched Trained * Pre	-0.00295621	Healthy Aged-matched Trained * Post down vs Healthy Aged-matched Trained * Pre	0.703942	-0.0541828	0.147753	-0.384387	-0.0541828	Cancer Untrained * Post down vs Cancer Untrained * Pre	-0.00680148	Cancer Untrained * Post down vs Cancer Untrained * Pre	0.00608828	0.422392	8.97937	2.99656	0.422392	Cancer Trained * Pre up vs Cancer Untrained * Pre	0.0460804	Cancer Trained * Pre up vs Cancer Untrained * Pre	0.000913123
394009	cg21543918	NHSL1	0.000505889	6		ENST00000534376.1;ENST00000427025.2;ENST00000427025.2;ENST00000468095.2	3'UTR;1stExon;5'UTR;3'UTR	NHSL1;NHSL1;NHSL1;NHSL1						NM_020464;NM_020464	1stExon;5'UTR	NHSL1;NHSL1	0.590543	0.124441	0.297089	0.545059	0.124441	Cancer Trained * Post up vs Cancer Trained * Pre	0.0131577	Cancer Trained * Post up vs Cancer Trained * Pre	0.762099	0.0637861	0.0936677	0.306052	0.0637861	Healthy Aged-matched Trained * Post up vs Healthy Aged-matched Trained * Pre	0.00742912	Healthy Aged-matched Trained * Post up vs Healthy Aged-matched Trained * Pre	0.27892	-0.268018	1.22499	-1.10679	-0.268018	Cancer Untrained * Post down vs Cancer Untrained * Pre	-0.0258833	Cancer Untrained * Post down vs Cancer Untrained * Pre	0.00147314	-0.864992	12.7593	-3.57202	-0.864992	Cancer Trained * Pre down vs Cancer Untrained * Pre	-0.0947996	Cancer Trained * Pre down vs Cancer Untrained * Pre	0.000547178
8615	cg08351598	SMEK3P	0.000511408	X										NR_002784	TSS200	SMEK3P	0.0252303	0.276275	5.66651	2.38044	0.276275	Cancer Trained * Post up vs Cancer Trained * Pre	0.00671302	Cancer Trained * Post up vs Cancer Trained * Pre	0.916131	-0.0112706	0.0113164	-0.106379	-0.0112706	Healthy Aged-matched Trained * Post down vs Healthy Aged-matched Trained * Pre	-0.000110656	Healthy Aged-matched Trained * Post down vs Healthy Aged-matched Trained * Pre	0.0383644	0.26914	4.78009	2.18634	0.26914	Cancer Untrained * Post up vs Cancer Untrained * Pre	0.00691742	Cancer Untrained * Post up vs Cancer Untrained * Pre	0.684691	0.0505744	0.168788	0.410839	0.0505744	Cancer Trained * Pre up vs Cancer Untrained * Pre	0.00137939	Cancer Trained * Pre up vs Cancer Untrained * Pre	0.000514546
210951	cg18885340		0.000515693	4						Unclassified	4:6887838-6888488						0.589776	-0.0832456	0.298324	-0.546191	-0.0832456	Cancer Trained * Post down vs Cancer Trained * Pre	-0.00746344	Cancer Trained * Post down vs Cancer Trained * Pre	0.931511	-0.0120785	0.00753662	-0.0868137	-0.0120785	Healthy Aged-matched Trained * Post down vs Healthy Aged-matched Trained * Pre	-0.000561322	Healthy Aged-matched Trained * Post down vs Healthy Aged-matched Trained * Pre	0.0717296	-0.304006	3.53655	-1.88057	-0.304006	Cancer Untrained * Post down vs Cancer Untrained * Pre	-0.0275297	Cancer Untrained * Post down vs Cancer Untrained * Pre	0.0941379	-0.2813	3.02798	-1.74011	-0.2813	Cancer Trained * Pre down vs Cancer Untrained * Pre	-0.0258038	Cancer Trained * Pre down vs Cancer Untrained * Pre	0.00219003
372048	cg17111209	RFWD2	0.000516584	1		ENST00000426030.2;ENST00000461830.2;ENST00000367667.1	TSS1500;3'UTR;3'UTR	RP11-492I21.1;RFWD2;RFWD2						NM_001286644;NM_001001740;NM_022457	Body;Body;Body	RFWD2;RFWD2;RFWD2	0.252028	0.119259	1.37488	1.17255	0.119259	Cancer Trained * Post up vs Cancer Trained * Pre	0.00756445	Cancer Trained * Post up vs Cancer Trained * Pre	0.824658	-0.020788	0.0501291	-0.223895	-0.020788	Healthy Aged-matched Trained * Post down vs Healthy Aged-matched Trained * Pre	-0.00136912	Healthy Aged-matched Trained * Post down vs Healthy Aged-matched Trained * Pre	0.0537014	-0.218424	4.09952	-2.02473	-0.218424	Cancer Untrained * Post down vs Cancer Untrained * Pre	-0.0137817	Cancer Untrained * Post down vs Cancer Untrained * Pre	0.136771	-0.165846	2.36342	-1.53734	-0.165846	Cancer Trained * Pre down vs Cancer Untrained * Pre	-0.0102533	Cancer Trained * Pre down vs Cancer Untrained * Pre	0.000795483
516560	cg18270446	LOH12CR1	0.000521484	12					chr12:12602381-12602381					NM_001300742;NM_058169	Body;Body	LOH12CR1;LOH12CR1	0.550326	-0.0662289	0.366591	-0.605468	-0.0662289	Cancer Trained * Post down vs Cancer Trained * Pre	-0.00534502	Cancer Trained * Post down vs Cancer Trained * Pre	0.583443	-0.0554759	0.308657	-0.555569	-0.0554759	Healthy Aged-matched Trained * Post down vs Healthy Aged-matched Trained * Pre	-0.00564058	Healthy Aged-matched Trained * Post down vs Healthy Aged-matched Trained * Pre	0.519647	0.0757739	0.426553	0.65311	0.0757739	Cancer Untrained * Post up vs Cancer Untrained * Pre	0.00696838	Cancer Untrained * Post up vs Cancer Untrained * Pre	0.000372183	0.476982	16.902	4.1112	0.476982	Cancer Trained * Pre up vs Cancer Untrained * Pre	0.0455404	Cancer Trained * Pre up vs Cancer Untrained * Pre	0.0025441
259178	cg05482066		0.000527828	8		ENST00000518316.1;ENST00000520779.1	5'UTR;5'UTR	RP11-1049H7.1;MYOM2									0.497319	0.194754	0.474387	0.688758	0.194754	Cancer Trained * Post up vs Cancer Trained * Pre	0.0131294	Cancer Trained * Post up vs Cancer Trained * Pre	0.782553	-0.0720122	0.0778312	-0.278982	-0.0720122	Healthy Aged-matched Trained * Post down vs Healthy Aged-matched Trained * Pre	-0.0075394	Healthy Aged-matched Trained * Post down vs Healthy Aged-matched Trained * Pre	0.878617	0.0462746	0.0238064	0.154293	0.0462746	Cancer Untrained * Post up vs Cancer Untrained * Pre	0.00306409	Cancer Untrained * Post up vs Cancer Untrained * Pre	0.0421744	0.642241	4.58567	2.14142	0.642241	Cancer Trained * Pre up vs Cancer Untrained * Pre	0.0563557	Cancer Trained * Pre up vs Cancer Untrained * Pre	0.00189071
684440	cg02929052		0.000530386	2								S_Shore	chr2:131555096-131555929				0.881295	-0.0135146	0.0227596	-0.150863	-0.0135146	Cancer Trained * Post down vs Cancer Trained * Pre	-0.0017935	Cancer Trained * Post down vs Cancer Trained * Pre	0.871859	-0.0133265	0.0265566	-0.162962	-0.0133265	Healthy Aged-matched Trained * Post down vs Healthy Aged-matched Trained * Pre	-0.002224	Healthy Aged-matched Trained * Post down vs Healthy Aged-matched Trained * Pre	0.75373	-0.0301387	0.100612	-0.317195	-0.0301387	Cancer Untrained * Post down vs Cancer Untrained * Pre	-0.00480967	Cancer Untrained * Post down vs Cancer Untrained * Pre	0.84897	-0.0182828	0.0370243	-0.192417	-0.0182828	Cancer Trained * Pre down vs Cancer Untrained * Pre	-0.00295424	Cancer Trained * Pre down vs Cancer Untrained * Pre	0.00172713
704550	cg05325313	ZSCAN10	0.0005313	16		ENST00000571903.1;ENST00000571903.1;ENST00000252463.2;ENST00000572431.1;ENST00000575108	3'UTR;1stExon;TSS1500;5'UTR;5'UTR;3'UTR;5'UTR;5'UTR;5'UTR;5'UTR	ZSCAN10;ZSCAN10;ZSCAN10;ZSCAN10;ZSCAN10;ZSCAN10;ZSCAN10;ZSCAN10;ZSCAN10;ZSCAN10				S_Shelf	chr16:3139033-3140536	NM_001282415;NM_001282416;NM_032805	5'UTR;5'UTR;5'UTR	ZSCAN10;ZSCAN10;ZSCAN10	0.787258	0.0734404	0.0744122	0.272786	0.0734404	Cancer Trained * Post up vs Cancer Trained * Pre	0.00717314	Cancer Trained * Post up vs Cancer Trained * Pre	0.369966	0.224384	0.833561	0.912996	0.224384	Healthy Aged-matched Trained * Post up vs Healthy Aged-matched Trained * Pre	0.01556	Healthy Aged-matched Trained * Post up vs Healthy Aged-matched Trained * Pre	0.870898	-0.0468865	0.0269598	-0.164194	-0.0468865	Cancer Untrained * Post down vs Cancer Untrained * Pre	3.09497e-05	Cancer Untrained * Post up vs Cancer Untrained * Pre	0.202167	-0.374024	1.71562	-1.30982	-0.374024	Cancer Trained * Pre down vs Cancer Untrained * Pre	-0.0399786	Cancer Trained * Pre down vs Cancer Untrained * Pre	0.00151349
32225	cg13858127	ATP11A	0.000537514	13		ENST00000459908.1;ENST00000489577.1	5'UTR;5'UTR	ATP11A;ATP11A				S_Shore	chr13:113497296-113497661	NM_015205;NM_032189	Body;Body	ATP11A;ATP11A	0.747308	0.0706795	0.106127	0.325772	0.0706795	Cancer Trained * Post up vs Cancer Trained * Pre	0.0088858	Cancer Trained * Post up vs Cancer Trained * Pre	0.998792	0.00030297	2.34003e-06	0.00152972	0.00030297	Healthy Aged-matched Trained * Post up vs Healthy Aged-matched Trained * Pre	-0.00045678	Healthy Aged-matched Trained * Post down vs Healthy Aged-matched Trained * Pre	0.832073	0.0493085	0.0459125	0.214272	0.0493085	Cancer Untrained * Post up vs Cancer Untrained * Pre	0.00893505	Cancer Untrained * Post up vs Cancer Untrained * Pre	0.990228	-0.00284664	0.000153021	-0.0123702	-0.00284664	Cancer Trained * Pre down vs Cancer Untrained * Pre	0.00111481	Cancer Trained * Pre up vs Cancer Untrained * Pre	0.00288099
659877	cg13687784		0.000543524	6						Unclassified_Cell_type_specific	6:41380408-41380515	S_Shelf	chr6:41376590-41377167				0.689178	-0.0223386	0.163739	-0.404647	-0.0223386	Cancer Trained * Post down vs Cancer Trained * Pre	-0.00295318	Cancer Trained * Post down vs Cancer Trained * Pre	0.021314	0.123802	6.03501	2.45663	0.123802	Healthy Aged-matched Trained * Post up vs Healthy Aged-matched Trained * Pre	0.0180329	Healthy Aged-matched Trained * Post up vs Healthy Aged-matched Trained * Pre	0.165927	0.0835613	2.03657	1.42709	0.0835613	Cancer Untrained * Post up vs Cancer Untrained * Pre	0.0122247	Cancer Untrained * Post up vs Cancer Untrained * Pre	0.000326326	0.243713	17.324	4.16221	0.243713	Cancer Trained * Pre up vs Cancer Untrained * Pre	0.0350275	Cancer Trained * Pre up vs Cancer Untrained * Pre	0.000448954
476538	cg06994787	TXNDC11	0.000547965	16	RDMR	ENST00000572811.1;ENST00000573174.1	TSS1500;3'UTR	RP11-490O6.2;TXNDC11				N_Shore	chr16:11836073-11837092	NM_015914	Body	TXNDC11	0.703821	-0.0592455	0.147881	-0.384553	-0.0592455	Cancer Trained * Post down vs Cancer Trained * Pre	-0.010312	Cancer Trained * Post down vs Cancer Trained * Pre	0.703054	0.0542308	0.148688	0.3856	0.0542308	Healthy Aged-matched Trained * Post up vs Healthy Aged-matched Trained * Pre	0.00834544	Healthy Aged-matched Trained * Post up vs Healthy Aged-matched Trained * Pre	0.519153	0.106852	0.427573	0.65389	0.106852	Cancer Untrained * Post up vs Cancer Untrained * Pre	0.0182475	Cancer Untrained * Post up vs Cancer Untrained * Pre	0.38798	0.143573	0.771956	0.87861	0.143573	Cancer Trained * Pre up vs Cancer Untrained * Pre	0.0246761	Cancer Trained * Pre up vs Cancer Untrained * Pre	0.00858347
372100	cg01264729	PARN	0.000551317	16		ENST00000564904.1	3'UTR	PARN		Unclassified	16:14622697-14623846			NM_001134477;NM_002582	Body;Body	PARN;PARN	0.939261	0.0085742	0.00592425	0.0769692	0.0085742	Cancer Trained * Post up vs Cancer Trained * Pre	0.000613275	Cancer Trained * Post up vs Cancer Trained * Pre	0.135909	0.156695	2.37431	1.54088	0.156695	Healthy Aged-matched Trained * Post up vs Healthy Aged-matched Trained * Pre	0.0187944	Healthy Aged-matched Trained * Post up vs Healthy Aged-matched Trained * Pre	0.684506	0.048573	0.168999	0.411095	0.048573	Cancer Untrained * Post up vs Cancer Untrained * Pre	0.00634319	Cancer Untrained * Post up vs Cancer Untrained * Pre	0.0174329	-0.30084	6.48282	-2.54614	-0.30084	Cancer Trained * Pre down vs Cancer Untrained * Pre	-0.0326074	Cancer Trained * Pre down vs Cancer Untrained * Pre	0.00596983
253474	cg26451411	TBC1D22A	0.000557296	22		ENST00000394449.2;ENST00000441162.1	3'UTR;3'UTR	TBC1D22A;TBC1D22A						NM_001284304;NM_001284305;NM_001284303;NM_014346;NR_104292	Body;Body;Body;Body;Body	TBC1D22A;TBC1D22A;TBC1D22A;TBC1D22A;TBC1D22A	0.595414	-0.0467324	0.289319	-0.537884	-0.0467324	Cancer Trained * Post down vs Cancer Trained * Pre	-0.00528431	Cancer Trained * Post down vs Cancer Trained * Pre	0.144921	-0.119344	2.26425	-1.50474	-0.119344	Healthy Aged-matched Trained * Post down vs Healthy Aged-matched Trained * Pre	-0.0150186	Healthy Aged-matched Trained * Post down vs Healthy Aged-matched Trained * Pre	0.73367	0.0317069	0.118385	0.344071	0.0317069	Cancer Untrained * Post up vs Cancer Untrained * Pre	0.00400753	Cancer Untrained * Post up vs Cancer Untrained * Pre	0.0205721	0.227847	6.11326	2.4725	0.227847	Cancer Trained * Pre up vs Cancer Untrained * Pre	0.0262097	Cancer Trained * Pre up vs Cancer Untrained * Pre	0.00222394
40213	cg26758670	SLC6A12	0.000570286	12		ENST00000537826.1;ENST00000428720.1;ENST00000424061.2;ENST00000536116.1;ENST00000359674	3'UTR;5'UTR;TSS1500;TSS1500;TSS1500;TSS1500;1stExon;TSS200;TSS200	SLC6A12;SLC6A12;SLC6A12;SLC6A12;SLC6A12;SLC6A12;SLC6A12;SLC6A12;SLC6A12						NM_001206931;NM_001122848;NM_003044;NM_001122847;NM_001206931;NM_001122848	5'UTR;5'UTR;TSS1500;TSS1500;1stExon;1stExon	SLC6A12;SLC6A12;SLC6A12;SLC6A12;SLC6A12;SLC6A12	0.249842	-0.203823	1.38796	-1.17812	-0.203823	Cancer Trained * Post down vs Cancer Trained * Pre	-0.027168	Cancer Trained * Post down vs Cancer Trained * Pre	0.571221	0.0906241	0.329261	0.573813	0.0906241	Healthy Aged-matched Trained * Post up vs Healthy Aged-matched Trained * Pre	0.00783231	Healthy Aged-matched Trained * Post up vs Healthy Aged-matched Trained * Pre	0.638757	0.0872034	0.225833	0.475219	0.0872034	Cancer Untrained * Post up vs Cancer Untrained * Pre	0.00870959	Cancer Untrained * Post up vs Cancer Untrained * Pre	0.000144369	0.821628	20.048	4.4775	0.821628	Cancer Trained * Pre up vs Cancer Untrained * Pre	0.0990318	Cancer Trained * Pre up vs Cancer Untrained * Pre	0.00136719
470355	cg18428449	CRISPLD2	0.000573078	16										NM_031476	Body	CRISPLD2	0.228299	0.126642	1.52531	1.23504	0.126642	Cancer Trained * Post up vs Cancer Trained * Pre	0.0128904	Cancer Trained * Post up vs Cancer Trained * Pre	0.00365757	0.300146	10.2814	3.20646	0.300146	Healthy Aged-matched Trained * Post up vs Healthy Aged-matched Trained * Pre	0.0344384	Healthy Aged-matched Trained * Post up vs Healthy Aged-matched Trained * Pre	0.166965	0.154817	2.02623	1.42346	0.154817	Cancer Untrained * Post up vs Cancer Untrained * Pre	0.0166537	Cancer Untrained * Post up vs Cancer Untrained * Pre	0.0990914	0.186307	2.93433	1.71299	0.186307	Cancer Trained * Pre up vs Cancer Untrained * Pre	0.0200812	Cancer Trained * Pre up vs Cancer Untrained * Pre	0.000625567
79928	cg00578039	C6orf25	0.000576268	6		ENST00000466312.1;ENST00000471545.1;ENST00000480039.1;ENST00000460663.1	5'UTR;5'UTR;ExonBnd;5'UTR	C6orf25;C6orf25;C6orf25;C6orf25				N_Shore	chr6:31691425-31691718	NM_138274;NM_138273;NM_138275;NM_138272;NM_025260;NM_138277	Body;Body;Body;Body;Body;Body	C6orf25;C6orf25;C6orf25;C6orf25;C6orf25;C6orf25	0.000186286	0.733156	19.1765	4.37909	0.733156	Cancer Trained * Post up vs Cancer Trained * Pre	0.0210319	Cancer Trained * Post up vs Cancer Trained * Pre	0.111444	-0.252183	2.72263	-1.65004	-0.252183	Healthy Aged-matched Trained * Post down vs Healthy Aged-matched Trained * Pre	-0.00890471	Healthy Aged-matched Trained * Post down vs Healthy Aged-matched Trained * Pre	0.0301949	0.408098	5.28145	2.29814	0.408098	Cancer Untrained * Post up vs Cancer Untrained * Pre	0.0136144	Cancer Untrained * Post up vs Cancer Untrained * Pre	0.635938	0.0851012	0.229665	0.479234	0.0851012	Cancer Trained * Pre up vs Cancer Untrained * Pre	0.00332124	Cancer Trained * Pre up vs Cancer Untrained * Pre	0.00412547
258524	cg14605795	OR2T11	0.000579541	1		ENST00000330803.2	TSS1500	OR2T11						NM_001001964	TSS1500	OR2T11	0.479407	0.0905719	0.515539	0.718011	0.0905719	Cancer Trained * Post up vs Cancer Trained * Pre	0.0154805	Cancer Trained * Post up vs Cancer Trained * Pre	0.789011	0.0311465	0.0731601	0.270481	0.0311465	Healthy Aged-matched Trained * Post up vs Healthy Aged-matched Trained * Pre	0.00522804	Healthy Aged-matched Trained * Post up vs Healthy Aged-matched Trained * Pre	0.368129	0.122631	0.840088	0.916563	0.122631	Cancer Untrained * Post up vs Cancer Untrained * Pre	0.0212124	Cancer Untrained * Post up vs Cancer Untrained * Pre	0.00662116	0.396241	8.77082	2.96156	0.396241	Cancer Trained * Pre up vs Cancer Untrained * Pre	0.0682444	Cancer Trained * Pre up vs Cancer Untrained * Pre	0.00175994
117097	cg08170494	E2F8	0.000583285	11		ENST00000531809.1;ENST00000250024.4;ENST00000532666.1;ENST00000527884.1;ENST00000527978	TSS1500;TSS1500;TSS200;TSS200;5'UTR	E2F8;E2F8;E2F8;E2F8;RP11-428C19.4		Promoter_Associated	11:19261661-19263333	Island	chr11:19262473-19264397	NM_001256372;NM_024680;NM_001256372;NM_001256371	5'UTR;TSS1500;1stExon;TSS200	E2F8;E2F8;E2F8;E2F8	0.82392	0.0265112	0.0505595	0.224854	0.0265112	Cancer Trained * Post up vs Cancer Trained * Pre	0.000915805	Cancer Trained * Post up vs Cancer Trained * Pre	0.037639	0.236287	4.81956	2.19535	0.236287	Healthy Aged-matched Trained * Post up vs Healthy Aged-matched Trained * Pre	0.00505351	Healthy Aged-matched Trained * Post up vs Healthy Aged-matched Trained * Pre	0.323761	-0.125884	1.01329	-1.00662	-0.125884	Cancer Untrained * Post down vs Cancer Untrained * Pre	-0.00265924	Cancer Untrained * Post down vs Cancer Untrained * Pre	0.0244006	0.299587	5.73902	2.39563	0.299587	Cancer Trained * Pre up vs Cancer Untrained * Pre	0.00756948	Cancer Trained * Pre up vs Cancer Untrained * Pre	0.000434116
496266	cg26680760		0.000585428	16		ENST00000570700.1	TSS1500	RP11-473M20.11		Promoter_Associated	16:3155809-3157002	N_Shore	chr16:3156249-3156889				0.465666	0.180782	0.548909	0.740884	0.180782	Cancer Trained * Post up vs Cancer Trained * Pre	0.0174777	Cancer Trained * Post up vs Cancer Trained * Pre	0.942619	-0.016195	0.00528606	-0.0727053	-0.016195	Healthy Aged-matched Trained * Post down vs Healthy Aged-matched Trained * Pre	-0.00238644	Healthy Aged-matched Trained * Post down vs Healthy Aged-matched Trained * Pre	0.616812	0.131137	0.256735	0.50669	0.131137	Cancer Untrained * Post up vs Cancer Untrained * Pre	0.0164895	Cancer Untrained * Post up vs Cancer Untrained * Pre	0.018045	0.655013	6.40527	2.53086	0.655013	Cancer Trained * Pre up vs Cancer Untrained * Pre	0.0940046	Cancer Trained * Pre up vs Cancer Untrained * Pre	0.0020509
542618	cg02755555		0.000588091	6													0.454153	0.15463	0.578142	0.760356	0.15463	Cancer Trained * Post up vs Cancer Trained * Pre	0.0201539	Cancer Trained * Post up vs Cancer Trained * Pre	0.00130592	0.672001	13.1028	3.61979	0.672001	Healthy Aged-matched Trained * Post up vs Healthy Aged-matched Trained * Pre	0.099548	Healthy Aged-matched Trained * Post up vs Healthy Aged-matched Trained * Pre	0.87887	-0.0332114	0.0237064	-0.153969	-0.0332114	Cancer Untrained * Post down vs Cancer Untrained * Pre	-0.0058393	Cancer Untrained * Post down vs Cancer Untrained * Pre	0.0452093	0.454736	4.44438	2.10817	0.454736	Cancer Trained * Pre up vs Cancer Untrained * Pre	0.060699	Cancer Trained * Pre up vs Cancer Untrained * Pre	0.000565501
614176	cg20140034	POU2AF1	0.000594195	11		ENST00000393067.3;ENST00000393067.3;ENST00000530793.1	1stExon;5'UTR;TSS1500	POU2AF1;POU2AF1;POU2AF1		Unclassified	11:111249442-111250825			NM_006235	TSS200	POU2AF1	0.562767	0.039801	0.344039	0.586548	0.039801	Cancer Trained * Post up vs Cancer Trained * Pre	0.00614644	Cancer Trained * Post up vs Cancer Trained * Pre	0.361683	0.0575571	0.863371	0.929177	0.0575571	Healthy Aged-matched Trained * Post up vs Healthy Aged-matched Trained * Pre	0.00935752	Healthy Aged-matched Trained * Post up vs Healthy Aged-matched Trained * Pre	0.439683	0.0565168	0.616626	0.785255	0.0565168	Cancer Untrained * Post up vs Cancer Untrained * Pre	0.00901253	Cancer Untrained * Post up vs Cancer Untrained * Pre	0.00830096	0.206312	8.217	2.86653	0.206312	Cancer Trained * Pre up vs Cancer Untrained * Pre	0.0322967	Cancer Trained * Pre up vs Cancer Untrained * Pre	0.000678458
495395	cg16863619		0.000599637	5	CDMR												0.674206	0.0649559	0.18094	0.42537	0.0649559	Cancer Trained * Post up vs Cancer Trained * Pre	0.00473602	Cancer Trained * Post up vs Cancer Trained * Pre	0.247815	-0.164954	1.40023	-1.18331	-0.164954	Healthy Aged-matched Trained * Post down vs Healthy Aged-matched Trained * Pre	-0.0187365	Healthy Aged-matched Trained * Post down vs Healthy Aged-matched Trained * Pre	0.924737	0.0154559	0.00910608	0.0954258	0.0154559	Cancer Untrained * Post up vs Cancer Untrained * Pre	0.000598755	Cancer Untrained * Post up vs Cancer Untrained * Pre	0.0792063	-0.296394	3.34874	-1.82996	-0.296394	Cancer Trained * Pre down vs Cancer Untrained * Pre	-0.0288247	Cancer Trained * Pre down vs Cancer Untrained * Pre	8.75593e-05
148621	cg25729068	TC2N	0.000604018	14		ENST00000340892.5;ENST00000360594.5;ENST00000556018.1;ENST00000435962.2	TSS1500;TSS1500;TSS1500;5'UTR	TC2N;TC2N;TC2N;TC2N		Unclassified	14:92301815-92303535	S_Shore	chr14:92302201-92303078	NM_152332;NM_001128596;NM_001128595	TSS1500;5'UTR;TSS1500	TC2N;TC2N;TC2N	0.155537	-0.325735	2.14458	-1.46444	-0.325735	Cancer Trained * Post down vs Cancer Trained * Pre	-0.0150305	Cancer Trained * Post down vs Cancer Trained * Pre	0.315549	-0.207964	1.04899	-1.0242	-0.207964	Healthy Aged-matched Trained * Post down vs Healthy Aged-matched Trained * Pre	-0.00561758	Healthy Aged-matched Trained * Post down vs Healthy Aged-matched Trained * Pre	0.20308	0.30837	1.70847	1.30708	0.30837	Cancer Untrained * Post up vs Cancer Untrained * Pre	0.0128523	Cancer Untrained * Post up vs Cancer Untrained * Pre	0.0067678	0.696537	8.71665	2.9524	0.696537	Cancer Trained * Pre up vs Cancer Untrained * Pre	0.028936	Cancer Trained * Pre up vs Cancer Untrained * Pre	0.000584861
426261	cg01096250		0.000609446	6								S_Shelf	chr6:8064046-8064765				0.709108	0.0680067	0.142383	0.377337	0.0680067	Cancer Trained * Post up vs Cancer Trained * Pre	0.00970517	Cancer Trained * Post up vs Cancer Trained * Pre	0.97349	0.00552241	0.00112666	0.0335658	0.00552241	Healthy Aged-matched Trained * Post up vs Healthy Aged-matched Trained * Pre	-0.000118484	Healthy Aged-matched Trained * Post down vs Healthy Aged-matched Trained * Pre	0.962335	0.00911832	0.00227527	0.0476998	0.00911832	Cancer Untrained * Post up vs Cancer Untrained * Pre	0.000799051	Cancer Untrained * Post up vs Cancer Untrained * Pre	0.00288738	-0.631307	10.9064	-3.30249	-0.631307	Cancer Trained * Pre down vs Cancer Untrained * Pre	-0.0651483	Cancer Trained * Pre down vs Cancer Untrained * Pre	0.000805766
312350	cg17473206		0.000617955	14		ENST00000555106.1;ENST00000555909.1	TSS1500;5'UTR	RP11-293M10.2;RP11-293M10.2									3.25341e-05	0.335973	25.5283	5.05256	0.335973	Cancer Trained * Post up vs Cancer Trained * Pre	0.0152581	Cancer Trained * Post up vs Cancer Trained * Pre	0.607183	0.0316052	0.271089	0.520662	0.0316052	Healthy Aged-matched Trained * Post up vs Healthy Aged-matched Trained * Pre	0.00123851	Healthy Aged-matched Trained * Post up vs Healthy Aged-matched Trained * Pre	0.530263	0.0448889	0.405079	0.636458	0.0448889	Cancer Untrained * Post up vs Cancer Untrained * Pre	0.00208422	Cancer Untrained * Post up vs Cancer Untrained * Pre	0.0515713	-0.144196	4.17994	-2.04449	-0.144196	Cancer Trained * Pre down vs Cancer Untrained * Pre	-0.00703221	Cancer Trained * Pre down vs Cancer Untrained * Pre	0.000756181
514119	cg23031689		0.00062312	7													0.782936	0.0412019	0.0775498	0.278478	0.0412019	Cancer Trained * Post up vs Cancer Trained * Pre	0.00697951	Cancer Trained * Post up vs Cancer Trained * Pre	0.565311	-0.0787018	0.339545	-0.582705	-0.0787018	Healthy Aged-matched Trained * Post down vs Healthy Aged-matched Trained * Pre	-0.0135923	Healthy Aged-matched Trained * Post down vs Healthy Aged-matched Trained * Pre	0.926598	0.0146037	0.00866004	0.0930593	0.0146037	Cancer Untrained * Post up vs Cancer Untrained * Pre	0.00199322	Cancer Untrained * Post up vs Cancer Untrained * Pre	0.59544	-0.0844036	0.289278	-0.537846	-0.0844036	Cancer Trained * Pre down vs Cancer Untrained * Pre	-0.0146729	Cancer Trained * Pre down vs Cancer Untrained * Pre	0.000440189
509714	cg05029961		0.000632036	14								N_Shelf	chr14:101531643-101532384				0.209384	0.386801	1.66012	1.28846	0.386801	Cancer Trained * Post up vs Cancer Trained * Pre	0.0410831	Cancer Trained * Post up vs Cancer Trained * Pre	0.973227	-0.00928992	0.00114913	-0.0338988	-0.00928992	Healthy Aged-matched Trained * Post down vs Healthy Aged-matched Trained * Pre	0.000827568	Healthy Aged-matched Trained * Post up vs Healthy Aged-matched Trained * Pre	0.90736	0.037431	0.0138189	0.117554	0.037431	Cancer Untrained * Post up vs Cancer Untrained * Pre	0.00675376	Cancer Untrained * Post up vs Cancer Untrained * Pre	0.293991	-0.341319	1.14903	-1.07193	-0.341319	Cancer Trained * Pre down vs Cancer Untrained * Pre	-0.0379032	Cancer Trained * Pre down vs Cancer Untrained * Pre	0.000248443
280378	cg18925601		0.0006329	7								Island	chr7:158752436-158752716				0.874417	0.0456765	0.0254973	0.159679	0.0456765	Cancer Trained * Post up vs Cancer Trained * Pre	0.00796685	Cancer Trained * Post up vs Cancer Trained * Pre	0.514859	0.172523	0.436501	0.660682	0.172523	Healthy Aged-matched Trained * Post up vs Healthy Aged-matched Trained * Pre	0.0224895	Healthy Aged-matched Trained * Post up vs Healthy Aged-matched Trained * Pre	0.924419	0.0290755	0.00918358	0.095831	0.0290755	Cancer Untrained * Post up vs Cancer Untrained * Pre	0.00415025	Cancer Untrained * Post up vs Cancer Untrained * Pre	0.431556	-0.242559	0.639131	-0.799457	-0.242559	Cancer Trained * Pre down vs Cancer Untrained * Pre	-0.0407099	Cancer Trained * Pre down vs Cancer Untrained * Pre	0.00174141
507480	cg18315861	OR2T11	0.000632923	1		ENST00000330803.2	1stExon	OR2T11						NM_001001964	1stExon	OR2T11	0.0998991	0.176562	2.91958	1.70868	0.176562	Cancer Trained * Post up vs Cancer Trained * Pre	0.0264356	Cancer Trained * Post up vs Cancer Trained * Pre	0.879052	-0.0145018	0.0236347	-0.153736	-0.0145018	Healthy Aged-matched Trained * Post down vs Healthy Aged-matched Trained * Pre	-0.00236916	Healthy Aged-matched Trained * Post down vs Healthy Aged-matched Trained * Pre	0.577888	-0.0617969	0.317913	-0.563838	-0.0617969	Cancer Untrained * Post down vs Cancer Untrained * Pre	-0.00941545	Cancer Untrained * Post down vs Cancer Untrained * Pre	0.603083	0.0577205	0.277354	0.526644	0.0577205	Cancer Trained * Pre up vs Cancer Untrained * Pre	0.00941688	Cancer Trained * Pre up vs Cancer Untrained * Pre	0.00985463
501860	cg03822389	UBASH3B	0.00063814	11		ENST00000526386.1	5'UTR	UBASH3B						NM_032873	Body	UBASH3B	0.00280462	0.360332	10.9843	3.31425	0.360332	Cancer Trained * Post up vs Cancer Trained * Pre	0.0236941	Cancer Trained * Post up vs Cancer Trained * Pre	0.703381	-0.0382262	0.148343	-0.385153	-0.0382262	Healthy Aged-matched Trained * Post down vs Healthy Aged-matched Trained * Pre	-0.00239252	Healthy Aged-matched Trained * Post down vs Healthy Aged-matched Trained * Pre	0.381984	0.102625	0.791989	0.889938	0.102625	Cancer Untrained * Post up vs Cancer Untrained * Pre	0.00786571	Cancer Untrained * Post up vs Cancer Untrained * Pre	0.400944	0.0985383	0.730167	0.854498	0.0985383	Cancer Trained * Pre up vs Cancer Untrained * Pre	0.008264	Cancer Trained * Pre up vs Cancer Untrained * Pre	0.00607036
660263	cg13375187	THBS1	0.000647355	15		ENST00000484734.1;ENST00000560769.1;ENST00000560769.1;ENST00000559746.1;ENST00000559746	5'UTR;3'UTR;1stExon;1stExon;5'UTR	THBS1;CTD-2033D15.1;CTD-2033D15.1;THBS1;THBS1		Unclassified_Cell_type_specific	15:39886266-39886472			NM_003246	Body	THBS1	0.00107145	0.286404	13.6749	3.69796	0.286404	Cancer Trained * Post up vs Cancer Trained * Pre	0.0147337	Cancer Trained * Post up vs Cancer Trained * Pre	0.128873	0.111035	2.46643	1.57049	0.111035	Healthy Aged-matched Trained * Post up vs Healthy Aged-matched Trained * Pre	0.00503457	Healthy Aged-matched Trained * Post up vs Healthy Aged-matched Trained * Pre	0.480256	0.0588676	0.51353	0.71661	0.0588676	Cancer Untrained * Post up vs Cancer Untrained * Pre	0.00267777	Cancer Untrained * Post up vs Cancer Untrained * Pre	0.0278122	-0.191893	5.4567	-2.33596	-0.191893	Cancer Trained * Pre down vs Cancer Untrained * Pre	-0.0101528	Cancer Trained * Pre down vs Cancer Untrained * Pre	0.000673696
197994	cg17185840	AHI1	0.000649171	6										NM_001134830;NM_017651;NM_001134831;NM_001134832	Body;Body;Body;Body	AHI1;AHI1;AHI1;AHI1	0.110207	0.121165	2.74258	1.65607	0.121165	Cancer Trained * Post up vs Cancer Trained * Pre	0.00611351	Cancer Trained * Post up vs Cancer Trained * Pre	0.416361	0.0551988	0.683038	0.826461	0.0551988	Healthy Aged-matched Trained * Post up vs Healthy Aged-matched Trained * Pre	0.00268499	Healthy Aged-matched Trained * Post up vs Healthy Aged-matched Trained * Pre	0.0354252	0.172575	4.94545	2.22384	0.172575	Cancer Untrained * Post up vs Cancer Untrained * Pre	0.00938375	Cancer Untrained * Post up vs Cancer Untrained * Pre	0.331224	0.0768968	0.981904	0.990911	0.0768968	Cancer Trained * Pre up vs Cancer Untrained * Pre	0.00442871	Cancer Trained * Pre up vs Cancer Untrained * Pre	0.00497263
215983	cg05035353		0.000649516	17													0.0502728	-0.123268	4.23082	-2.0569	-0.123268	Cancer Trained * Post down vs Cancer Trained * Pre	-0.0197742	Cancer Trained * Post down vs Cancer Trained * Pre	0.817962	0.0127252	0.0541051	0.232605	0.0127252	Healthy Aged-matched Trained * Post up vs Healthy Aged-matched Trained * Pre	0.00208369	Healthy Aged-matched Trained * Post up vs Healthy Aged-matched Trained * Pre	0.320176	0.0644707	1.02872	1.01426	0.0644707	Cancer Untrained * Post up vs Cancer Untrained * Pre	0.0105682	Cancer Untrained * Post up vs Cancer Untrained * Pre	7.01474e-05	0.302304	22.6183	4.75587	0.302304	Cancer Trained * Pre up vs Cancer Untrained * Pre	0.0488628	Cancer Trained * Pre up vs Cancer Untrained * Pre	0.000378888
377685	cg01692410	CES1	0.000656938	16		ENST00000563005.1;ENST00000565403.1;ENST00000426667.2	3'UTR;3'UTR;5'UTR	CES1;CES1;CES1				N_Shore	chr16:55866647-55866998	NM_001266;NM_001025195;NM_001025194	Body;Body;Body	CES1;CES1;CES1	0.544022	0.0777228	0.378396	0.615139	0.0777228	Cancer Trained * Post up vs Cancer Trained * Pre	0.0102196	Cancer Trained * Post up vs Cancer Trained * Pre	0.242523	0.138067	1.43288	1.19703	0.138067	Healthy Aged-matched Trained * Post up vs Healthy Aged-matched Trained * Pre	0.0206261	Healthy Aged-matched Trained * Post up vs Healthy Aged-matched Trained * Pre	0.952154	-0.00812217	0.00367317	-0.0606067	-0.00812217	Cancer Untrained * Post down vs Cancer Untrained * Pre	-0.000395268	Cancer Untrained * Post down vs Cancer Untrained * Pre	0.0862452	0.239342	3.18959	1.78594	0.239342	Cancer Trained * Pre up vs Cancer Untrained * Pre	0.0337754	Cancer Trained * Pre up vs Cancer Untrained * Pre	0.000392314
308016	cg16133681	IFLTD1	0.000657308	12		ENST00000540106.1;ENST00000445693.1;ENST00000545543.1;ENST00000542224.1	TSS200;TSS200;TSS200;TSS200	IFLTD1;IFLTD1;IFLTD1;IFLTD1						NM_001145727	TSS200	IFLTD1	0.654977	-0.0705115	0.204544	-0.452266	-0.0705115	Cancer Trained * Post down vs Cancer Trained * Pre	-0.0106045	Cancer Trained * Post down vs Cancer Trained * Pre	0.634609	0.0684757	0.231485	0.481128	0.0684757	Healthy Aged-matched Trained * Post up vs Healthy Aged-matched Trained * Pre	0.00872248	Healthy Aged-matched Trained * Post up vs Healthy Aged-matched Trained * Pre	0.845109	-0.0326432	0.0389674	-0.197402	-0.0326432	Cancer Untrained * Post down vs Cancer Untrained * Pre	-0.00426981	Cancer Untrained * Post down vs Cancer Untrained * Pre	0.956319	0.00914877	0.00306084	0.0553249	0.00914877	Cancer Trained * Pre up vs Cancer Untrained * Pre	0.00193043	Cancer Trained * Pre up vs Cancer Untrained * Pre	0.000766312
610089	cg08037541	SP2	0.000661858	17		ENST00000322172.8	TSS200	SP2		Promoter_Associated	17:45972785-45974766	N_Shore	chr17:45973465-45974254	NM_003110	TSS200	SP2	0.00139693	-0.508876	12.9103	-3.59309	-0.508876	Cancer Trained * Post down vs Cancer Trained * Pre	-0.0151519	Cancer Trained * Post down vs Cancer Trained * Pre	0.0250545	0.30817	5.68165	2.38362	0.30817	Healthy Aged-matched Trained * Post up vs Healthy Aged-matched Trained * Pre	0.00708883	Healthy Aged-matched Trained * Post up vs Healthy Aged-matched Trained * Pre	0.420609	0.123005	0.670516	0.81885	0.123005	Cancer Untrained * Post up vs Cancer Untrained * Pre	0.00325962	Cancer Untrained * Post up vs Cancer Untrained * Pre	0.0148206	0.393195	6.85135	2.61751	0.393195	Cancer Trained * Pre up vs Cancer Untrained * Pre	0.0121508	Cancer Trained * Pre up vs Cancer Untrained * Pre	1.54495e-05
654885	cg20899781		0.000662208	2													0.479101	-0.122895	0.516265	-0.718516	-0.122895	Cancer Trained * Post down vs Cancer Trained * Pre	-0.0121847	Cancer Trained * Post down vs Cancer Trained * Pre	0.462697	0.116459	0.556334	0.745878	0.116459	Healthy Aged-matched Trained * Post up vs Healthy Aged-matched Trained * Pre	0.0143041	Healthy Aged-matched Trained * Post up vs Healthy Aged-matched Trained * Pre	0.945096	-0.0126196	0.00483888	-0.0695621	-0.0126196	Cancer Untrained * Post down vs Cancer Untrained * Pre	-0.00107723	Cancer Untrained * Post down vs Cancer Untrained * Pre	0.608827	-0.0940217	0.268603	-0.518269	-0.0940217	Cancer Trained * Pre down vs Cancer Untrained * Pre	-0.00730594	Cancer Trained * Pre down vs Cancer Untrained * Pre	0.00643737
158592	cg26445933	ZC3H12C	0.000662209	11										NM_033390	Body	ZC3H12C	0.852171	-0.0350747	0.0354521	-0.188287	-0.0350747	Cancer Trained * Post down vs Cancer Trained * Pre	-0.0040072	Cancer Trained * Post down vs Cancer Trained * Pre	0.553851	0.102046	0.360102	0.600085	0.102046	Healthy Aged-matched Trained * Post up vs Healthy Aged-matched Trained * Pre	0.0169873	Healthy Aged-matched Trained * Post up vs Healthy Aged-matched Trained * Pre	0.158171	0.28744	2.1164	1.45478	0.28744	Cancer Untrained * Post up vs Cancer Untrained * Pre	0.0474393	Cancer Untrained * Post up vs Cancer Untrained * Pre	0.000143039	0.885381	20.08	4.48107	0.885381	Cancer Trained * Pre up vs Cancer Untrained * Pre	0.136583	Cancer Trained * Pre up vs Cancer Untrained * Pre	0.00577455
708460	cg26718357		0.000668015	8	RDMR	ENST00000523627.1	5'UTR	RP11-459E5.1				S_Shore	chr8:22547486-22553427				0.433907	0.167992	0.632553	0.795332	0.167992	Cancer Trained * Post up vs Cancer Trained * Pre	0.0173452	Cancer Trained * Post up vs Cancer Trained * Pre	0.941692	0.014246	0.00545866	0.0738828	0.014246	Healthy Aged-matched Trained * Post up vs Healthy Aged-matched Trained * Pre	0.00101677	Healthy Aged-matched Trained * Post up vs Healthy Aged-matched Trained * Pre	0.505629	0.151311	0.45615	0.675388	0.151311	Cancer Untrained * Post up vs Cancer Untrained * Pre	0.0147245	Cancer Untrained * Post up vs Cancer Untrained * Pre	0.729284	0.0784082	0.122487	0.349981	0.0784082	Cancer Trained * Pre up vs Cancer Untrained * Pre	0.00843861	Cancer Trained * Pre up vs Cancer Untrained * Pre	0.0016234
163315	cg22222644	LIM2	0.000673697	19		ENST00000221973.2	3'UTR	LIM2						NM_030657;NM_001161748	3'UTR;3'UTR	LIM2;LIM2	0.221075	0.067331	1.57509	1.25503	0.067331	Cancer Trained * Post up vs Cancer Trained * Pre	0.0113631	Cancer Trained * Post up vs Cancer Trained * Pre	0.00680574	0.144478	8.70284	2.95006	0.144478	Healthy Aged-matched Trained * Post up vs Healthy Aged-matched Trained * Pre	0.0247949	Healthy Aged-matched Trained * Post up vs Healthy Aged-matched Trained * Pre	0.229795	-0.0700457	1.51525	-1.23096	-0.0700457	Cancer Untrained * Post down vs Cancer Untrained * Pre	-0.0120385	Cancer Untrained * Post down vs Cancer Untrained * Pre	0.167926	0.0808094	2.01672	1.42011	0.0808094	Cancer Trained * Pre up vs Cancer Untrained * Pre	0.013822	Cancer Trained * Pre up vs Cancer Untrained * Pre	0.00231147
389531	cg23729284		0.000680982	2					chr2:191709790-191709790								0.000428205	0.252813	16.4572	4.05674	0.252813	Cancer Trained * Post up vs Cancer Trained * Pre	0.0116519	Cancer Trained * Post up vs Cancer Trained * Pre	0.0856798	0.101796	3.20182	1.78936	0.101796	Healthy Aged-matched Trained * Post up vs Healthy Aged-matched Trained * Pre	0.004254	Healthy Aged-matched Trained * Post up vs Healthy Aged-matched Trained * Pre	0.506161	0.0445866	0.454999	0.674536	0.0445866	Cancer Untrained * Post up vs Cancer Untrained * Pre	0.00187349	Cancer Untrained * Post up vs Cancer Untrained * Pre	0.0745954	-0.122988	3.46203	-1.86065	-0.122988	Cancer Trained * Pre down vs Cancer Untrained * Pre	-0.00596782	Cancer Trained * Pre down vs Cancer Untrained * Pre	0.0020004
410956	cg15560591	CCDC88C	0.000683871	14		ENST00000389857.6	ExonBnd	CCDC88C						NM_001080414;NM_001080414	ExonBnd;Body	CCDC88C;CCDC88C	0.0145639	-0.211413	6.89137	-2.62514	-0.211413	Cancer Trained * Post down vs Cancer Trained * Pre	-0.0295749	Cancer Trained * Post down vs Cancer Trained * Pre	0.688482	-0.029819	0.164517	-0.405607	-0.029819	Healthy Aged-matched Trained * Post down vs Healthy Aged-matched Trained * Pre	-0.00444153	Healthy Aged-matched Trained * Post down vs Healthy Aged-matched Trained * Pre	0.302136	0.089999	1.11011	1.05362	0.089999	Cancer Untrained * Post up vs Cancer Untrained * Pre	0.0136521	Cancer Untrained * Post up vs Cancer Untrained * Pre	2.80942e-05	0.436435	26.1053	5.10933	0.436435	Cancer Trained * Pre up vs Cancer Untrained * Pre	0.0633706	Cancer Trained * Pre up vs Cancer Untrained * Pre	0.00508879
614776	cg18547218		0.000685642	8		ENST00000411395.1	TSS200	U2		Unclassified_Cell_type_specific	8:81498091-81498242						0.589523	0.0360617	0.298733	0.546565	0.0360617	Cancer Trained * Post up vs Cancer Trained * Pre	0.00417695	Cancer Trained * Post up vs Cancer Trained * Pre	0.374143	-0.0545039	0.818893	-0.904927	-0.0545039	Healthy Aged-matched Trained * Post down vs Healthy Aged-matched Trained * Pre	-0.00716445	Healthy Aged-matched Trained * Post down vs Healthy Aged-matched Trained * Pre	0.326426	0.0700498	1.00196	1.00098	0.0700498	Cancer Untrained * Post up vs Cancer Untrained * Pre	0.00907769	Cancer Untrained * Post up vs Cancer Untrained * Pre	0.00766479	0.202957	8.41095	2.90016	0.202957	Cancer Trained * Pre up vs Cancer Untrained * Pre	0.0253782	Cancer Trained * Pre up vs Cancer Untrained * Pre	0.00628108
285322	cg05539515	KANK4	0.000688733	1		ENST00000354381.3;ENST00000371153.4	5'UTR;5'UTR	KANK4;KANK4				Island	chr1:62784136-62785133	NM_181712	5'UTR	KANK4	0.130994	-0.133547	2.43805	-1.56143	-0.133547	Cancer Trained * Post down vs Cancer Trained * Pre	-0.0161926	Cancer Trained * Post down vs Cancer Trained * Pre	0.144169	-0.117715	2.27311	-1.50769	-0.117715	Healthy Aged-matched Trained * Post down vs Healthy Aged-matched Trained * Pre	-0.0152597	Healthy Aged-matched Trained * Post down vs Healthy Aged-matched Trained * Pre	0.603042	-0.047781	0.277416	-0.526703	-0.047781	Cancer Untrained * Post down vs Cancer Untrained * Pre	-0.00670809	Cancer Untrained * Post down vs Cancer Untrained * Pre	0.232812	-0.110928	1.49521	-1.22279	-0.110928	Cancer Trained * Pre down vs Cancer Untrained * Pre	-0.0142261	Cancer Trained * Pre down vs Cancer Untrained * Pre	0.00166648
500017	cg06148154	C5orf66	0.000701935	5		ENST00000432382.3;ENST00000505828.1	5'UTR;5'UTR	CTC-203F4.1;CTC-349C3.1		Unclassified_Cell_type_specific	5:134510279-134510928			NM_001277348	5'UTR	C5orf66	0.741331	0.0671732	0.111408	0.333778	0.0671732	Cancer Trained * Post up vs Cancer Trained * Pre	0.0108837	Cancer Trained * Post up vs Cancer Trained * Pre	0.596958	-0.0984013	0.286884	-0.535615	-0.0984013	Healthy Aged-matched Trained * Post down vs Healthy Aged-matched Trained * Pre	-0.0153951	Healthy Aged-matched Trained * Post down vs Healthy Aged-matched Trained * Pre	0.614373	0.108911	0.260325	0.51022	0.108911	Cancer Untrained * Post up vs Cancer Untrained * Pre	0.0183561	Cancer Untrained * Post up vs Cancer Untrained * Pre	0.173886	0.298782	1.9592	1.39971	0.298782	Cancer Trained * Pre up vs Cancer Untrained * Pre	0.0495997	Cancer Trained * Pre up vs Cancer Untrained * Pre	0.00719465
351190	cg16143519		0.000702436	1													0.0476925	-0.246547	4.33647	-2.08242	-0.246547	Cancer Trained * Post down vs Cancer Trained * Pre	-0.0290444	Cancer Trained * Post down vs Cancer Trained * Pre	0.655154	-0.0488535	0.20432	-0.452018	-0.0488535	Healthy Aged-matched Trained * Post down vs Healthy Aged-matched Trained * Pre	-0.00631708	Healthy Aged-matched Trained * Post down vs Healthy Aged-matched Trained * Pre	0.412509	0.104656	0.694561	0.833403	0.104656	Cancer Untrained * Post up vs Cancer Untrained * Pre	0.015162	Cancer Untrained * Post up vs Cancer Untrained * Pre	5.1851e-05	0.611868	23.7411	4.87248	0.611868	Cancer Trained * Pre up vs Cancer Untrained * Pre	0.0792872	Cancer Trained * Pre up vs Cancer Untrained * Pre	0.0034245
64783	cg21195231	GPSM1	0.000708537	9						Unclassified_Cell_type_specific	9:139239651-139241100	S_Shore	chr9:139239712-139239958	NM_001145638	Body	GPSM1	0.718807	-0.0578388	0.132606	-0.364152	-0.0578388	Cancer Trained * Post down vs Cancer Trained * Pre	-0.0065106	Cancer Trained * Post down vs Cancer Trained * Pre	0.805259	-0.0361291	0.0620899	-0.249178	-0.0361291	Healthy Aged-matched Trained * Post down vs Healthy Aged-matched Trained * Pre	-0.00531802	Healthy Aged-matched Trained * Post down vs Healthy Aged-matched Trained * Pre	0.817638	-0.0392572	0.0543017	-0.233027	-0.0392572	Cancer Untrained * Post down vs Cancer Untrained * Pre	-0.00554504	Cancer Untrained * Post down vs Cancer Untrained * Pre	0.588372	-0.0923645	0.300596	-0.548267	-0.0923645	Cancer Trained * Pre down vs Cancer Untrained * Pre	-0.0127433	Cancer Trained * Pre down vs Cancer Untrained * Pre	0.00144618
642564	cg18387732		0.000713799	20													0.00574723	0.22005	9.12361	3.02053	0.22005	Cancer Trained * Post up vs Cancer Trained * Pre	0.0104138	Cancer Trained * Post up vs Cancer Trained * Pre	0.0107262	-0.183381	7.60351	-2.75745	-0.183381	Healthy Aged-matched Trained * Post down vs Healthy Aged-matched Trained * Pre	-0.0079954	Healthy Aged-matched Trained * Post down vs Healthy Aged-matched Trained * Pre	0.0513077	-0.158172	4.19015	-2.04699	-0.158172	Cancer Untrained * Post down vs Cancer Untrained * Pre	-0.0075921	Cancer Untrained * Post down vs Cancer Untrained * Pre	0.101234	-0.131485	2.8955	-1.70162	-0.131485	Cancer Trained * Pre down vs Cancer Untrained * Pre	-0.00623309	Cancer Trained * Pre down vs Cancer Untrained * Pre	0.000278943
509520	cg20065905	FOXK2	0.00071473	17		ENST00000576912.1;ENST00000576131.1;ENST00000335255.5;ENST00000574694.1	1stExon;5'UTR;3'UTR;TSS1500	RP13-638C3.4;FOXK2;FOXK2;FOXK2				S_Shore	chr17:80559025-80559450	NM_004514	3'UTR	FOXK2	0.320439	0.135091	1.02758	1.0137	0.135091	Cancer Trained * Post up vs Cancer Trained * Pre	0.00596381	Cancer Trained * Post up vs Cancer Trained * Pre	0.435705	-0.0963728	0.62756	-0.792187	-0.0963728	Healthy Aged-matched Trained * Post down vs Healthy Aged-matched Trained * Pre	-0.00595316	Healthy Aged-matched Trained * Post down vs Healthy Aged-matched Trained * Pre	0.880566	-0.0214563	0.023042	-0.151796	-0.0214563	Cancer Untrained * Post down vs Cancer Untrained * Pre	-0.00155271	Cancer Untrained * Post down vs Cancer Untrained * Pre	0.0555405	0.28386	4.03293	2.00821	0.28386	Cancer Trained * Pre up vs Cancer Untrained * Pre	0.0139397	Cancer Trained * Pre up vs Cancer Untrained * Pre	0.00920406
227134	cg13302386		0.000720156	5													0.725142	-0.0413439	0.126434	-0.355575	-0.0413439	Cancer Trained * Post down vs Cancer Trained * Pre	-0.00416866	Cancer Trained * Post down vs Cancer Trained * Pre	0.599083	-0.0565207	0.283553	-0.532497	-0.0565207	Healthy Aged-matched Trained * Post down vs Healthy Aged-matched Trained * Pre	-0.00526206	Healthy Aged-matched Trained * Post down vs Healthy Aged-matched Trained * Pre	0.906752	-0.0145932	0.0140019	-0.118329	-0.0145932	Cancer Untrained * Post down vs Cancer Untrained * Pre	-0.00213223	Cancer Untrained * Post down vs Cancer Untrained * Pre	0.918252	0.0127862	0.0107491	0.103678	0.0127862	Cancer Trained * Pre up vs Cancer Untrained * Pre	0.00114324	Cancer Trained * Pre up vs Cancer Untrained * Pre	0.00207681
295131	cg09303053		0.000720941	8													0.337359	0.176052	0.956827	0.978175	0.176052	Cancer Trained * Post up vs Cancer Trained * Pre	0.0152922	Cancer Trained * Post up vs Cancer Trained * Pre	0.742884	0.054497	0.110022	0.331695	0.054497	Healthy Aged-matched Trained * Post up vs Healthy Aged-matched Trained * Pre	0.00656703	Healthy Aged-matched Trained * Post up vs Healthy Aged-matched Trained * Pre	0.863297	-0.0332087	0.0302624	-0.173961	-0.0332087	Cancer Untrained * Post down vs Cancer Untrained * Pre	-0.00274552	Cancer Untrained * Post down vs Cancer Untrained * Pre	0.285421	0.208382	1.19157	1.09159	0.208382	Cancer Trained * Pre up vs Cancer Untrained * Pre	0.0209581	Cancer Trained * Pre up vs Cancer Untrained * Pre	0.00175258
493692	cg06800658		0.00072382	5	RDMR							S_Shelf	chr5:134879443-134879819				0.113636	0.169216	2.68792	1.63949	0.169216	Cancer Trained * Post up vs Cancer Trained * Pre	0.0194692	Cancer Trained * Post up vs Cancer Trained * Pre	0.965606	0.00410362	0.00189693	0.0435538	0.00410362	Healthy Aged-matched Trained * Post up vs Healthy Aged-matched Trained * Pre	0.000200878	Healthy Aged-matched Trained * Post up vs Healthy Aged-matched Trained * Pre	0.0244692	0.262118	5.73293	2.39435	0.262118	Cancer Untrained * Post up vs Cancer Untrained * Pre	0.0295684	Cancer Untrained * Post up vs Cancer Untrained * Pre	0.833809	0.0232107	0.0449532	0.212022	0.0232107	Cancer Trained * Pre up vs Cancer Untrained * Pre	0.00312668	Cancer Trained * Pre up vs Cancer Untrained * Pre	0.000651912
579343	cg25907437		0.000727021	15		ENST00000553358.1	TSS200	UNC45A				N_Shore	chr15:91473314-91473592				0.369634	0.0878766	0.834738	0.91364	0.0878766	Cancer Trained * Post up vs Cancer Trained * Pre	0.00490311	Cancer Trained * Post up vs Cancer Trained * Pre	0.352085	0.0832578	0.899156	0.948239	0.0832578	Healthy Aged-matched Trained * Post up vs Healthy Aged-matched Trained * Pre	0.00551051	Healthy Aged-matched Trained * Post up vs Healthy Aged-matched Trained * Pre	0.066533	-0.195723	3.68073	-1.91852	-0.195723	Cancer Untrained * Post down vs Cancer Untrained * Pre	-0.0133349	Cancer Untrained * Post down vs Cancer Untrained * Pre	0.153779	0.150063	2.16372	1.47096	0.150063	Cancer Trained * Pre up vs Cancer Untrained * Pre	0.00912579	Cancer Trained * Pre up vs Cancer Untrained * Pre	0.00454157
745370	cg18432572	CYFIP2	0.000733692	5		ENST00000435847.2;ENST00000520942.1;ENST00000442283.2;ENST00000523119.1;ENST00000520759	TSS1500;TSS1500;5'UTR;3'UTR;3'UTR;3'UTR;3'UTR	CYFIP2;CYFIP2;CYFIP2;CYFIP2;CYFIP2;CYFIP2;CYFIP2						NM_001037333;NM_014376;NM_001037332	Body;Body;Body	CYFIP2;CYFIP2;CYFIP2	0.43996	-0.07798	0.615871	-0.784774	-0.07798	Cancer Trained * Post down vs Cancer Trained * Pre	-0.0114804	Cancer Trained * Post down vs Cancer Trained * Pre	0.457338	0.0684796	0.569937	0.754942	0.0684796	Healthy Aged-matched Trained * Post up vs Healthy Aged-matched Trained * Pre	0.0113272	Healthy Aged-matched Trained * Post up vs Healthy Aged-matched Trained * Pre	0.711141	-0.039477	0.1403	-0.374567	-0.039477	Cancer Untrained * Post down vs Cancer Untrained * Pre	-0.00635955	Cancer Untrained * Post down vs Cancer Untrained * Pre	0.000724533	0.405937	14.8351	3.85163	0.405937	Cancer Trained * Pre up vs Cancer Untrained * Pre	0.0638992	Cancer Trained * Pre up vs Cancer Untrained * Pre	0.004021
607120	cg11652636	C2orf63	0.000738988	2		ENST00000464243.1;ENST00000463300.1;ENST00000425841.1;ENST00000403506.1;ENST00000407122	3'UTR;3'UTR;5'UTR;5'UTR;5'UTR;5'UTR;5'UTR;5'UTR;3'UTR;3'UTR;5'UTR;3'UTR;5'UTR	C2orf63;C2orf63;C2orf63;C2orf63;C2orf63;C2orf63;C2orf63;C2orf63;C2orf63;C2orf63;C2orf63		Promoter_Associated_Cell_type_specific	2:55450152-55450984	Island	chr2:55450616-55450931	NM_152385;NM_001135598	5'UTR;5'UTR	C2orf63;C2orf63	0.217757	-0.361896	1.59864	-1.26437	-0.361896	Cancer Trained * Post down vs Cancer Trained * Pre	-0.0256605	Cancer Trained * Post down vs Cancer Trained * Pre	0.929501	0.0233509	0.00798679	0.0893689	0.0233509	Healthy Aged-matched Trained * Post up vs Healthy Aged-matched Trained * Pre	0.00286877	Healthy Aged-matched Trained * Post up vs Healthy Aged-matched Trained * Pre	0.845832	-0.0596452	0.0385996	-0.196468	-0.0596452	Cancer Untrained * Post down vs Cancer Untrained * Pre	-0.00434741	Cancer Untrained * Post down vs Cancer Untrained * Pre	0.00303254	0.996568	10.7757	3.28263	0.996568	Cancer Trained * Pre up vs Cancer Untrained * Pre	0.0566035	Cancer Trained * Pre up vs Cancer Untrained * Pre	0.000211619
657237	cg09054518	KEL	0.000739148	7		ENST00000460479.1;ENST00000476829.1;ENST00000479768.1;ENST00000467543.1;ENST00000355265	TSS1500;TSS1500;TSS1500;TSS1500;TSS1500	KEL;KEL;KEL;KEL;KEL						NM_000420	TSS1500	KEL	0.604494	-0.0761491	0.275187	-0.524583	-0.0761491	Cancer Trained * Post down vs Cancer Trained * Pre	-0.00833167	Cancer Trained * Post down vs Cancer Trained * Pre	0.761946	-0.040583	0.0937923	-0.306255	-0.040583	Healthy Aged-matched Trained * Post down vs Healthy Aged-matched Trained * Pre	-0.00564213	Healthy Aged-matched Trained * Post down vs Healthy Aged-matched Trained * Pre	0.379385	0.137782	0.800814	0.894882	0.137782	Cancer Untrained * Post up vs Cancer Untrained * Pre	0.0174746	Cancer Untrained * Post up vs Cancer Untrained * Pre	0.785391	0.0423783	0.075759	0.275243	0.0423783	Cancer Trained * Pre up vs Cancer Untrained * Pre	0.00492513	Cancer Trained * Pre up vs Cancer Untrained * Pre	0.00220321
518759	cg10318641	ZBTB44	0.000740616	11		ENST00000338191.4;ENST00000529348.1	3'UTR;3'UTR	ZBTB44;ZBTB44						NM_014155	Body	ZBTB44	0.579587	0.103893	0.315064	0.561305	0.103893	Cancer Trained * Post up vs Cancer Trained * Pre	0.00917319	Cancer Trained * Post up vs Cancer Trained * Pre	0.710772	0.0633739	0.140678	0.37507	0.0633739	Healthy Aged-matched Trained * Post up vs Healthy Aged-matched Trained * Pre	0.00657285	Healthy Aged-matched Trained * Post up vs Healthy Aged-matched Trained * Pre	0.158622	-0.285282	2.11163	-1.45314	-0.285282	Cancer Untrained * Post down vs Cancer Untrained * Pre	-0.0268981	Cancer Untrained * Post down vs Cancer Untrained * Pre	0.174785	0.274198	1.95073	1.39669	0.274198	Cancer Trained * Pre up vs Cancer Untrained * Pre	0.0215616	Cancer Trained * Pre up vs Cancer Untrained * Pre	0.00150159
655022	cg12116920	CTBP2	0.000744802	10		ENST00000460976.1	3'UTR	CTBP2						NM_001083914;NM_001290215;NM_001290214;NM_001329	Body;Body;Body;Body	CTBP2;CTBP2;CTBP2;CTBP2	0.000208803	0.391249	18.7923	4.33501	0.391249	Cancer Trained * Post up vs Cancer Trained * Pre	0.0240932	Cancer Trained * Post up vs Cancer Trained * Pre	0.100008	0.14073	2.9176	1.7081	0.14073	Healthy Aged-matched Trained * Post up vs Healthy Aged-matched Trained * Pre	0.00776765	Healthy Aged-matched Trained * Post up vs Healthy Aged-matched Trained * Pre	0.315113	0.0981351	1.05092	1.02514	0.0981351	Cancer Untrained * Post up vs Cancer Untrained * Pre	0.00620383	Cancer Untrained * Post up vs Cancer Untrained * Pre	0.32992	-0.095119	0.987314	-0.993637	-0.095119	Cancer Trained * Pre down vs Cancer Untrained * Pre	-0.00671202	Cancer Trained * Pre down vs Cancer Untrained * Pre	0.00812229
408959	cg07068761		0.000748458	14					chr14:77505083-77505083	Unclassified_Cell_type_specific	14:77504966-77505556						0.511766	-0.083898	0.443015	-0.665594	-0.083898	Cancer Trained * Post down vs Cancer Trained * Pre	-0.0110903	Cancer Trained * Post down vs Cancer Trained * Pre	0.0350876	0.256407	4.96541	2.22832	0.256407	Healthy Aged-matched Trained * Post up vs Healthy Aged-matched Trained * Pre	0.0334993	Healthy Aged-matched Trained * Post up vs Healthy Aged-matched Trained * Pre	0.752753	0.0425819	0.101441	0.318498	0.0425819	Cancer Untrained * Post up vs Cancer Untrained * Pre	0.00474459	Cancer Untrained * Post up vs Cancer Untrained * Pre	0.000595791	0.525172	15.43	3.9281	0.525172	Cancer Trained * Pre up vs Cancer Untrained * Pre	0.0685783	Cancer Trained * Pre up vs Cancer Untrained * Pre	0.00610182
237749	cg11553560	REV3L	0.000757909	6		ENST00000543871.1;ENST00000434009.1;ENST00000435970.1	5'UTR;3'UTR;5'UTR	REV3L;REV3L;REV3L						NM_002912;NM_001286431;NM_001286432	Body;5'UTR;5'UTR	REV3L;REV3L;REV3L	0.553213	-0.0483842	0.361269	-0.601057	-0.0483842	Cancer Trained * Post down vs Cancer Trained * Pre	-0.00635711	Cancer Trained * Post down vs Cancer Trained * Pre	0.852918	-0.0137655	0.0350904	-0.187324	-0.0137655	Healthy Aged-matched Trained * Post down vs Healthy Aged-matched Trained * Pre	-0.00214289	Healthy Aged-matched Trained * Post down vs Healthy Aged-matched Trained * Pre	0.650539	-0.0391493	0.210242	-0.458522	-0.0391493	Cancer Untrained * Post down vs Cancer Untrained * Pre	-0.00607983	Cancer Untrained * Post down vs Cancer Untrained * Pre	0.00838432	0.244388	8.1928	2.86231	0.244388	Cancer Trained * Pre up vs Cancer Untrained * Pre	0.035091	Cancer Trained * Pre up vs Cancer Untrained * Pre	0.000623169
664219	cg18923472	LHCGR	0.000760916	2		ENST00000428232.1;ENST00000420913.2;ENST00000294954.6;ENST00000401907.1;ENST00000344775	TSS1500;TSS1500;TSS1500;TSS1500;TSS1500	LHCGR;LHCGR;LHCGR;LHCGR;LHCGR				S_Shore	chr2:48982621-48982958	NM_000233	TSS1500	LHCGR	0.334498	0.0954579	0.96844	0.984093	0.0954579	Cancer Trained * Post up vs Cancer Trained * Pre	0.00456805	Cancer Trained * Post up vs Cancer Trained * Pre	0.33702	0.0866787	0.958196	0.978875	0.0866787	Healthy Aged-matched Trained * Post up vs Healthy Aged-matched Trained * Pre	0.00385697	Healthy Aged-matched Trained * Post up vs Healthy Aged-matched Trained * Pre	0.00318835	0.335643	10.6427	3.26232	0.335643	Cancer Untrained * Post up vs Cancer Untrained * Pre	0.016616	Cancer Untrained * Post up vs Cancer Untrained * Pre	0.470821	0.0753383	0.5362	0.732257	0.0753383	Cancer Trained * Pre up vs Cancer Untrained * Pre	0.00430306	Cancer Trained * Pre up vs Cancer Untrained * Pre	0.00752012
635415	cg06154883	ESR2	0.00076206	14		ENST00000341099.4;ENST00000542956.1;ENST00000554520.1;ENST00000555483.1;ENST00000555278	5'UTR;5'UTR;TSS1500;TSS1500;TSS1500;TSS1500;5'UTR;5'UTR	ESR2;ESR2;ESR2;ESR2;ESR2;ESR2;ESR2;ESR2						NM_001437;NM_001040275;NM_001214902;NM_001271877;NM_001271876;NR_073497;NM_001291723;NM	5'UTR;5'UTR;TSS1500;TSS1500;TSS1500;TSS1500;5'UTR;5'UTR;Body;Body	ESR2;ESR2;ESR2;ESR2;ESR2;ESR2;ESR2;ESR2;MIR548AZ;ESR2	3.14492e-05	0.351875	25.6611	5.06568	0.351875	Cancer Trained * Post up vs Cancer Trained * Pre	0.0188045	Cancer Trained * Post up vs Cancer Trained * Pre	0.883071	-0.00942202	0.0220784	-0.148588	-0.00942202	Healthy Aged-matched Trained * Post down vs Healthy Aged-matched Trained * Pre	-0.000538935	Healthy Aged-matched Trained * Post down vs Healthy Aged-matched Trained * Pre	0.0784795	0.135173	3.36609	1.83469	0.135173	Cancer Untrained * Post up vs Cancer Untrained * Pre	0.00742222	Cancer Untrained * Post up vs Cancer Untrained * Pre	0.331865	-0.0729079	0.979253	-0.989572	-0.0729079	Cancer Trained * Pre down vs Cancer Untrained * Pre	-0.00416313	Cancer Trained * Pre down vs Cancer Untrained * Pre	0.00342798
435317	cg11020894	ST6GAL1	0.000782713	3	CDMR	ENST00000169298.3;ENST00000463542.1;ENST00000487031.1;ENST00000457772.2;ENST00000455441	5'UTR;5'UTR;5'UTR;5'UTR;5'UTR;5'UTR;5'UTR;5'UTR;5'UTR;5'UTR	ST6GAL1;ST6GAL1;ST6GAL1;ST6GAL1;ST6GAL1;ST6GAL1;ST6GAL1;ST6GAL1;ST6GAL1;ST6GAL1						NM_173216;NM_173217	5'UTR;5'UTR	ST6GAL1;ST6GAL1	0.797933	-0.0566496	0.0669606	-0.258767	-0.0566496	Cancer Trained * Post down vs Cancer Trained * Pre	-0.00865053	Cancer Trained * Post down vs Cancer Trained * Pre	0.975192	0.0062771	0.000986563	0.0314096	0.0062771	Healthy Aged-matched Trained * Post up vs Healthy Aged-matched Trained * Pre	0.00102955	Healthy Aged-matched Trained * Post up vs Healthy Aged-matched Trained * Pre	0.989493	0.00308864	0.000176932	0.0133016	0.00308864	Cancer Untrained * Post up vs Cancer Untrained * Pre	-0.00135373	Cancer Untrained * Post down vs Cancer Untrained * Pre	0.0194686	0.579833	6.23561	2.49712	0.579833	Cancer Trained * Pre up vs Cancer Untrained * Pre	0.0924947	Cancer Trained * Pre up vs Cancer Untrained * Pre	0.000473066
762619	cg23513444	PIK3R1	0.000784925	5		ENST00000521409.1;ENST00000518292.1;ENST00000518813.1;ENST00000518813.1;ENST00000523872	5'UTR;5'UTR;1stExon;5'UTR;TSS1500;TSS1500;TSS200;ExonBnd	PIK3R1;PIK3R1;PIK3R1;PIK3R1;PIK3R1;PIK3R1;PIK3R1;PIK3R1				S_Shelf	chr5:67584213-67584451	NM_181524;NM_181504;NM_001242466;NM_181524;NM_181523;NM_181504;NM_181523	Body;Body;TSS1500;ExonBnd;ExonBnd;ExonBnd;Body	PIK3R1;PIK3R1;PIK3R1;PIK3R1;PIK3R1;PIK3R1;PIK3R1	0.321905	0.140716	1.02124	1.01057	0.140716	Cancer Trained * Post up vs Cancer Trained * Pre	0.0184477	Cancer Trained * Post up vs Cancer Trained * Pre	0.102811	0.215249	2.86751	1.69337	0.215249	Healthy Aged-matched Trained * Post up vs Healthy Aged-matched Trained * Pre	0.0337837	Healthy Aged-matched Trained * Post up vs Healthy Aged-matched Trained * Pre	0.959944	-0.00749227	0.00257346	-0.0507293	-0.00749227	Cancer Untrained * Post down vs Cancer Untrained * Pre	-0.0011711	Cancer Untrained * Post down vs Cancer Untrained * Pre	0.00675704	-0.436141	8.72058	-2.95306	-0.436141	Cancer Trained * Pre down vs Cancer Untrained * Pre	-0.063256	Cancer Trained * Pre down vs Cancer Untrained * Pre	0.00307164
797241	cg18602451	CAPRIN2	0.000791883	12		ENST00000433722.2;ENST00000538387.1;ENST00000537553.1;ENST00000308433.5;ENST00000534897	TSS200;TSS200;ExonBnd;5'UTR;3'UTR;5'UTR;3'UTR;5'UTR;5'UTR	CAPRIN2;CAPRIN2;CAPRIN2;CAPRIN2;CAPRIN2;CAPRIN2;CAPRIN2;CAPRIN2;CAPRIN2						NM_001206856;NM_032156;NM_023925;NM_001002259;NR_038177;NR_038177;NM_023925;NM_00100225	ExonBnd;ExonBnd;ExonBnd;ExonBnd;ExonBnd;Body;Body;Body;Body;Body	CAPRIN2;CAPRIN2;CAPRIN2;CAPRIN2;CAPRIN2;CAPRIN2;CAPRIN2;CAPRIN2;CAPRIN2;CAPRIN2	0.000428903	0.282319	16.452	4.05611	0.282319	Cancer Trained * Post up vs Cancer Trained * Pre	0.0098866	Cancer Trained * Post up vs Cancer Trained * Pre	0.133637	0.0985046	2.40344	1.5503	0.0985046	Healthy Aged-matched Trained * Post up vs Healthy Aged-matched Trained * Pre	0.00314197	Healthy Aged-matched Trained * Post up vs Healthy Aged-matched Trained * Pre	0.336016	0.0724192	0.962263	0.98095	0.0724192	Cancer Untrained * Post up vs Cancer Untrained * Pre	0.00250936	Cancer Untrained * Post up vs Cancer Untrained * Pre	0.330028	-0.0733391	0.986865	-0.993411	-0.0733391	Cancer Trained * Pre down vs Cancer Untrained * Pre	-0.0027948	Cancer Trained * Pre down vs Cancer Untrained * Pre	0.00419848
772506	cg06995135		0.000792801	5		ENST00000520855.1;ENST00000520388.1;ENST00000518707.1	3'UTR;3'UTR;3'UTR	DMGDH;DMGDH;DMGDH				N_Shelf	chr5:78531531-78533495				0.840814	0.0187203	0.0411901	0.202954	0.0187203	Cancer Trained * Post up vs Cancer Trained * Pre	0.00114927	Cancer Trained * Post up vs Cancer Trained * Pre	0.00835566	0.241136	8.20109	2.86376	0.241136	Healthy Aged-matched Trained * Post up vs Healthy Aged-matched Trained * Pre	0.0179316	Healthy Aged-matched Trained * Post up vs Healthy Aged-matched Trained * Pre	0.133508	-0.151726	2.40511	-1.55084	-0.151726	Cancer Untrained * Post down vs Cancer Untrained * Pre	-0.011743	Cancer Untrained * Post down vs Cancer Untrained * Pre	0.0601135	0.192652	3.87758	1.96916	0.192652	Cancer Trained * Pre up vs Cancer Untrained * Pre	0.0134894	Cancer Trained * Pre up vs Cancer Untrained * Pre	0.0014614
668540	cg17514168	OR2T11	0.000795693	1		ENST00000330803.2	TSS200	OR2T11						NM_001001964	TSS200	OR2T11	0.540986	0.0934637	0.384176	0.619819	0.0934637	Cancer Trained * Post up vs Cancer Trained * Pre	0.0103963	Cancer Trained * Post up vs Cancer Trained * Pre	0.929986	0.0122171	0.00787706	0.0887528	0.0122171	Healthy Aged-matched Trained * Post up vs Healthy Aged-matched Trained * Pre	0.00149837	Healthy Aged-matched Trained * Post up vs Healthy Aged-matched Trained * Pre	0.707474	0.0607071	0.144069	0.379564	0.0607071	Cancer Untrained * Post up vs Cancer Untrained * Pre	0.00749933	Cancer Untrained * Post up vs Cancer Untrained * Pre	0.00718155	0.468227	8.57045	2.92753	0.468227	Cancer Trained * Pre up vs Cancer Untrained * Pre	0.0577286	Cancer Trained * Pre up vs Cancer Untrained * Pre	0.00298707
122432	cg19270764	EIF4G3	0.000796935	1		ENST00000400422.1;ENST00000400415.2;ENST00000411888.1;ENST00000438975.1	TSS1500;TSS1500;TSS1500;TSS1500	EIF4G3;EIF4G3;EIF4G3;EIF4G3		Promoter_Associated	1:21503383-21503665	Island	chr1:21503115-21503836	NM_003760	TSS1500	EIF4G3	0.000109939	-0.567354	21.0002	-4.58259	-0.567354	Cancer Trained * Post down vs Cancer Trained * Pre	-0.00910132	Cancer Trained * Post down vs Cancer Trained * Pre	0.0519307	-0.230684	4.16611	-2.04111	-0.230684	Healthy Aged-matched Trained * Post down vs Healthy Aged-matched Trained * Pre	-0.00324661	Healthy Aged-matched Trained * Post down vs Healthy Aged-matched Trained * Pre	0.536637	-0.0822757	0.392559	-0.626545	-0.0822757	Cancer Untrained * Post down vs Cancer Untrained * Pre	-0.00108158	Cancer Untrained * Post down vs Cancer Untrained * Pre	0.0204887	0.324919	6.12225	2.47432	0.324919	Cancer Trained * Pre up vs Cancer Untrained * Pre	0.00583078	Cancer Trained * Pre up vs Cancer Untrained * Pre	0.00619511
537139	cg18756043		0.000808405	16		ENST00000570700.1	TSS1500	RP11-473M20.11		Promoter_Associated	16:3155809-3157002	N_Shore	chr16:3156249-3156889				0.732558	0.113157	0.119418	0.345568	0.113157	Cancer Trained * Post up vs Cancer Trained * Pre	0.0186863	Cancer Trained * Post up vs Cancer Trained * Pre	0.851801	0.0564257	0.0356322	0.188765	0.0564257	Healthy Aged-matched Trained * Post up vs Healthy Aged-matched Trained * Pre	0.0118643	Healthy Aged-matched Trained * Post up vs Healthy Aged-matched Trained * Pre	0.528326	0.222101	0.408938	0.639483	0.222101	Cancer Untrained * Post up vs Cancer Untrained * Pre	0.0358108	Cancer Untrained * Post up vs Cancer Untrained * Pre	0.0156252	0.901056	6.73066	2.59435	0.901056	Cancer Trained * Pre up vs Cancer Untrained * Pre	0.139732	Cancer Trained * Pre up vs Cancer Untrained * Pre	0.00100365
608814	cg07508656	ZNF292	0.000809884	6										NM_015021	Body	ZNF292	0.000638731	0.297358	15.2172	3.90092	0.297358	Cancer Trained * Post up vs Cancer Trained * Pre	0.0133659	Cancer Trained * Post up vs Cancer Trained * Pre	0.516715	-0.0457697	0.432625	-0.657743	-0.0457697	Healthy Aged-matched Trained * Post down vs Healthy Aged-matched Trained * Pre	-0.00205409	Healthy Aged-matched Trained * Post down vs Healthy Aged-matched Trained * Pre	0.566286	0.0469938	0.337834	0.581235	0.0469938	Cancer Untrained * Post up vs Cancer Untrained * Pre	0.00209699	Cancer Untrained * Post up vs Cancer Untrained * Pre	0.606511	-0.0421756	0.272111	-0.521642	-0.0421756	Cancer Trained * Pre down vs Cancer Untrained * Pre	-0.00231009	Cancer Trained * Pre down vs Cancer Untrained * Pre	0.000537138
388248	cg26048140	SULF2	0.000809931	20		ENST00000478766.1;ENST00000474450.1;ENST00000463221.1	TSS200;3'UTR;3'UTR	SULF2;SULF2;SULF2						NM_018837;NM_001161841;NM_198596	Body;Body;Body	SULF2;SULF2;SULF2	0.0344513	0.278579	5.00364	2.23688	0.278579	Cancer Trained * Post up vs Cancer Trained * Pre	0.0289692	Cancer Trained * Post up vs Cancer Trained * Pre	0.0153974	-0.295679	6.76412	-2.60079	-0.295679	Healthy Aged-matched Trained * Post down vs Healthy Aged-matched Trained * Pre	-0.0252419	Healthy Aged-matched Trained * Post down vs Healthy Aged-matched Trained * Pre	0.194947	0.17592	1.77365	1.33178	0.17592	Cancer Untrained * Post up vs Cancer Untrained * Pre	0.0163847	Cancer Untrained * Post up vs Cancer Untrained * Pre	0.489662	-0.0926226	0.491665	-0.701188	-0.0926226	Cancer Trained * Pre down vs Cancer Untrained * Pre	-0.0107487	Cancer Trained * Pre down vs Cancer Untrained * Pre	2.94977e-05
172954	cg13149147		0.000812139	2								N_Shelf	chr2:105760109-105761018				0.286445	0.117862	1.1864	1.08922	0.117862	Cancer Trained * Post up vs Cancer Trained * Pre	0.0103001	Cancer Trained * Post up vs Cancer Trained * Pre	0.195224	-0.131469	1.77137	-1.33093	-0.131469	Healthy Aged-matched Trained * Post down vs Healthy Aged-matched Trained * Pre	-0.0099506	Healthy Aged-matched Trained * Post down vs Healthy Aged-matched Trained * Pre	0.329174	0.114221	0.990424	0.9952	0.114221	Cancer Untrained * Post up vs Cancer Untrained * Pre	0.0100258	Cancer Untrained * Post up vs Cancer Untrained * Pre	0.612347	0.0588958	0.26333	0.513157	0.0588958	Cancer Trained * Pre up vs Cancer Untrained * Pre	0.00542462	Cancer Trained * Pre up vs Cancer Untrained * Pre	0.000424884
294068	cg06073355	TMEM30C	0.000818331	3		ENST00000476804.1;ENST00000429523.2	TSS200;1stExon	TMEM30C;TMEM30C						NR_028358;NR_028357	TSS200;TSS200	TMEM30C;TMEM30C	0.590452	0.047213	0.297236	0.545194	0.047213	Cancer Trained * Post up vs Cancer Trained * Pre	0.0052788	Cancer Trained * Post up vs Cancer Trained * Pre	0.841568	-0.0159671	0.0407956	-0.201979	-0.0159671	Healthy Aged-matched Trained * Post down vs Healthy Aged-matched Trained * Pre	-0.00240889	Healthy Aged-matched Trained * Post down vs Healthy Aged-matched Trained * Pre	0.143142	-0.138855	2.28532	-1.51173	-0.138855	Cancer Untrained * Post down vs Cancer Untrained * Pre	-0.0161916	Cancer Untrained * Post down vs Cancer Untrained * Pre	0.117556	0.148895	2.62777	1.62104	0.148895	Cancer Trained * Pre up vs Cancer Untrained * Pre	0.0179578	Cancer Trained * Pre up vs Cancer Untrained * Pre	0.00413304
238320	cg09288230	ITGA6	0.000819858	2		ENST00000412899.1;ENST00000409532.1	5'UTR;5'UTR	ITGA6;ITGA6		Promoter_Associated	2:173326425-173328279			NM_000210;NM_001079818	Body;Body	ITGA6;ITGA6	0.857118	-0.0117415	0.0330925	-0.181913	-0.0117415	Cancer Trained * Post down vs Cancer Trained * Pre	-0.00189546	Cancer Trained * Post down vs Cancer Trained * Pre	0.207893	0.0761743	1.67139	1.29282	0.0761743	Healthy Aged-matched Trained * Post up vs Healthy Aged-matched Trained * Pre	0.0130286	Healthy Aged-matched Trained * Post up vs Healthy Aged-matched Trained * Pre	0.243707	0.081737	1.4255	1.19394	0.081737	Cancer Untrained * Post up vs Cancer Untrained * Pre	0.014106	Cancer Untrained * Post up vs Cancer Untrained * Pre	0.000293629	0.287745	17.6662	4.20312	0.287745	Cancer Trained * Pre up vs Cancer Untrained * Pre	0.0492334	Cancer Trained * Pre up vs Cancer Untrained * Pre	0.0025962
330702	cg03161422		0.000822306	4													0.000177488	0.322793	19.3404	4.39778	0.322793	Cancer Trained * Post up vs Cancer Trained * Pre	0.0181498	Cancer Trained * Post up vs Cancer Trained * Pre	0.740034	-0.022481	0.112572	-0.335518	-0.022481	Healthy Aged-matched Trained * Post down vs Healthy Aged-matched Trained * Pre	-0.00115184	Healthy Aged-matched Trained * Post down vs Healthy Aged-matched Trained * Pre	0.868503	0.0130222	0.0279792	0.16727	0.0130222	Cancer Untrained * Post up vs Cancer Untrained * Pre	0.000581279	Cancer Untrained * Post up vs Cancer Untrained * Pre	0.626074	-0.0384078	0.243391	-0.493347	-0.0384078	Cancer Trained * Pre down vs Cancer Untrained * Pre	-0.00243649	Cancer Trained * Pre down vs Cancer Untrained * Pre	0.00381412
297470	cg00319692	ATP6V0D2	0.000830139	8		ENST00000285393.3;ENST00000285393.3;ENST00000523635.1;ENST00000521564.1	5'UTR;1stExon;5'UTR;5'UTR	ATP6V0D2;ATP6V0D2;ATP6V0D2;ATP6V0D2						NM_152565	TSS200	ATP6V0D2	0.162658	0.209755	2.06965	1.43863	0.209755	Cancer Trained * Post up vs Cancer Trained * Pre	0.0174892	Cancer Trained * Post up vs Cancer Trained * Pre	0.155154	0.195103	2.14872	1.46585	0.195103	Healthy Aged-matched Trained * Post up vs Healthy Aged-matched Trained * Pre	0.0203742	Healthy Aged-matched Trained * Post up vs Healthy Aged-matched Trained * Pre	0.160058	-0.22392	2.09654	-1.44794	-0.22392	Cancer Untrained * Post down vs Cancer Untrained * Pre	-0.0247571	Cancer Untrained * Post down vs Cancer Untrained * Pre	0.133558	0.2398	2.40446	1.55063	0.2398	Cancer Trained * Pre up vs Cancer Untrained * Pre	0.0225234	Cancer Trained * Pre up vs Cancer Untrained * Pre	0.00935754
20276	cg22824298	LMNB2	0.000830964	19		ENST00000534495.1;ENST00000527409.1	TSS1500;TSS1500	LMNB2;LMNB2		Unclassified_Cell_type_specific	19:2437860-2438108	S_Shelf	chr19:2432847-2435203	NM_032737	Body	LMNB2	0.0144757	0.185246	6.90531	2.6278	0.185246	Cancer Trained * Post up vs Cancer Trained * Pre	0.00535488	Cancer Trained * Post up vs Cancer Trained * Pre	0.217007	-0.0815028	1.60403	-1.2665	-0.0815028	Healthy Aged-matched Trained * Post down vs Healthy Aged-matched Trained * Pre	-0.00203685	Healthy Aged-matched Trained * Post down vs Healthy Aged-matched Trained * Pre	0.096227	-0.129244	2.98781	-1.72853	-0.129244	Cancer Untrained * Post down vs Cancer Untrained * Pre	-0.00381087	Cancer Untrained * Post down vs Cancer Untrained * Pre	0.0320547	-0.169765	5.15502	-2.27047	-0.169765	Cancer Trained * Pre down vs Cancer Untrained * Pre	-0.00497862	Cancer Trained * Pre down vs Cancer Untrained * Pre	9.12486e-05
70853	cg22849665	PRRT1	0.000831442	6		ENST00000495191.1;ENST00000472641.1;ENST00000467780.1;ENST00000495191.1;ENST00000375150	3'UTR;3'UTR;TSS1500;1stExon;ExonBnd	PRRT1;PRRT1;PRRT1;PRRT1;PRRT1				Island	chr6:32118101-32118544	NM_030651	Body	PRRT1	0.669692	-0.0466997	0.186326	-0.431655	-0.0466997	Cancer Trained * Post down vs Cancer Trained * Pre	-0.00699131	Cancer Trained * Post down vs Cancer Trained * Pre	0.559224	-0.058458	0.350361	-0.591913	-0.058458	Healthy Aged-matched Trained * Post down vs Healthy Aged-matched Trained * Pre	-0.00873061	Healthy Aged-matched Trained * Post down vs Healthy Aged-matched Trained * Pre	0.964248	-0.00519526	0.00204978	-0.0452745	-0.00519526	Cancer Untrained * Post down vs Cancer Untrained * Pre	-0.000425304	Cancer Untrained * Post down vs Cancer Untrained * Pre	0.0064502	-0.341093	8.83567	-2.97248	-0.341093	Cancer Trained * Pre down vs Cancer Untrained * Pre	-0.0494985	Cancer Trained * Pre down vs Cancer Untrained * Pre	0.00177759
379890	cg15953586	SPIRE2	0.00083589	16		ENST00000569108.1;ENST00000566337.1	5'UTR;3'UTR	SPIRE2;SPIRE2				S_Shore	chr16:89916650-89917192	NM_032451	Body	SPIRE2	0.160744	0.13377	2.0894	1.44548	0.13377	Cancer Trained * Post up vs Cancer Trained * Pre	0.0188914	Cancer Trained * Post up vs Cancer Trained * Pre	0.370333	0.0770703	0.832262	0.912284	0.0770703	Healthy Aged-matched Trained * Post up vs Healthy Aged-matched Trained * Pre	0.011308	Healthy Aged-matched Trained * Post up vs Healthy Aged-matched Trained * Pre	0.66366	-0.0431973	0.193671	-0.440081	-0.0431973	Cancer Untrained * Post down vs Cancer Untrained * Pre	-0.00645174	Cancer Untrained * Post down vs Cancer Untrained * Pre	0.0475919	0.204505	4.34071	2.08344	0.204505	Cancer Trained * Pre up vs Cancer Untrained * Pre	0.0306772	Cancer Trained * Pre up vs Cancer Untrained * Pre	0.00653055
64146	cg26558174	GAL3ST2	0.000843582	2		ENST00000192314.6	TSS200	GAL3ST2						NM_022134	TSS200	GAL3ST2	0.566598	0.114369	0.337287	0.580764	0.114369	Cancer Trained * Post up vs Cancer Trained * Pre	0.0119537	Cancer Trained * Post up vs Cancer Trained * Pre	0.989799	-0.00232156	0.000166774	-0.0129141	-0.00232156	Healthy Aged-matched Trained * Post down vs Healthy Aged-matched Trained * Pre	-0.000618418	Healthy Aged-matched Trained * Post down vs Healthy Aged-matched Trained * Pre	0.455272	0.158421	0.575249	0.758452	0.158421	Cancer Untrained * Post up vs Cancer Untrained * Pre	0.0178198	Cancer Untrained * Post up vs Cancer Untrained * Pre	0.871324	-0.0341817	0.0267806	-0.163648	-0.0341817	Cancer Trained * Pre down vs Cancer Untrained * Pre	-0.00430762	Cancer Trained * Pre down vs Cancer Untrained * Pre	0.000917462
396101	cg01802415		0.000847419	8		ENST00000523627.1	5'UTR	RP11-459E5.1				S_Shore	chr8:22560949-22561271				0.769281	-0.0637077	0.0879255	-0.296522	-0.0637077	Cancer Trained * Post down vs Cancer Trained * Pre	-0.00973372	Cancer Trained * Post down vs Cancer Trained * Pre	0.38889	-0.171986	0.768953	-0.876899	-0.171986	Healthy Aged-matched Trained * Post down vs Healthy Aged-matched Trained * Pre	-0.0194461	Healthy Aged-matched Trained * Post down vs Healthy Aged-matched Trained * Pre	0.256185	0.264813	1.35039	1.16206	0.264813	Cancer Untrained * Post up vs Cancer Untrained * Pre	0.0328626	Cancer Untrained * Post up vs Cancer Untrained * Pre	0.761644	0.0698819	0.0940388	0.306658	0.0698819	Cancer Trained * Pre up vs Cancer Untrained * Pre	0.00928303	Cancer Trained * Pre up vs Cancer Untrained * Pre	0.00104132
719714	cg11176737	KCNA5	0.000850521	12		ENST00000252321.3	1stExon	KCNA5				Island	chr12:5153012-5154346	NM_002234	1stExon	KCNA5	0.253799	-0.135863	1.36438	-1.16807	-0.135863	Cancer Trained * Post down vs Cancer Trained * Pre	-0.0196701	Cancer Trained * Post down vs Cancer Trained * Pre	0.493831	-0.0737324	0.4822	-0.694406	-0.0737324	Healthy Aged-matched Trained * Post down vs Healthy Aged-matched Trained * Pre	-0.0123108	Healthy Aged-matched Trained * Post down vs Healthy Aged-matched Trained * Pre	0.687988	-0.050124	0.16507	-0.406289	-0.050124	Cancer Untrained * Post down vs Cancer Untrained * Pre	-0.00834562	Cancer Untrained * Post down vs Cancer Untrained * Pre	0.0492701	0.254966	4.27113	2.06667	0.254966	Cancer Trained * Pre up vs Cancer Untrained * Pre	0.037743	Cancer Trained * Pre up vs Cancer Untrained * Pre	0.000457207
497000	cg16050349	PIK3CB	0.000855194	3		ENST00000289153.2	1stExon	PIK3CB						NM_006219	1stExon	PIK3CB	1.70799e-05	0.418671	28.1147	5.30233	0.418671	Cancer Trained * Post up vs Cancer Trained * Pre	0.0190668	Cancer Trained * Post up vs Cancer Trained * Pre	0.31141	-0.0744719	1.06747	-1.03318	-0.0744719	Healthy Aged-matched Trained * Post down vs Healthy Aged-matched Trained * Pre	-0.00338668	Healthy Aged-matched Trained * Post down vs Healthy Aged-matched Trained * Pre	0.458696	-0.0630331	0.566466	-0.752639	-0.0630331	Cancer Untrained * Post down vs Cancer Untrained * Pre	-0.00252345	Cancer Untrained * Post down vs Cancer Untrained * Pre	0.020242	-0.207676	6.14908	-2.47973	-0.207676	Cancer Trained * Pre down vs Cancer Untrained * Pre	-0.00970568	Cancer Trained * Pre down vs Cancer Untrained * Pre	0.00685569
382073	cg24824178		0.000858702	5						Unclassified_Cell_type_specific	5:141263100-141263324	S_Shore	chr5:141262988-141263195				0.251217	-0.167243	1.37972	-1.17461	-0.167243	Cancer Trained * Post down vs Cancer Trained * Pre	-0.0101552	Cancer Trained * Post down vs Cancer Trained * Pre	0.468802	-0.0956142	0.541152	-0.735631	-0.0956142	Healthy Aged-matched Trained * Post down vs Healthy Aged-matched Trained * Pre	-0.00811478	Healthy Aged-matched Trained * Post down vs Healthy Aged-matched Trained * Pre	0.594327	0.0814717	0.291041	0.539482	0.0814717	Cancer Untrained * Post up vs Cancer Untrained * Pre	0.00676731	Cancer Untrained * Post up vs Cancer Untrained * Pre	0.365091	0.139313	0.850987	0.922489	0.139313	Cancer Trained * Pre up vs Cancer Untrained * Pre	0.00893176	Cancer Trained * Pre up vs Cancer Untrained * Pre	0.00731985
680422	cg12276455	GIGYF1	0.000858715	7		ENST00000471340.2;ENST00000464111.1	3'UTR;TSS200	GIGYF1;GIGYF1				N_Shore	chr7:100284888-100285155	NM_022574	Body	GIGYF1	0.4608	0.0550099	0.56112	0.74908	0.0550099	Cancer Trained * Post up vs Cancer Trained * Pre	0.00950621	Cancer Trained * Post up vs Cancer Trained * Pre	0.910228	-0.00763555	0.0129729	-0.113899	-0.00763555	Healthy Aged-matched Trained * Post down vs Healthy Aged-matched Trained * Pre	-0.0012988	Healthy Aged-matched Trained * Post down vs Healthy Aged-matched Trained * Pre	0.715072	-0.0287591	0.136324	-0.369221	-0.0287591	Cancer Untrained * Post down vs Cancer Untrained * Pre	-0.0049986	Cancer Untrained * Post down vs Cancer Untrained * Pre	0.598284	-0.0415682	0.284803	-0.533669	-0.0415682	Cancer Trained * Pre down vs Cancer Untrained * Pre	-0.00721228	Cancer Trained * Pre down vs Cancer Untrained * Pre	0.0081991
205037	cg14796682		0.000860267	19								S_Shore	chr19:23257957-23258518				0.40576	-0.143752	0.715154	-0.845668	-0.143752	Cancer Trained * Post down vs Cancer Trained * Pre	-0.0245463	Cancer Trained * Post down vs Cancer Trained * Pre	0.353178	0.146804	0.895012	0.946051	0.146804	Healthy Aged-matched Trained * Post up vs Healthy Aged-matched Trained * Pre	0.024884	Healthy Aged-matched Trained * Post up vs Healthy Aged-matched Trained * Pre	0.801866	-0.0457266	0.0643216	-0.253617	-0.0457266	Cancer Untrained * Post down vs Cancer Untrained * Pre	-0.0079784	Cancer Untrained * Post down vs Cancer Untrained * Pre	0.258691	-0.208388	1.33587	-1.1558	-0.208388	Cancer Trained * Pre down vs Cancer Untrained * Pre	-0.0359662	Cancer Trained * Pre down vs Cancer Untrained * Pre	0.00872101
309204	cg01144889	SLIT3	0.000861724	5		ENST00000518140.1	3'UTR	SLIT3						NM_003062;NM_001271946	Body;Body	SLIT3;SLIT3	0.627686	-0.246159	0.241113	-0.491033	-0.246159	Cancer Trained * Post down vs Cancer Trained * Pre	-0.0296885	Cancer Trained * Post down vs Cancer Trained * Pre	0.940605	0.0344425	0.00566448	0.0752627	0.0344425	Healthy Aged-matched Trained * Post up vs Healthy Aged-matched Trained * Pre	0.00416844	Healthy Aged-matched Trained * Post up vs Healthy Aged-matched Trained * Pre	0.13254	-0.826767	2.41771	-1.5549	-0.826767	Cancer Untrained * Post down vs Cancer Untrained * Pre	-0.110972	Cancer Untrained * Post down vs Cancer Untrained * Pre	0.00418337	-1.67573	9.93225	-3.15155	-1.67573	Cancer Trained * Pre down vs Cancer Untrained * Pre	-0.230753	Cancer Trained * Pre down vs Cancer Untrained * Pre	0.00287754
21688	cg24667938	COX7A2	0.000867552	6		ENST00000370089.2;ENST00000472311.2;ENST00000459637.2;ENST00000460985.1;ENST00000377978	1stExon;TSS200;TSS200;TSS200;TSS200;TSS200;TSS200;5'UTR;TSS200;5'UTR	COX7A2;COX7A2;COX7A2;COX7A2;COX7A2;COX7A2;COX7A2;COX7A2;COX7A2;COX7A2		Promoter_Associated	6:75952826-75953984			NM_001865;NR_029466	TSS200;TSS200	COX7A2;COX7A2	0.000190021	-0.298482	19.1094	-4.37143	-0.298482	Cancer Trained * Post down vs Cancer Trained * Pre	-0.00757153	Cancer Trained * Post down vs Cancer Trained * Pre	0.797101	-0.0161973	0.0675267	-0.259859	-0.0161973	Healthy Aged-matched Trained * Post down vs Healthy Aged-matched Trained * Pre	-0.000501728	Healthy Aged-matched Trained * Post down vs Healthy Aged-matched Trained * Pre	0.159902	-0.104904	2.09818	-1.44851	-0.104904	Cancer Untrained * Post down vs Cancer Untrained * Pre	-0.0027339	Cancer Untrained * Post down vs Cancer Untrained * Pre	0.389721	0.063394	0.766221	0.875341	0.063394	Cancer Trained * Pre up vs Cancer Untrained * Pre	0.00174971	Cancer Trained * Pre up vs Cancer Untrained * Pre	0.000970064
202890	cg15600634		0.000870543	5		ENST00000535074.1	5'UTR	RP11-305P14.1									0.997548	-0.000264584	9.63182e-06	-0.00310352	-0.000264584	Cancer Trained * Post down vs Cancer Trained * Pre	-7.39872e-05	Cancer Trained * Post down vs Cancer Trained * Pre	0.737256	0.026402	0.11509	0.339249	0.026402	Healthy Aged-matched Trained * Post up vs Healthy Aged-matched Trained * Pre	0.00447136	Healthy Aged-matched Trained * Post up vs Healthy Aged-matched Trained * Pre	0.317031	-0.092324	1.04245	-1.02101	-0.092324	Cancer Untrained * Post down vs Cancer Untrained * Pre	-0.015929	Cancer Untrained * Post down vs Cancer Untrained * Pre	0.565214	-0.0527041	0.339716	-0.582852	-0.0527041	Cancer Trained * Pre down vs Cancer Untrained * Pre	-0.00906475	Cancer Trained * Pre down vs Cancer Untrained * Pre	0.0045057
123479	cg26364091	CHADL	0.000875303	22								N_Shore	chr22:41633520-41634842	NM_138481	Body	CHADL	0.00145709	0.637061	12.7904	3.57637	0.637061	Cancer Trained * Post up vs Cancer Trained * Pre	0.0319467	Cancer Trained * Post up vs Cancer Trained * Pre	0.378463	-0.145803	0.803968	-0.896643	-0.145803	Healthy Aged-matched Trained * Post down vs Healthy Aged-matched Trained * Pre	-0.0055997	Healthy Aged-matched Trained * Post down vs Healthy Aged-matched Trained * Pre	0.424457	-0.153416	0.659342	-0.811999	-0.153416	Cancer Untrained * Post down vs Cancer Untrained * Pre	-0.00797243	Cancer Untrained * Post down vs Cancer Untrained * Pre	0.0223718	-0.460032	5.92851	-2.43485	-0.460032	Cancer Trained * Pre down vs Cancer Untrained * Pre	-0.0249831	Cancer Trained * Pre down vs Cancer Untrained * Pre	5.37969e-05
749370	cg03396782	NOS1	0.00087592	12										NM_001204214;NM_000620;NM_001204218	TSS200;Body;Body	NOS1;NOS1;NOS1	0.0184601	0.322849	6.35431	2.52078	0.322849	Cancer Trained * Post up vs Cancer Trained * Pre	0.0172781	Cancer Trained * Post up vs Cancer Trained * Pre	0.605634	-0.0611379	0.273446	-0.52292	-0.0611379	Healthy Aged-matched Trained * Post down vs Healthy Aged-matched Trained * Pre	-0.00291133	Healthy Aged-matched Trained * Post down vs Healthy Aged-matched Trained * Pre	0.0235514	0.327611	5.81613	2.41167	0.327611	Cancer Untrained * Post up vs Cancer Untrained * Pre	0.0187197	Cancer Untrained * Post up vs Cancer Untrained * Pre	0.0954298	0.235408	3.00302	1.73292	0.235408	Cancer Trained * Pre up vs Cancer Untrained * Pre	0.0134392	Cancer Trained * Pre up vs Cancer Untrained * Pre	0.00822632
563192	cg20393065	ZNF236	0.000878706	18										NM_001306089;NM_007345	Body;Body	ZNF236;ZNF236	0.371381	0.0679014	0.828566	0.910256	0.0679014	Cancer Trained * Post up vs Cancer Trained * Pre	0.00366822	Cancer Trained * Post up vs Cancer Trained * Pre	0.00988634	0.190147	7.79702	2.79231	0.190147	Healthy Aged-matched Trained * Post up vs Healthy Aged-matched Trained * Pre	0.0118851	Healthy Aged-matched Trained * Post up vs Healthy Aged-matched Trained * Pre	0.726684	-0.0279686	0.124956	-0.353492	-0.0279686	Cancer Untrained * Post down vs Cancer Untrained * Pre	-0.00163135	Cancer Untrained * Post down vs Cancer Untrained * Pre	0.251301	0.0929196	1.37921	1.1744	0.0929196	Cancer Trained * Pre up vs Cancer Untrained * Pre	0.00526414	Cancer Trained * Pre up vs Cancer Untrained * Pre	0.000373053
529184	cg22726026		0.000880136	1													0.717512	0.0632226	0.133888	0.365908	0.0632226	Cancer Trained * Post up vs Cancer Trained * Pre	0.00659009	Cancer Trained * Post up vs Cancer Trained * Pre	0.42478	-0.127985	0.65841	-0.811425	-0.127985	Healthy Aged-matched Trained * Post down vs Healthy Aged-matched Trained * Pre	-0.0104209	Healthy Aged-matched Trained * Post down vs Healthy Aged-matched Trained * Pre	0.236211	0.222424	1.47303	1.21368	0.222424	Cancer Untrained * Post up vs Cancer Untrained * Pre	0.0181852	Cancer Untrained * Post up vs Cancer Untrained * Pre	0.0163358	-0.47187	6.62965	-2.57481	-0.47187	Cancer Trained * Pre down vs Cancer Untrained * Pre	-0.0488932	Cancer Trained * Pre down vs Cancer Untrained * Pre	0.00068999
767980	cg16756510	WWC2	0.000881811	4		ENST00000516893.1;ENST00000378925.3	TSS1500;5'UTR	U7;WWC2						NM_024949	Body	WWC2	0.866561	0.022531	0.0288202	0.169765	0.022531	Cancer Trained * Post up vs Cancer Trained * Pre	0.0022138	Cancer Trained * Post up vs Cancer Trained * Pre	0.544997	0.0743455	0.376553	0.613639	0.0743455	Healthy Aged-matched Trained * Post up vs Healthy Aged-matched Trained * Pre	0.00727277	Healthy Aged-matched Trained * Post up vs Healthy Aged-matched Trained * Pre	0.0347965	-0.314229	4.98281	-2.23222	-0.314229	Cancer Untrained * Post down vs Cancer Untrained * Pre	-0.0275037	Cancer Untrained * Post down vs Cancer Untrained * Pre	0.92292	0.0137585	0.00955267	0.0977377	0.0137585	Cancer Trained * Pre up vs Cancer Untrained * Pre	0.00177083	Cancer Trained * Pre up vs Cancer Untrained * Pre	0.00107868
544466	cg06379368	OPCML	0.000889433	11		ENST00000533859.1;ENST00000529038.1	3'UTR;3'UTR	OPCML-IT1;OPCML				Island	chr11:133230884-133231645	NM_001012393	Body	OPCML	0.618943	-0.0472074	0.253625	-0.503612	-0.0472074	Cancer Trained * Post down vs Cancer Trained * Pre	-0.00670409	Cancer Trained * Post down vs Cancer Trained * Pre	0.240136	0.102966	1.44791	1.20329	0.102966	Healthy Aged-matched Trained * Post up vs Healthy Aged-matched Trained * Pre	0.0151355	Healthy Aged-matched Trained * Post up vs Healthy Aged-matched Trained * Pre	0.0257759	0.235704	5.62024	2.37071	0.235704	Cancer Untrained * Post up vs Cancer Untrained * Pre	0.0307073	Cancer Untrained * Post up vs Cancer Untrained * Pre	0.810057	0.0241511	0.0590055	0.242911	0.0241511	Cancer Trained * Pre up vs Cancer Untrained * Pre	0.00382831	Cancer Trained * Pre up vs Cancer Untrained * Pre	0.00964941
692512	cg27480676	VRK2	0.000904004	2		ENST00000432057.1	3'UTR	VRK2	chr2:58336722-58336722					NM_001288838;NM_001130483;NM_001130481;NM_001130480;NM_006296;NM_001288837;NM_001130482	Body;Body;Body;Body;Body;Body;Body;Body;Body	VRK2;VRK2;VRK2;VRK2;VRK2;VRK2;VRK2;VRK2;VRK2	0.000188867	0.275445	19.1299	4.37378	0.275445	Cancer Trained * Post up vs Cancer Trained * Pre	0.0131056	Cancer Trained * Post up vs Cancer Trained * Pre	0.193992	0.0767331	1.78152	1.33474	0.0767331	Healthy Aged-matched Trained * Post up vs Healthy Aged-matched Trained * Pre	0.00346223	Healthy Aged-matched Trained * Post up vs Healthy Aged-matched Trained * Pre	0.0850591	0.119775	3.21534	1.79314	0.119775	Cancer Untrained * Post up vs Cancer Untrained * Pre	0.00550275	Cancer Untrained * Post up vs Cancer Untrained * Pre	0.075123	-0.124045	3.44866	-1.85706	-0.124045	Cancer Trained * Pre down vs Cancer Untrained * Pre	-0.00621218	Cancer Trained * Pre down vs Cancer Untrained * Pre	0.00258408
651832	cg03466765	SDK1	0.000904171	7		ENST00000390210.1;ENST00000446104.1	TSS1500;5'UTR	AC069286.1;SDK1						NM_152744	Body	SDK1	0.485982	0.12527	0.500134	0.707201	0.12527	Cancer Trained * Post up vs Cancer Trained * Pre	0.0200461	Cancer Trained * Post up vs Cancer Trained * Pre	0.739645	0.0543382	0.112923	0.33604	0.0543382	Healthy Aged-matched Trained * Post up vs Healthy Aged-matched Trained * Pre	0.00572569	Healthy Aged-matched Trained * Post up vs Healthy Aged-matched Trained * Pre	0.102291	-0.31866	2.87668	-1.69608	-0.31866	Cancer Untrained * Post down vs Cancer Untrained * Pre	-0.0533432	Cancer Untrained * Post down vs Cancer Untrained * Pre	0.555085	-0.112391	0.357849	-0.598205	-0.112391	Cancer Trained * Pre down vs Cancer Untrained * Pre	-0.0182044	Cancer Trained * Pre down vs Cancer Untrained * Pre	0.00722416
562831	cg14015156	GRK5	0.000906097	10		ENST00000457057.2	5'UTR	GRK5						NM_005308	Body	GRK5	0.496655	-0.0534742	0.475866	-0.68983	-0.0534742	Cancer Trained * Post down vs Cancer Trained * Pre	-0.00820278	Cancer Trained * Post down vs Cancer Trained * Pre	0.590003	0.0386269	0.297959	0.545856	0.0386269	Healthy Aged-matched Trained * Post up vs Healthy Aged-matched Trained * Pre	0.00611511	Healthy Aged-matched Trained * Post up vs Healthy Aged-matched Trained * Pre	0.653606	0.0373442	0.206295	0.454197	0.0373442	Cancer Untrained * Post up vs Cancer Untrained * Pre	0.00609794	Cancer Untrained * Post up vs Cancer Untrained * Pre	0.00057281	0.324231	15.5508	3.94345	0.324231	Cancer Trained * Pre up vs Cancer Untrained * Pre	0.0514747	Cancer Trained * Pre up vs Cancer Untrained * Pre	0.00102221
80529	cg24118877		0.00090617	11								S_Shore	chr11:1978152-1978427				0.00111022	0.452298	13.5714	3.68394	0.452298	Cancer Trained * Post up vs Cancer Trained * Pre	0.0111096	Cancer Trained * Post up vs Cancer Trained * Pre	0.19982	0.147595	1.7342	1.31689	0.147595	Healthy Aged-matched Trained * Post up vs Healthy Aged-matched Trained * Pre	0.00320495	Healthy Aged-matched Trained * Post up vs Healthy Aged-matched Trained * Pre	0.399003	0.111741	0.736293	0.858075	0.111741	Cancer Untrained * Post up vs Cancer Untrained * Pre	0.00286393	Cancer Untrained * Post up vs Cancer Untrained * Pre	0.687945	-0.0529159	0.165119	-0.406348	-0.0529159	Cancer Trained * Pre down vs Cancer Untrained * Pre	-0.00164856	Cancer Trained * Pre down vs Cancer Untrained * Pre	0.00627393
149961	cg06572713		0.000919825	8					chr8:1762268-1762268			N_Shore	chr8:1764328-1765171				0.191639	-0.158331	1.80113	-1.34206	-0.158331	Cancer Trained * Post down vs Cancer Trained * Pre	-0.0260348	Cancer Trained * Post down vs Cancer Trained * Pre	0.967418	0.00444339	0.00170226	0.0412584	0.00444339	Healthy Aged-matched Trained * Post up vs Healthy Aged-matched Trained * Pre	0.000710333	Healthy Aged-matched Trained * Post up vs Healthy Aged-matched Trained * Pre	0.215524	0.159009	1.61474	1.27073	0.159009	Cancer Untrained * Post up vs Cancer Untrained * Pre	0.0267489	Cancer Untrained * Post up vs Cancer Untrained * Pre	0.820196	-0.0287425	0.0527608	-0.229697	-0.0287425	Cancer Trained * Pre down vs Cancer Untrained * Pre	-0.00399064	Cancer Trained * Pre down vs Cancer Untrained * Pre	0.00759622
447880	cg09708256		0.000924881	4		ENST00000508235.1	3'UTR	RNF4									0.589891	-0.12124	0.298139	-0.546021	-0.12124	Cancer Trained * Post down vs Cancer Trained * Pre	-0.00982351	Cancer Trained * Post down vs Cancer Trained * Pre	0.253667	0.23683	1.36516	1.1684	0.23683	Healthy Aged-matched Trained * Post up vs Healthy Aged-matched Trained * Pre	0.0150369	Healthy Aged-matched Trained * Post up vs Healthy Aged-matched Trained * Pre	0.330832	0.233564	0.983528	0.99173	0.233564	Cancer Untrained * Post up vs Cancer Untrained * Pre	0.0143902	Cancer Untrained * Post up vs Cancer Untrained * Pre	0.000296116	0.989115	17.6388	4.19985	0.989115	Cancer Trained * Pre up vs Cancer Untrained * Pre	0.0662468	Cancer Trained * Pre up vs Cancer Untrained * Pre	0.00133759
701390	cg10991689	COL4A2	0.000932534	13		ENST00000463084.1	5'UTR	COL4A2		Unclassified_Cell_type_specific	13:111163861-111164410	Island	chr13:111164284-111164547	NM_001846	Body	COL4A2	0.0055753	0.20749	9.19992	3.03314	0.20749	Cancer Trained * Post up vs Cancer Trained * Pre	0.00821799	Cancer Trained * Post up vs Cancer Trained * Pre	0.681178	0.0259592	0.172804	0.415697	0.0259592	Healthy Aged-matched Trained * Post up vs Healthy Aged-matched Trained * Pre	0.000699838	Healthy Aged-matched Trained * Post up vs Healthy Aged-matched Trained * Pre	0.322443	-0.0732409	1.01893	-1.00942	-0.0732409	Cancer Untrained * Post down vs Cancer Untrained * Pre	-0.00292169	Cancer Untrained * Post down vs Cancer Untrained * Pre	0.0602235	-0.142811	3.87401	-1.96825	-0.142811	Cancer Trained * Pre down vs Cancer Untrained * Pre	-0.00581319	Cancer Trained * Pre down vs Cancer Untrained * Pre	0.000431307
486711	cg12056369	LEMD2	0.000941164	6		ENST00000511171.1;ENST00000511171.1;ENST00000502643.1;ENST00000513832.1;ENST00000421671	3'UTR;1stExon;TSS1500;TSS1500;3'UTR;3'UTR;3'UTR;5'UTR;5'UTR	LEMD2;LEMD2;LEMD2;LEMD2;LEMD2;LEMD2;LEMD2;LEMD2;LEMD2						NM_181336;NM_001143944	Body;5'UTR	LEMD2;LEMD2	0.788248	0.0232203	0.0737036	0.271484	0.0232203	Cancer Trained * Post up vs Cancer Trained * Pre	0.00344892	Cancer Trained * Post up vs Cancer Trained * Pre	0.172256	0.109719	1.97469	1.40524	0.109719	Healthy Aged-matched Trained * Post up vs Healthy Aged-matched Trained * Pre	0.0146596	Healthy Aged-matched Trained * Post up vs Healthy Aged-matched Trained * Pre	0.713057	0.033744	0.138354	0.37196	0.033744	Cancer Untrained * Post up vs Cancer Untrained * Pre	0.00482181	Cancer Untrained * Post up vs Cancer Untrained * Pre	0.00159164	0.321263	12.5407	3.54128	0.321263	Cancer Trained * Pre up vs Cancer Untrained * Pre	0.0437552	Cancer Trained * Pre up vs Cancer Untrained * Pre	0.00371346
26669	cg00097940	KIAA0226	0.000946197	3		ENST00000472149.1;ENST00000241502.3;ENST00000415708.2;ENST00000412924.1;ENST00000467303	TSS1500;TSS200;5'UTR;TSS200;3'UTR;5'UTR;5'UTR;TSS1500;TSS1500;TSS1500;1stExon;1stExon;5	KIAA0226;FYTTD1;FYTTD1;FYTTD1;KIAA0226;KIAA0226;FYTTD1;FYTTD1;FYTTD1;FYTTD1;KIAA0226;KI		Promoter_Associated	3:197476459-197477123	Island	chr3:197476262-197477556	NM_001145642;NM_001145642;NM_001011537;NM_032288;NR_027840	1stExon;5'UTR;5'UTR;TSS200;TSS1500	KIAA0226;KIAA0226;FYTTD1;FYTTD1;FYTTD1	0.000367384	-0.365851	16.9434	-4.11624	-0.365851	Cancer Trained * Post down vs Cancer Trained * Pre	-0.00789263	Cancer Trained * Post down vs Cancer Trained * Pre	0.0826231	-0.146709	3.26955	-1.80819	-0.146709	Healthy Aged-matched Trained * Post down vs Healthy Aged-matched Trained * Pre	-0.00287196	Healthy Aged-matched Trained * Post down vs Healthy Aged-matched Trained * Pre	0.105981	-0.158104	2.81272	-1.67712	-0.158104	Cancer Untrained * Post down vs Cancer Untrained * Pre	-0.00293778	Cancer Untrained * Post down vs Cancer Untrained * Pre	0.0192014	0.235987	6.26639	2.50328	0.235987	Cancer Trained * Pre up vs Cancer Untrained * Pre	0.00537264	Cancer Trained * Pre up vs Cancer Untrained * Pre	0.00745375
21443	cg06222392		0.000949598	20								Island	chr20:60781192-60781493				0.00365231	0.293022	10.2852	3.20705	0.293022	Cancer Trained * Post up vs Cancer Trained * Pre	0.00459303	Cancer Trained * Post up vs Cancer Trained * Pre	0.954286	0.00482957	0.00335281	0.0579035	0.00482957	Healthy Aged-matched Trained * Post up vs Healthy Aged-matched Trained * Pre	3.43621e-05	Healthy Aged-matched Trained * Post up vs Healthy Aged-matched Trained * Pre	0.399034	-0.0831509	0.736196	-0.858019	-0.0831509	Cancer Untrained * Post down vs Cancer Untrained * Pre	-0.00147731	Cancer Untrained * Post down vs Cancer Untrained * Pre	0.528835	-0.0618954	0.407922	-0.638687	-0.0618954	Cancer Trained * Pre down vs Cancer Untrained * Pre	-0.0011453	Cancer Trained * Pre down vs Cancer Untrained * Pre	0.00306183
492858	cg20089110	MIR7853	0.000951346	2										NR_107007;NM_207363;NM_207481	Body;Body;Body	MIR7853;NCKAP5;NCKAP5	0.0585402	0.292231	3.92947	1.98229	0.292231	Cancer Trained * Post up vs Cancer Trained * Pre	0.02712	Cancer Trained * Post up vs Cancer Trained * Pre	0.059602	-0.265572	3.89428	-1.97339	-0.265572	Healthy Aged-matched Trained * Post down vs Healthy Aged-matched Trained * Pre	-0.021885	Healthy Aged-matched Trained * Post down vs Healthy Aged-matched Trained * Pre	0.112137	0.257481	2.71157	1.64669	0.257481	Cancer Untrained * Post up vs Cancer Untrained * Pre	0.0249925	Cancer Untrained * Post up vs Cancer Untrained * Pre	0.60712	0.0814269	0.271185	0.520754	0.0814269	Cancer Trained * Pre up vs Cancer Untrained * Pre	0.00709223	Cancer Trained * Pre up vs Cancer Untrained * Pre	0.000221593
35613	cg10080474		0.000954323	X					chrX:35643916-35643916			Island	chrX:35643870-35644317				0.0191434	0.374877	6.27312	2.50462	0.374877	Cancer Trained * Post up vs Cancer Trained * Pre	0.0104644	Cancer Trained * Post up vs Cancer Trained * Pre	0.628143	0.0670017	0.24047	0.490377	0.0670017	Healthy Aged-matched Trained * Post up vs Healthy Aged-matched Trained * Pre	0.00146028	Healthy Aged-matched Trained * Post up vs Healthy Aged-matched Trained * Pre	0.210437	-0.20406	1.65223	-1.28539	-0.20406	Cancer Untrained * Post down vs Cancer Untrained * Pre	-0.00607181	Cancer Untrained * Post down vs Cancer Untrained * Pre	0.435226	-0.125895	0.628887	-0.793024	-0.125895	Cancer Trained * Pre down vs Cancer Untrained * Pre	-0.00432153	Cancer Trained * Pre down vs Cancer Untrained * Pre	0.00427059
747777	cg10536803		0.000957756	20								Island	chr20:44781880-44782193				0.449293	0.131554	0.590846	0.768665	0.131554	Cancer Trained * Post up vs Cancer Trained * Pre	0.0182521	Cancer Trained * Post up vs Cancer Trained * Pre	0.687457	0.0635904	0.165665	0.40702	0.0635904	Healthy Aged-matched Trained * Post up vs Healthy Aged-matched Trained * Pre	0.00916009	Healthy Aged-matched Trained * Post up vs Healthy Aged-matched Trained * Pre	0.962677	0.00858002	0.00223404	0.0472657	0.00858002	Cancer Untrained * Post up vs Cancer Untrained * Pre	0.000728121	Cancer Untrained * Post up vs Cancer Untrained * Pre	0.633626	0.0875929	0.232837	0.482532	0.0875929	Cancer Trained * Pre up vs Cancer Untrained * Pre	0.0117425	Cancer Trained * Pre up vs Cancer Untrained * Pre	0.00652115
589127	cg09831320	MORN1	0.000958048	1								Island	chr1:2276358-2276657	NM_024848	Body	MORN1	0.733995	0.0688891	0.118084	0.343634	0.0688891	Cancer Trained * Post up vs Cancer Trained * Pre	0.0045166	Cancer Trained * Post up vs Cancer Trained * Pre	0.31821	0.186386	1.03728	1.01847	0.186386	Healthy Aged-matched Trained * Post up vs Healthy Aged-matched Trained * Pre	0.018212	Healthy Aged-matched Trained * Post up vs Healthy Aged-matched Trained * Pre	0.45583	-0.16107	0.573809	-0.757502	-0.16107	Cancer Untrained * Post down vs Cancer Untrained * Pre	-0.0175058	Cancer Untrained * Post down vs Cancer Untrained * Pre	0.00660573	0.629932	8.7766	2.96253	0.629932	Cancer Trained * Pre up vs Cancer Untrained * Pre	0.053825	Cancer Trained * Pre up vs Cancer Untrained * Pre	0.00953866
17515	cg00332212	OCIAD2	0.00096478	4		ENST00000510159.1;ENST00000381464.2;ENST00000273860.4;ENST00000508632.1;ENST00000510159	5'UTR;5'UTR;5'UTR;5'UTR;1stExon;1stExon;1stExon;1stExon;1stExon;1stExon;1stExon;3'UTR;3	OCIAD2;OCIAD2;OCIAD2;OCIAD2;OCIAD2;OCIAD2;OCIAD2;OCIAD2;OCIAD2;OCIAD2;OCIAD2;OCIAD2;OCI		Promoter_Associated	4:48908248-48909217	Island	chr4:48908292-48908850	NM_152398;NM_001014446;NM_152398;NM_001014446	1stExon;1stExon;5'UTR;5'UTR	OCIAD2;OCIAD2;OCIAD2;OCIAD2	0.0100728	-0.169073	7.75255	-2.78434	-0.169073	Cancer Trained * Post down vs Cancer Trained * Pre	-0.00367001	Cancer Trained * Post down vs Cancer Trained * Pre	0.634183	0.0267038	0.23207	0.481737	0.0267038	Healthy Aged-matched Trained * Post up vs Healthy Aged-matched Trained * Pre	0.000435351	Healthy Aged-matched Trained * Post up vs Healthy Aged-matched Trained * Pre	0.328399	0.0642022	0.993667	0.996828	0.0642022	Cancer Untrained * Post up vs Cancer Untrained * Pre	0.00145608	Cancer Untrained * Post up vs Cancer Untrained * Pre	0.30345	0.0676715	1.10396	1.0507	0.0676715	Cancer Trained * Pre up vs Cancer Untrained * Pre	0.00149412	Cancer Trained * Pre up vs Cancer Untrained * Pre	0.000602072
198973	cg04852824	DPH6-AS1	0.000965712	15		ENST00000501169.2;ENST00000559210.1	5'UTR;5'UTR	RP11-702M1.1;RP11-702M1.1						NR_038251	Body	DPH6-AS1	0.673103	0.0564684	0.182248	0.426905	0.0564684	Cancer Trained * Post up vs Cancer Trained * Pre	0.00783556	Cancer Trained * Post up vs Cancer Trained * Pre	0.538923	0.0752274	0.388137	0.623006	0.0752274	Healthy Aged-matched Trained * Post up vs Healthy Aged-matched Trained * Pre	0.0106363	Healthy Aged-matched Trained * Post up vs Healthy Aged-matched Trained * Pre	0.351095	-0.133314	0.902925	-0.950224	-0.133314	Cancer Untrained * Post down vs Cancer Untrained * Pre	-0.0202082	Cancer Untrained * Post down vs Cancer Untrained * Pre	0.0129843	0.37531	7.15615	2.6751	0.37531	Cancer Trained * Pre up vs Cancer Untrained * Pre	0.0531216	Cancer Trained * Pre up vs Cancer Untrained * Pre	0.00624473
791756	cg17179672		0.00096742	19								N_Shore	chr19:48281585-48282351				0.581912	0.103139	0.31119	0.557844	0.103139	Cancer Trained * Post up vs Cancer Trained * Pre	0.00674992	Cancer Trained * Post up vs Cancer Trained * Pre	0.335553	0.165726	0.964144	0.981908	0.165726	Healthy Aged-matched Trained * Post up vs Healthy Aged-matched Trained * Pre	0.0120432	Healthy Aged-matched Trained * Post up vs Healthy Aged-matched Trained * Pre	0.248429	0.231744	1.39651	1.18174	0.231744	Cancer Untrained * Post up vs Cancer Untrained * Pre	0.0198306	Cancer Untrained * Post up vs Cancer Untrained * Pre	0.00223696	0.667797	11.5962	3.40532	0.667797	Cancer Trained * Pre up vs Cancer Untrained * Pre	0.0537041	Cancer Trained * Pre up vs Cancer Untrained * Pre	0.00208556
394708	cg26594365	LOC101929095	0.000969997	4		ENST00000502344.1	3'UTR	RP11-665G4.1						NR_125911	Body	LOC101929095	0.000106521	0.363685	21.112	4.59477	0.363685	Cancer Trained * Post up vs Cancer Trained * Pre	0.0165171	Cancer Trained * Post up vs Cancer Trained * Pre	0.518827	0.0472843	0.428245	0.654405	0.0472843	Healthy Aged-matched Trained * Post up vs Healthy Aged-matched Trained * Pre	0.00222484	Healthy Aged-matched Trained * Post up vs Healthy Aged-matched Trained * Pre	0.242045	-0.100599	1.43588	-1.19828	-0.100599	Cancer Untrained * Post down vs Cancer Untrained * Pre	-0.0048529	Cancer Untrained * Post down vs Cancer Untrained * Pre	0.046432	-0.17591	4.39044	-2.09534	-0.17591	Cancer Trained * Pre down vs Cancer Untrained * Pre	-0.00847959	Cancer Trained * Pre down vs Cancer Untrained * Pre	0.00450304
45363	cg10977027	ZNF341	0.000978621	20		ENST00000441029.1;ENST00000497876.1;ENST00000483118.1;ENST00000342427.2	3'UTR;TSS1500;TSS1500;TSS200	RP4-553F4.2;ZNF341;ZNF341;ZNF341		Promoter_Associated	20:32318964-32320875	N_Shore	chr20:32319505-32320554	NM_001282935;NM_001282933;NM_032819;NR_104259	TSS200;TSS200;TSS200;TSS200	ZNF341;ZNF341;ZNF341;ZNF341	0.76091	-0.0392645	0.0946376	-0.307632	-0.0392645	Cancer Trained * Post down vs Cancer Trained * Pre	-0.00564458	Cancer Trained * Post down vs Cancer Trained * Pre	0.0422062	-0.249463	4.58413	-2.14106	-0.249463	Healthy Aged-matched Trained * Post down vs Healthy Aged-matched Trained * Pre	-0.0412382	Healthy Aged-matched Trained * Post down vs Healthy Aged-matched Trained * Pre	0.559759	-0.0800217	0.349402	-0.591102	-0.0800217	Cancer Untrained * Post down vs Cancer Untrained * Pre	-0.0124971	Cancer Untrained * Post down vs Cancer Untrained * Pre	0.051556	-0.276797	4.18053	-2.04464	-0.276797	Cancer Trained * Pre down vs Cancer Untrained * Pre	-0.0432925	Cancer Trained * Pre down vs Cancer Untrained * Pre	0.00019773
126202	cg27410165		0.000980971	11													0.852752	0.0282207	0.035171	0.187539	0.0282207	Cancer Trained * Post up vs Cancer Trained * Pre	0.000330102	Cancer Trained * Post up vs Cancer Trained * Pre	0.770187	-0.0405676	0.087215	-0.295322	-0.0405676	Healthy Aged-matched Trained * Post down vs Healthy Aged-matched Trained * Pre	-0.000958055	Healthy Aged-matched Trained * Post down vs Healthy Aged-matched Trained * Pre	0.115506	-0.260258	2.65893	-1.63062	-0.260258	Cancer Untrained * Post down vs Cancer Untrained * Pre	-0.00678408	Cancer Untrained * Post down vs Cancer Untrained * Pre	0.660756	-0.070889	0.197267	-0.444148	-0.070889	Cancer Trained * Pre down vs Cancer Untrained * Pre	-0.00142296	Cancer Trained * Pre down vs Cancer Untrained * Pre	0.00521939
791755	cg17813457	LOC101927421	0.000984117	5										NR_109882	Body	LOC101927421	0.974194	-0.00315159	0.00106756	-0.0326736	-0.00315159	Cancer Trained * Post down vs Cancer Trained * Pre	-0.000537527	Cancer Trained * Post down vs Cancer Trained * Pre	0.955305	0.00498479	0.00320485	0.0566114	0.00498479	Healthy Aged-matched Trained * Post up vs Healthy Aged-matched Trained * Pre	0.000902961	Healthy Aged-matched Trained * Post up vs Healthy Aged-matched Trained * Pre	0.720949	-0.0369586	0.1305	-0.361248	-0.0369586	Cancer Untrained * Post down vs Cancer Untrained * Pre	-0.00625842	Cancer Untrained * Post down vs Cancer Untrained * Pre	0.773832	-0.0297201	0.0843883	-0.290497	-0.0297201	Cancer Trained * Pre down vs Cancer Untrained * Pre	-0.00503118	Cancer Trained * Pre down vs Cancer Untrained * Pre	0.00283577
437664	cg00793186	NRG2	0.000986932	5	RDMR	ENST00000518130.1	3'UTR	NRG2				N_Shore	chr5:139283350-139284282	NM_013982;NM_013983;NM_013981;NM_004883	Body;Body;Body;Body	NRG2;NRG2;NRG2;NRG2	0.248081	0.21802	1.39862	1.18263	0.21802	Cancer Trained * Post up vs Cancer Trained * Pre	0.0268272	Cancer Trained * Post up vs Cancer Trained * Pre	0.168319	-0.23876	2.01286	-1.41875	-0.23876	Healthy Aged-matched Trained * Post down vs Healthy Aged-matched Trained * Pre	-0.0234067	Healthy Aged-matched Trained * Post down vs Healthy Aged-matched Trained * Pre	0.113669	0.320545	2.6874	1.63933	0.320545	Cancer Untrained * Post up vs Cancer Untrained * Pre	0.0362555	Cancer Untrained * Post up vs Cancer Untrained * Pre	0.773069	-0.0569995	0.0849761	-0.291507	-0.0569995	Cancer Trained * Pre down vs Cancer Untrained * Pre	-0.00757757	Cancer Trained * Pre down vs Cancer Untrained * Pre	0.000128977
544101	cg15852320	TSPAN9	0.00098719	12		ENST00000537971.1;ENST00000444315.2	5'UTR;5'UTR	TSPAN9;TSPAN9		Unclassified_Cell_type_specific	12:3231823-3232672			NM_001168320;NM_006675	5'UTR;5'UTR	TSPAN9;TSPAN9	0.972928	0.00221591	0.001175	0.0342782	0.00221591	Cancer Trained * Post up vs Cancer Trained * Pre	0.00028156	Cancer Trained * Post up vs Cancer Trained * Pre	0.657517	0.0264786	0.201327	0.448695	0.0264786	Healthy Aged-matched Trained * Post up vs Healthy Aged-matched Trained * Pre	0.00454787	Healthy Aged-matched Trained * Post up vs Healthy Aged-matched Trained * Pre	0.841724	-0.013835	0.0407138	-0.201777	-0.013835	Cancer Untrained * Post down vs Cancer Untrained * Pre	-0.00237989	Cancer Untrained * Post down vs Cancer Untrained * Pre	0.00708026	0.201138	8.60537	2.93349	0.201138	Cancer Trained * Pre up vs Cancer Untrained * Pre	0.0342049	Cancer Trained * Pre up vs Cancer Untrained * Pre	0.00119199
798134	cg15224620	OR2T11	0.000990713	1		ENST00000330803.2	TSS1500	OR2T11						NM_001001964	TSS1500	OR2T11	0.0684649	0.368167	3.62568	1.90412	0.368167	Cancer Trained * Post up vs Cancer Trained * Pre	0.0332707	Cancer Trained * Post up vs Cancer Trained * Pre	0.727471	0.0622057	0.124206	0.352428	0.0622057	Healthy Aged-matched Trained * Post up vs Healthy Aged-matched Trained * Pre	0.00415447	Healthy Aged-matched Trained * Post up vs Healthy Aged-matched Trained * Pre	0.84747	-0.0398584	0.0377734	-0.194354	-0.0398584	Cancer Untrained * Post down vs Cancer Untrained * Pre	-0.00258398	Cancer Untrained * Post down vs Cancer Untrained * Pre	0.00626395	-0.612109	8.90849	-2.98471	-0.612109	Cancer Trained * Pre down vs Cancer Untrained * Pre	-0.0552782	Cancer Trained * Pre down vs Cancer Untrained * Pre	0.000176397
135123	cg08276746	DHX40	0.000992067	17		ENST00000538926.1;ENST00000425628.2	TSS1500;TSS1500	DHX40;DHX40		Unclassified	17:57642284-57643729	N_Shore	chr17:57642720-57643294	NM_001166301;NM_024612	TSS1500;TSS1500	DHX40;DHX40	0.950154	-0.00753813	0.00398713	-0.0631437	-0.00753813	Cancer Trained * Post down vs Cancer Trained * Pre	-0.000767887	Cancer Trained * Post down vs Cancer Trained * Pre	0.403096	-0.0926913	0.723424	-0.850543	-0.0926913	Healthy Aged-matched Trained * Post down vs Healthy Aged-matched Trained * Pre	-0.00668668	Healthy Aged-matched Trained * Post down vs Healthy Aged-matched Trained * Pre	0.194362	0.168862	1.77846	1.33359	0.168862	Cancer Untrained * Post up vs Cancer Untrained * Pre	0.01437	Cancer Untrained * Post up vs Cancer Untrained * Pre	0.0471856	-0.264333	4.35797	-2.08758	-0.264333	Cancer Trained * Pre down vs Cancer Untrained * Pre	-0.026668	Cancer Trained * Pre down vs Cancer Untrained * Pre	0.000930256
501633	cg04511418	KCNAB1	0.00100207	3		ENST00000489036.1;ENST00000476362.1;ENST00000461717.1;ENST00000497291.1	3'UTR;5'UTR;5'UTR;5'UTR	KCNAB1;KCNAB1;KCNAB1;KCNAB1						NM_001308217;NM_172160;NM_003471;NM_172159;NM_001308222	Body;Body;Body;Body;Body	KCNAB1;KCNAB1;KCNAB1;KCNAB1;KCNAB1	0.0166446	0.200955	6.58724	2.56656	0.200955	Cancer Trained * Post up vs Cancer Trained * Pre	0.0110833	Cancer Trained * Post up vs Cancer Trained * Pre	0.495569	0.0494316	0.478294	0.691588	0.0494316	Healthy Aged-matched Trained * Post up vs Healthy Aged-matched Trained * Pre	0.00219335	Healthy Aged-matched Trained * Post up vs Healthy Aged-matched Trained * Pre	0.736284	0.028282	0.115977	0.340554	0.028282	Cancer Untrained * Post up vs Cancer Untrained * Pre	0.00146541	Cancer Untrained * Post up vs Cancer Untrained * Pre	0.970493	-0.00310282	0.00139593	-0.0373622	-0.00310282	Cancer Trained * Pre down vs Cancer Untrained * Pre	-0.00036898	Cancer Trained * Pre down vs Cancer Untrained * Pre	0.00345516
503406	cg09323400	DTX1	0.0010029	12		ENST00000547974.1;ENST00000257600.3	5'UTR;3'UTR	DTX1;DTX1				S_Shelf	chr12:113530914-113531476	NM_004416	3'UTR	DTX1	0.0514179	0.191679	4.18588	2.04594	0.191679	Cancer Trained * Post up vs Cancer Trained * Pre	0.0271601	Cancer Trained * Post up vs Cancer Trained * Pre	0.400096	0.0732141	0.732838	0.856059	0.0732141	Healthy Aged-matched Trained * Post up vs Healthy Aged-matched Trained * Pre	0.00864204	Healthy Aged-matched Trained * Post up vs Healthy Aged-matched Trained * Pre	0.483053	0.0707524	0.506953	0.712006	0.0707524	Cancer Untrained * Post up vs Cancer Untrained * Pre	0.00921684	Cancer Untrained * Post up vs Cancer Untrained * Pre	0.262142	-0.114002	1.31617	-1.14724	-0.114002	Cancer Trained * Pre down vs Cancer Untrained * Pre	-0.0162656	Cancer Trained * Pre down vs Cancer Untrained * Pre	0.000637783
206091	cg04340556	LOC102724691	0.0010134	2		ENST00000456519.1	3'UTR	AC010884.1						NR_110603	Body	LOC102724691	0.259402	-0.156411	1.33178	-1.15403	-0.156411	Cancer Trained * Post down vs Cancer Trained * Pre	-0.0225467	Cancer Trained * Post down vs Cancer Trained * Pre	0.579672	-0.0694324	0.314922	-0.561179	-0.0694324	Healthy Aged-matched Trained * Post down vs Healthy Aged-matched Trained * Pre	-0.0116101	Healthy Aged-matched Trained * Post down vs Healthy Aged-matched Trained * Pre	0.510415	0.0959924	0.445881	0.667743	0.0959924	Cancer Untrained * Post up vs Cancer Untrained * Pre	0.0158805	Cancer Untrained * Post up vs Cancer Untrained * Pre	0.0136474	0.381454	7.04091	2.65347	0.381454	Cancer Trained * Pre up vs Cancer Untrained * Pre	0.0591335	Cancer Trained * Pre up vs Cancer Untrained * Pre	0.000462915
325532	cg26491574	PIFO	0.0010163	1		ENST00000369738.4;ENST00000369738.4;ENST00000484512.1;ENST00000369737.4	5'UTR;1stExon;TSS200;TSS200	C1orf88;C1orf88;C1orf88;C1orf88		Promoter_Associated	1:111888657-111889629	Island	chr1:111889138-111889539	NM_181643;NM_001300831;NR_125338	TSS200;TSS200;TSS200	PIFO;PIFO;PIFO	0.024694	-0.229789	5.71307	-2.3902	-0.229789	Cancer Trained * Post down vs Cancer Trained * Pre	-0.00855885	Cancer Trained * Post down vs Cancer Trained * Pre	0.000256424	0.373475	18.1099	4.25557	0.373475	Healthy Aged-matched Trained * Post up vs Healthy Aged-matched Trained * Pre	0.0136932	Healthy Aged-matched Trained * Post up vs Healthy Aged-matched Trained * Pre	0.205718	-0.132482	1.68801	-1.29924	-0.132482	Cancer Untrained * Post down vs Cancer Untrained * Pre	-0.00474159	Cancer Untrained * Post down vs Cancer Untrained * Pre	0.127025	0.160957	2.49162	1.57849	0.160957	Cancer Trained * Pre up vs Cancer Untrained * Pre	0.00588273	Cancer Trained * Pre up vs Cancer Untrained * Pre	0.00280211
504841	cg16961769	FGFR2	0.00101812	10		ENST00000429361.1;ENST00000478859.1	TSS200;3'UTR	FGFR2;FGFR2						NR_073009;NM_001144915;NM_001144916;NM_023029;NM_001144914;NM_001144917;NM_000141;NM_02	Body;Body;Body;Body;Body;Body;Body;Body;Body;Body;Body	FGFR2;FGFR2;FGFR2;FGFR2;FGFR2;FGFR2;FGFR2;FGFR2;FGFR2;FGFR2;FGFR2	0.319616	-0.143929	1.03115	-1.01546	-0.143929	Cancer Trained * Post down vs Cancer Trained * Pre	-0.0123196	Cancer Trained * Post down vs Cancer Trained * Pre	0.927583	0.0118788	0.00842858	0.0918073	0.0118788	Healthy Aged-matched Trained * Post up vs Healthy Aged-matched Trained * Pre	0.00109282	Healthy Aged-matched Trained * Post up vs Healthy Aged-matched Trained * Pre	0.0712981	0.283177	3.54806	1.88363	0.283177	Cancer Untrained * Post up vs Cancer Untrained * Pre	0.0293	Cancer Untrained * Post up vs Cancer Untrained * Pre	0.00536033	0.458439	9.29903	3.04943	0.458439	Cancer Trained * Pre up vs Cancer Untrained * Pre	0.0447356	Cancer Trained * Pre up vs Cancer Untrained * Pre	0.000399667
684215	cg14412134	MTHFD1	0.00102498	14		ENST00000556640.1;ENST00000553405.1	3'UTR;5'UTR	CTD-2555O16.2;MTHFD1	chr14:64912318-64912318	Unclassified	14:64912051-64912654			NM_005956	Body	MTHFD1	0.456921	-0.0838303	0.571004	-0.755648	-0.0838303	Cancer Trained * Post down vs Cancer Trained * Pre	-0.0078456	Cancer Trained * Post down vs Cancer Trained * Pre	0.320164	0.102719	1.02877	1.01428	0.102719	Healthy Aged-matched Trained * Post up vs Healthy Aged-matched Trained * Pre	0.0110141	Healthy Aged-matched Trained * Post up vs Healthy Aged-matched Trained * Pre	0.0934634	0.2052	3.04117	1.7439	0.2052	Cancer Untrained * Post up vs Cancer Untrained * Pre	0.0252183	Cancer Untrained * Post up vs Cancer Untrained * Pre	9.2353e-05	0.547133	21.6208	4.64981	0.547133	Cancer Trained * Pre up vs Cancer Untrained * Pre	0.0614036	Cancer Trained * Pre up vs Cancer Untrained * Pre	0.0031854
426104	cg08750521	PM20D1	0.00102767	1		ENST00000469861.1;ENST00000460624.1;ENST00000461807.1	TSS1500;3'UTR;3'UTR	PM20D1;PM20D1;PM20D1						NM_152491	Body	PM20D1	0.00982194	0.272262	7.8126	2.7951	0.272262	Cancer Trained * Post up vs Cancer Trained * Pre	0.0116185	Cancer Trained * Post up vs Cancer Trained * Pre	0.338367	0.0867946	0.952769	0.976099	0.0867946	Healthy Aged-matched Trained * Post up vs Healthy Aged-matched Trained * Pre	0.00311407	Healthy Aged-matched Trained * Post up vs Healthy Aged-matched Trained * Pre	0.874356	-0.0165054	0.0255224	-0.159757	-0.0165054	Cancer Untrained * Post down vs Cancer Untrained * Pre	-0.00108712	Cancer Untrained * Post down vs Cancer Untrained * Pre	0.184131	-0.14112	1.8657	-1.36591	-0.14112	Cancer Trained * Pre down vs Cancer Untrained * Pre	-0.00630124	Cancer Trained * Pre down vs Cancer Untrained * Pre	0.000987036
258911	cg09000199	CDCP1	0.00102922	3		ENST00000490471.1	TSS200	CDCP1						NM_022842;NM_178181	Body;Body	CDCP1;CDCP1	0.812337	-0.0531444	0.0575687	-0.239935	-0.0531444	Cancer Trained * Post down vs Cancer Trained * Pre	-0.0100462	Cancer Trained * Post down vs Cancer Trained * Pre	0.573889	0.115215	0.324689	0.569815	0.115215	Healthy Aged-matched Trained * Post up vs Healthy Aged-matched Trained * Pre	0.019045	Healthy Aged-matched Trained * Post up vs Healthy Aged-matched Trained * Pre	0.629961	0.114593	0.237923	0.487773	0.114593	Cancer Untrained * Post up vs Cancer Untrained * Pre	0.0189038	Cancer Untrained * Post up vs Cancer Untrained * Pre	0.65494	0.106264	0.204592	0.452319	0.106264	Cancer Trained * Pre up vs Cancer Untrained * Pre	0.0185639	Cancer Trained * Pre up vs Cancer Untrained * Pre	0.00911039
625321	cg11285614	NSUN3	0.00103301	3										NM_022072	Body	NSUN3	0.00017304	0.321046	19.4267	4.40758	0.321046	Cancer Trained * Post up vs Cancer Trained * Pre	0.0155549	Cancer Trained * Post up vs Cancer Trained * Pre	0.447105	0.0513608	0.596638	0.772423	0.0513608	Healthy Aged-matched Trained * Post up vs Healthy Aged-matched Trained * Pre	0.00230007	Healthy Aged-matched Trained * Post up vs Healthy Aged-matched Trained * Pre	0.270115	0.0871312	1.27192	1.12779	0.0871312	Cancer Untrained * Post up vs Cancer Untrained * Pre	0.0037471	Cancer Untrained * Post up vs Cancer Untrained * Pre	0.0160819	-0.199457	6.66518	-2.5817	-0.199457	Cancer Trained * Pre down vs Cancer Untrained * Pre	-0.0101127	Cancer Trained * Pre down vs Cancer Untrained * Pre	0.000604918
613594	cg26029590		0.00103717	19		ENST00000426973.1	TSS200	ZNF44									0.806999	0.0158453	0.0609613	0.246903	0.0158453	Cancer Trained * Post up vs Cancer Trained * Pre	0.00049175	Cancer Trained * Post up vs Cancer Trained * Pre	0.00323922	0.190745	10.6008	3.25589	0.190745	Healthy Aged-matched Trained * Post up vs Healthy Aged-matched Trained * Pre	0.00938203	Healthy Aged-matched Trained * Post up vs Healthy Aged-matched Trained * Pre	0.136192	0.104808	2.37074	1.53972	0.104808	Cancer Untrained * Post up vs Cancer Untrained * Pre	0.00496736	Cancer Untrained * Post up vs Cancer Untrained * Pre	0.125315	0.107956	2.51531	1.58597	0.107956	Cancer Trained * Pre up vs Cancer Untrained * Pre	0.00515735	Cancer Trained * Pre up vs Cancer Untrained * Pre	0.000294783
167932	cg11113835	CDK15	0.00103818	2		ENST00000408447.1;ENST00000488419.1;ENST00000451080.1	TSS1500;5'UTR;3'UTR	AC007242.1;CDK15;CDK15						NM_001261436;NM_001261435;NM_139158	Body;Body;Body	CDK15;CDK15;CDK15	3.16821e-05	0.464077	25.6322	5.06282	0.464077	Cancer Trained * Post up vs Cancer Trained * Pre	0.020591	Cancer Trained * Post up vs Cancer Trained * Pre	0.235107	-0.101804	1.48019	-1.21663	-0.101804	Healthy Aged-matched Trained * Post down vs Healthy Aged-matched Trained * Pre	-0.00441981	Healthy Aged-matched Trained * Post down vs Healthy Aged-matched Trained * Pre	0.24205	0.1165	1.43584	1.19827	0.1165	Cancer Untrained * Post up vs Cancer Untrained * Pre	0.00533151	Cancer Untrained * Post up vs Cancer Untrained * Pre	0.176149	-0.135347	1.93798	-1.39211	-0.135347	Cancer Trained * Pre down vs Cancer Untrained * Pre	-0.00656441	Cancer Trained * Pre down vs Cancer Untrained * Pre	0.001913
670293	cg02189888		0.00104238	19								Island	chr19:46582045-46582444				0.00126327	-0.381166	13.1981	-3.63292	-0.381166	Cancer Trained * Post down vs Cancer Trained * Pre	-0.0518231	Cancer Trained * Post down vs Cancer Trained * Pre	0.220051	0.12048	1.58231	1.2579	0.12048	Healthy Aged-matched Trained * Post up vs Healthy Aged-matched Trained * Pre	0.0157947	Healthy Aged-matched Trained * Post up vs Healthy Aged-matched Trained * Pre	0.479322	-0.079919	0.515741	-0.718151	-0.079919	Cancer Untrained * Post down vs Cancer Untrained * Pre	-0.0116191	Cancer Untrained * Post down vs Cancer Untrained * Pre	0.773207	-0.0324199	0.08487	-0.291325	-0.0324199	Cancer Trained * Pre down vs Cancer Untrained * Pre	-0.00499953	Cancer Trained * Pre down vs Cancer Untrained * Pre	0.00213588
184163	cg13285105		0.00105218	4													0.519835	-0.108071	0.426166	-0.652814	-0.108071	Cancer Trained * Post down vs Cancer Trained * Pre	-0.0108094	Cancer Trained * Post down vs Cancer Trained * Pre	0.668125	0.0655632	0.188218	0.433841	0.0655632	Healthy Aged-matched Trained * Post up vs Healthy Aged-matched Trained * Pre	0.00627289	Healthy Aged-matched Trained * Post up vs Healthy Aged-matched Trained * Pre	0.891275	0.0242471	0.0190689	0.13809	0.0242471	Cancer Untrained * Post up vs Cancer Untrained * Pre	0.00175885	Cancer Untrained * Post up vs Cancer Untrained * Pre	0.000614878	0.687568	15.3334	3.91579	0.687568	Cancer Trained * Pre up vs Cancer Untrained * Pre	0.0709147	Cancer Trained * Pre up vs Cancer Untrained * Pre	0.00324568
229500	cg09579760	RGS5	0.00105242	1		ENST00000525894.1;ENST00000527988.1;ENST00000415437.1;ENST00000531954.1;ENST00000530241	3'UTR;5'UTR;5'UTR;3'UTR;3'UTR;3'UTR;3'UTR	RGS5;RGS5;RP11-267N12.1;RP11-267N12.3;RP11-267N12.3;RP11-267N12.3;RP11-267N12.3						NM_003617	Body	RGS5	0.235335	0.121286	1.4787	1.21602	0.121286	Cancer Trained * Post up vs Cancer Trained * Pre	0.012762	Cancer Trained * Post up vs Cancer Trained * Pre	0.620803	0.0456096	0.25093	0.500929	0.0456096	Healthy Aged-matched Trained * Post up vs Healthy Aged-matched Trained * Pre	0.0044845	Healthy Aged-matched Trained * Post up vs Healthy Aged-matched Trained * Pre	0.682654	0.0437608	0.17111	0.413655	0.0437608	Cancer Untrained * Post up vs Cancer Untrained * Pre	0.0046048	Cancer Untrained * Post up vs Cancer Untrained * Pre	0.624984	0.0523571	0.244938	0.494912	0.0523571	Cancer Trained * Pre up vs Cancer Untrained * Pre	0.00561307	Cancer Trained * Pre up vs Cancer Untrained * Pre	0.00434797
218258	cg16273296	FAM163A	0.00105806	1		ENST00000341785.4	5'UTR	FAM163A						NM_173509	5'UTR	FAM163A	0.177538	0.0750743	1.92512	1.38749	0.0750743	Cancer Trained * Post up vs Cancer Trained * Pre	0.0126987	Cancer Trained * Post up vs Cancer Trained * Pre	0.1461	0.0740981	2.25045	1.50015	0.0740981	Healthy Aged-matched Trained * Post up vs Healthy Aged-matched Trained * Pre	0.0127274	Healthy Aged-matched Trained * Post up vs Healthy Aged-matched Trained * Pre	0.313418	0.0590441	1.05846	1.02882	0.0590441	Cancer Untrained * Post up vs Cancer Untrained * Pre	0.010124	Cancer Untrained * Post up vs Cancer Untrained * Pre	0.016539	0.147457	6.60165	2.56937	0.147457	Cancer Trained * Pre up vs Cancer Untrained * Pre	0.025106	Cancer Trained * Pre up vs Cancer Untrained * Pre	0.00369688
329698	cg07644696		0.00106497	22						Unclassified_Cell_type_specific	22:38909058-38909428						0.96097	-0.00894058	0.00244324	-0.0494292	-0.00894058	Cancer Trained * Post down vs Cancer Trained * Pre	0.00116781	Cancer Trained * Post up vs Cancer Trained * Pre	0.531834	0.104686	0.401968	0.634009	0.104686	Healthy Aged-matched Trained * Post up vs Healthy Aged-matched Trained * Pre	0.0127385	Healthy Aged-matched Trained * Post up vs Healthy Aged-matched Trained * Pre	0.34903	0.183096	0.91084	0.954379	0.183096	Cancer Untrained * Post up vs Cancer Untrained * Pre	0.0248345	Cancer Untrained * Post up vs Cancer Untrained * Pre	0.000411347	0.781275	16.584	4.07235	0.781275	Cancer Trained * Pre up vs Cancer Untrained * Pre	0.0944314	Cancer Trained * Pre up vs Cancer Untrained * Pre	0.00768016
573299	cg15860771	RNF11	0.00107092	1		ENST00000453573.1;ENST00000422306.1;ENST00000494873.1	TSS1500;5'UTR;5'UTR	RP11-296A18.7;RP11-296A18.6;RNF11						NM_014372	Body	RNF11	2.26845e-05	0.37939	26.9588	5.19219	0.37939	Cancer Trained * Post up vs Cancer Trained * Pre	0.0155267	Cancer Trained * Post up vs Cancer Trained * Pre	0.786098	0.0182975	0.0752475	0.274313	0.0182975	Healthy Aged-matched Trained * Post up vs Healthy Aged-matched Trained * Pre	0.000663579	Healthy Aged-matched Trained * Post up vs Healthy Aged-matched Trained * Pre	0.311063	0.0801322	1.06903	1.03394	0.0801322	Cancer Untrained * Post up vs Cancer Untrained * Pre	0.00335759	Cancer Untrained * Post up vs Cancer Untrained * Pre	0.03484	-0.172956	4.9802	-2.23164	-0.172956	Cancer Trained * Pre down vs Cancer Untrained * Pre	-0.00753562	Cancer Trained * Pre down vs Cancer Untrained * Pre	0.00300572
456104	cg26819180		0.0010739	6													0.533978	0.0701551	0.397747	0.630672	0.0701551	Cancer Trained * Post up vs Cancer Trained * Pre	0.0117791	Cancer Trained * Post up vs Cancer Trained * Pre	0.592812	0.055009	0.293453	0.541713	0.055009	Healthy Aged-matched Trained * Post up vs Healthy Aged-matched Trained * Pre	0.00818825	Healthy Aged-matched Trained * Post up vs Healthy Aged-matched Trained * Pre	0.701121	-0.0458076	0.150734	-0.388245	-0.0458076	Cancer Untrained * Post down vs Cancer Untrained * Pre	-0.00796398	Cancer Untrained * Post down vs Cancer Untrained * Pre	0.314179	-0.121191	1.05507	-1.02716	-0.121191	Cancer Trained * Pre down vs Cancer Untrained * Pre	-0.0203432	Cancer Trained * Pre down vs Cancer Untrained * Pre	0.00157802
644387	cg11505936	CNGB1	0.00108217	16		ENST00000567568.1;ENST00000564448.1;ENST00000311183.4	TSS1500;TSS1500;TSS1500	CNGB1;CNGB1;CNGB1						NM_001286130;NM_001135639;NM_001297	TSS1500;TSS1500;TSS1500	CNGB1;CNGB1;CNGB1	0.0114005	0.204976	7.45984	2.73127	0.204976	Cancer Trained * Post up vs Cancer Trained * Pre	0.0278195	Cancer Trained * Post up vs Cancer Trained * Pre	0.506048	0.0462242	0.455242	0.674716	0.0462242	Healthy Aged-matched Trained * Post up vs Healthy Aged-matched Trained * Pre	0.00552079	Healthy Aged-matched Trained * Post up vs Healthy Aged-matched Trained * Pre	0.783767	0.0220798	0.0769415	0.277383	0.0220798	Cancer Untrained * Post up vs Cancer Untrained * Pre	0.00272713	Cancer Untrained * Post up vs Cancer Untrained * Pre	0.460258	-0.0596999	0.562493	-0.749996	-0.0596999	Cancer Trained * Pre down vs Cancer Untrained * Pre	-0.00845791	Cancer Trained * Pre down vs Cancer Untrained * Pre	0.00113007
691327	cg06207823	CD36	0.00108649	7		ENST00000482059.2;ENST00000394788.3;ENST00000441034.2;ENST00000426978.1;ENST00000413265	5'UTR;5'UTR;TSS1500;5'UTR;1stExon;5'UTR;5'UTR;1stExon;TSS200;TSS200;5'UTR;5'UTR;5'UTR;5	CD36;CD36;CD36;CD36;CD36;CD36;CD36;CD36;CD36;CD36;CD36;CD36;CD36;CD36;CD36;CD36;CD36;CD						NM_000072;NM_001001548;NM_001289909;NM_001127443;NM_001127444;NM_001127444;NM_001289908	5'UTR;5'UTR;5'UTR;5'UTR;5'UTR;1stExon;TSS200;5'UTR;5'UTR;Body	CD36;CD36;CD36;CD36;CD36;CD36;CD36;CD36;CD36;CD36	0.92218	0.0171723	0.0097376	0.0986793	0.0171723	Cancer Trained * Post up vs Cancer Trained * Pre	0.00179989	Cancer Trained * Post up vs Cancer Trained * Pre	0.526439	-0.102057	0.412723	-0.642435	-0.102057	Healthy Aged-matched Trained * Post down vs Healthy Aged-matched Trained * Pre	-0.0174144	Healthy Aged-matched Trained * Post down vs Healthy Aged-matched Trained * Pre	0.297049	-0.196577	1.13425	-1.06501	-0.196577	Cancer Untrained * Post down vs Cancer Untrained * Pre	-0.0318293	Cancer Untrained * Post down vs Cancer Untrained * Pre	0.173751	0.25844	1.96048	1.40017	0.25844	Cancer Trained * Pre up vs Cancer Untrained * Pre	0.0406847	Cancer Trained * Pre up vs Cancer Untrained * Pre	0.00263599
65667	cg11495385	CCDC28A	0.00108702	6	RDMR	ENST00000332797.6;ENST00000026464.9;ENST00000026464.9	1stExon;1stExon;5'UTR	CCDC28A;CCDC28A;CCDC28A		Promoter_Associated	6:139093895-139095334	Island	chr6:139094449-139095009	NM_015439;NM_001242740	1stExon;TSS200	CCDC28A;LOC100507462	9.35625e-05	-0.32711	21.5741	-4.64479	-0.32711	Cancer Trained * Post down vs Cancer Trained * Pre	-0.00768508	Cancer Trained * Post down vs Cancer Trained * Pre	0.179732	-0.0887339	1.90505	-1.38024	-0.0887339	Healthy Aged-matched Trained * Post down vs Healthy Aged-matched Trained * Pre	-0.00192911	Healthy Aged-matched Trained * Post down vs Healthy Aged-matched Trained * Pre	0.628459	-0.0365959	0.240027	-0.489925	-0.0365959	Cancer Untrained * Post down vs Cancer Untrained * Pre	-0.00080073	Cancer Untrained * Post down vs Cancer Untrained * Pre	0.087517	0.132835	3.16243	1.77832	0.132835	Cancer Trained * Pre up vs Cancer Untrained * Pre	0.00341103	Cancer Trained * Pre up vs Cancer Untrained * Pre	0.00483222
241391	cg23407997		0.0010952	10													0.41245	0.0931939	0.694741	0.833511	0.0931939	Cancer Trained * Post up vs Cancer Trained * Pre	0.0161358	Cancer Trained * Post up vs Cancer Trained * Pre	0.0471595	0.2131	4.35909	2.08784	0.2131	Healthy Aged-matched Trained * Post up vs Healthy Aged-matched Trained * Pre	0.0362138	Healthy Aged-matched Trained * Post up vs Healthy Aged-matched Trained * Pre	0.639892	0.0561652	0.2243	0.473603	0.0561652	Cancer Untrained * Post up vs Cancer Untrained * Pre	0.00971832	Cancer Untrained * Post up vs Cancer Untrained * Pre	0.743584	-0.0392249	0.109401	-0.330758	-0.0392249	Cancer Trained * Pre down vs Cancer Untrained * Pre	-0.00676518	Cancer Trained * Pre down vs Cancer Untrained * Pre	0.00218577
740624	cg24972293	GALNT7	0.00109701	4		ENST00000505308.1;ENST00000502407.1	TSS1500;5'UTR	GALNT7;GALNT7						NM_017423	Body	GALNT7	0.000303466	0.398514	17.5591	4.19035	0.398514	Cancer Trained * Post up vs Cancer Trained * Pre	0.0157351	Cancer Trained * Post up vs Cancer Trained * Pre	0.0369583	0.191338	4.85736	2.20394	0.191338	Healthy Aged-matched Trained * Post up vs Healthy Aged-matched Trained * Pre	0.00658851	Healthy Aged-matched Trained * Post up vs Healthy Aged-matched Trained * Pre	0.706423	0.0384319	0.14516	0.380999	0.0384319	Cancer Untrained * Post up vs Cancer Untrained * Pre	0.00145366	Cancer Untrained * Post up vs Cancer Untrained * Pre	0.0573688	-0.200963	3.96915	-1.99227	-0.200963	Cancer Trained * Pre down vs Cancer Untrained * Pre	-0.00848264	Cancer Trained * Pre down vs Cancer Untrained * Pre	0.00999978
403294	cg12295374		0.00109758	2													0.804601	-0.020308	0.0625191	-0.250038	-0.020308	Cancer Trained * Post down vs Cancer Trained * Pre	-0.00285341	Cancer Trained * Post down vs Cancer Trained * Pre	0.943229	0.00533323	0.00517416	0.0719316	0.00533323	Healthy Aged-matched Trained * Post up vs Healthy Aged-matched Trained * Pre	0.0008382	Healthy Aged-matched Trained * Post up vs Healthy Aged-matched Trained * Pre	0.978091	-0.00238955	0.000769408	-0.0277382	-0.00238955	Cancer Untrained * Post down vs Cancer Untrained * Pre	-0.000403175	Cancer Untrained * Post down vs Cancer Untrained * Pre	0.00147398	0.307697	12.7577	3.57179	0.307697	Cancer Trained * Pre up vs Cancer Untrained * Pre	0.0489613	Cancer Trained * Pre up vs Cancer Untrained * Pre	0.00492471
475017	cg03490148	CYP2W1	0.00109878	7		ENST00000462453.1;ENST00000468456.1;ENST00000415893.1	TSS1500;TSS1500;TSS1500	CYP2W1;CYP2W1;CYP2W1		Unclassified_Cell_type_specific	7:1024988-1025289	N_Shore	chr7:1026167-1026395	NM_017781	Body	CYP2W1	0.878336	-0.0128323	0.0239178	-0.154654	-0.0128323	Cancer Trained * Post down vs Cancer Trained * Pre	-0.00221335	Cancer Trained * Post down vs Cancer Trained * Pre	0.925564	0.00714838	0.00890657	0.0943746	0.00714838	Healthy Aged-matched Trained * Post up vs Healthy Aged-matched Trained * Pre	0.00140958	Healthy Aged-matched Trained * Post up vs Healthy Aged-matched Trained * Pre	0.765762	-0.0265068	0.0907141	-0.301188	-0.0265068	Cancer Untrained * Post down vs Cancer Untrained * Pre	-0.00451757	Cancer Untrained * Post down vs Cancer Untrained * Pre	0.00193801	0.30475	11.9908	3.46278	0.30475	Cancer Trained * Pre up vs Cancer Untrained * Pre	0.0511959	Cancer Trained * Pre up vs Cancer Untrained * Pre	0.00909987
178878	cg09397254	IFT80	0.00110415	3		ENST00000465903.1;ENST00000485645.1;ENST00000392788.3;ENST00000472991.1;ENST00000467468	TSS1500;TSS1500;TSS1500;TSS1500;TSS1500;TSS1500;TSS1500;TSS1500;TSS1500;TSS1500;TSS200;	SMC4;SMC4;SMC4;SMC4;SMC4;SMC4;SMC4;SMC4;SMC4;SMC4;SMC4;SMC4;IFT80;IFT80;IFT80;IFT80;IFT		Promoter_Associated	3:160116710-160117663	Island	chr3:160117012-160118878	NM_020800;NM_020800;NM_005496;NM_001002800	1stExon;5'UTR;TSS1500;TSS1500	IFT80;IFT80;SMC4;SMC4	6.0843e-05	-0.616932	23.1435	-4.81077	-0.616932	Cancer Trained * Post down vs Cancer Trained * Pre	-0.0113085	Cancer Trained * Post down vs Cancer Trained * Pre	0.894915	0.0156211	0.0178057	0.133438	0.0156211	Healthy Aged-matched Trained * Post up vs Healthy Aged-matched Trained * Pre	0.000517156	Healthy Aged-matched Trained * Post up vs Healthy Aged-matched Trained * Pre	0.292531	0.146254	1.15616	1.07525	0.146254	Cancer Untrained * Post up vs Cancer Untrained * Pre	0.0030913	Cancer Untrained * Post up vs Cancer Untrained * Pre	0.0485361	0.282095	4.30123	2.07394	0.282095	Cancer Trained * Pre up vs Cancer Untrained * Pre	0.0056434	Cancer Trained * Pre up vs Cancer Untrained * Pre	0.00314977
768709	cg25125166	MTAP	0.00110512	9		ENST00000419385.1;ENST00000460874.1;ENST00000427788.1;ENST00000380172.3	TSS1500;TSS1500;TSS1500;TSS200	MTAP;MTAP;RP11-70L8.3;MTAP				N_Shore	chr9:21802524-21802981	NM_002451	TSS200	MTAP	0.000126694	-0.567253	20.5017	-4.52788	-0.567253	Cancer Trained * Post down vs Cancer Trained * Pre	-0.0157539	Cancer Trained * Post down vs Cancer Trained * Pre	0.689306	0.0462571	0.163597	0.404471	0.0462571	Healthy Aged-matched Trained * Post up vs Healthy Aged-matched Trained * Pre	0.000858782	Healthy Aged-matched Trained * Post up vs Healthy Aged-matched Trained * Pre	0.303961	0.139465	1.10158	1.04956	0.139465	Cancer Untrained * Post up vs Cancer Untrained * Pre	0.00445966	Cancer Untrained * Post up vs Cancer Untrained * Pre	0.128785	0.208736	2.46763	1.57087	0.208736	Cancer Trained * Pre up vs Cancer Untrained * Pre	0.00678422	Cancer Trained * Pre up vs Cancer Untrained * Pre	0.00345123
431846	cg05093437		0.00111355	4													0.616906	-0.0451609	0.256597	-0.506554	-0.0451609	Cancer Trained * Post down vs Cancer Trained * Pre	-0.00781986	Cancer Trained * Post down vs Cancer Trained * Pre	0.738309	-0.0274946	0.114131	-0.337833	-0.0274946	Healthy Aged-matched Trained * Post down vs Healthy Aged-matched Trained * Pre	-0.00470096	Healthy Aged-matched Trained * Post down vs Healthy Aged-matched Trained * Pre	0.951355	-0.00582689	0.00379707	-0.0616204	-0.00582689	Cancer Untrained * Post down vs Cancer Untrained * Pre	-0.0010072	Cancer Untrained * Post down vs Cancer Untrained * Pre	0.00150099	0.337071	12.7063	3.56459	0.337071	Cancer Trained * Pre up vs Cancer Untrained * Pre	0.0574171	Cancer Trained * Pre up vs Cancer Untrained * Pre	0.00415114
394034	cg25940485	MIR942	0.00113359	1		ENST00000401111.1;ENST00000492682.1;ENST00000463696.1	TSS1500;5'UTR;TSS1500	MIR942;TTF2;TTF2						NR_030640;NM_003594	TSS1500;Body	MIR942;TTF2	0.538546	-0.157675	0.388864	-0.62359	-0.157675	Cancer Trained * Post down vs Cancer Trained * Pre	-0.0269752	Cancer Trained * Post down vs Cancer Trained * Pre	0.95226	0.0139583	0.00365695	0.0604727	0.0139583	Healthy Aged-matched Trained * Post up vs Healthy Aged-matched Trained * Pre	0.00162712	Healthy Aged-matched Trained * Post up vs Healthy Aged-matched Trained * Pre	0.838149	0.0553543	0.0426015	0.206401	0.0553543	Cancer Untrained * Post up vs Cancer Untrained * Pre	0.00768278	Cancer Untrained * Post up vs Cancer Untrained * Pre	0.0276081	-0.627381	5.47249	-2.33934	-0.627381	Cancer Trained * Pre down vs Cancer Untrained * Pre	-0.0942313	Cancer Trained * Pre down vs Cancer Untrained * Pre	0.00351224
81477	cg00686598	PSMC6	0.00113541	14		ENST00000445930.2;ENST00000555887.1;ENST00000458604.2;ENST00000557240.1;ENST00000554956	TSS1500;TSS1500;TSS1500;TSS1500;TSS1500;TSS1500;TSS1500;TSS1500;TSS1500;TSS1500;TSS1500	PSMC6;PSMC6;PSMC6;PSMC6;PSMC6;PSMC6;PSMC6;PSMC6;PSMC6;PSMC6;PSMC6		Promoter_Associated	14:53173096-53174254	N_Shore	chr14:53173752-53174112	NM_002806	TSS1500	PSMC6	0.0060247	-0.317398	9.00558	-3.00093	-0.317398	Cancer Trained * Post down vs Cancer Trained * Pre	-0.010724	Cancer Trained * Post down vs Cancer Trained * Pre	0.0422994	-0.20662	4.57963	-2.14001	-0.20662	Healthy Aged-matched Trained * Post down vs Healthy Aged-matched Trained * Pre	-0.00609807	Healthy Aged-matched Trained * Post down vs Healthy Aged-matched Trained * Pre	0.144225	-0.169111	2.27245	-1.50746	-0.169111	Cancer Untrained * Post down vs Cancer Untrained * Pre	-0.00529026	Cancer Untrained * Post down vs Cancer Untrained * Pre	0.257561	0.129976	1.34239	1.15862	0.129976	Cancer Trained * Pre up vs Cancer Untrained * Pre	0.00473224	Cancer Trained * Pre up vs Cancer Untrained * Pre	0.00629255
500610	cg15979670	NOD1	0.00113831	7		ENST00000423334.2	3'UTR	NOD1						NM_006092	Body	NOD1	0.434762	0.077981	0.630174	0.793835	0.077981	Cancer Trained * Post up vs Cancer Trained * Pre	0.00737725	Cancer Trained * Post up vs Cancer Trained * Pre	0.057177	0.178804	3.97573	1.99392	0.178804	Healthy Aged-matched Trained * Post up vs Healthy Aged-matched Trained * Pre	0.0186857	Healthy Aged-matched Trained * Post up vs Healthy Aged-matched Trained * Pre	0.729379	0.036452	0.122397	0.349853	0.036452	Cancer Untrained * Post up vs Cancer Untrained * Pre	0.00359119	Cancer Untrained * Post up vs Cancer Untrained * Pre	0.0134802	0.277029	7.06938	2.65883	0.277029	Cancer Trained * Pre up vs Cancer Untrained * Pre	0.0265417	Cancer Trained * Pre up vs Cancer Untrained * Pre	0.00128648
297557	cg25569203	TSPAN6	0.00114561	X		ENST00000373020.4;ENST00000431386.2	3'UTR;3'UTR	TSPAN6;TSPAN6						NM_003270	3'UTR	TSPAN6	0.14844	0.29768	2.22345	1.49112	0.29768	Cancer Trained * Post up vs Cancer Trained * Pre	0.026024	Cancer Trained * Post up vs Cancer Trained * Pre	0.6721	0.0780538	0.183442	0.428301	0.0780538	Healthy Aged-matched Trained * Post up vs Healthy Aged-matched Trained * Pre	0.00750193	Healthy Aged-matched Trained * Post up vs Healthy Aged-matched Trained * Pre	0.761916	0.0648563	0.0938168	0.306295	0.0648563	Cancer Untrained * Post up vs Cancer Untrained * Pre	0.00407062	Cancer Untrained * Post up vs Cancer Untrained * Pre	0.00162262	-0.748223	12.4864	-3.53361	-0.748223	Cancer Trained * Pre down vs Cancer Untrained * Pre	-0.0638607	Cancer Trained * Pre down vs Cancer Untrained * Pre	0.00089236
697770	cg01396303	ANO3	0.00115009	11		ENST00000531568.1	TSS1500	ANO3						NM_031418	Body	ANO3	0.272523	0.0981375	1.25889	1.122	0.0981375	Cancer Trained * Post up vs Cancer Trained * Pre	0.0160297	Cancer Trained * Post up vs Cancer Trained * Pre	0.222875	0.099807	1.5625	1.25	0.099807	Healthy Aged-matched Trained * Post up vs Healthy Aged-matched Trained * Pre	0.0171347	Healthy Aged-matched Trained * Post up vs Healthy Aged-matched Trained * Pre	0.192938	-0.12413	1.79026	-1.33801	-0.12413	Cancer Untrained * Post down vs Cancer Untrained * Pre	-0.0210684	Cancer Untrained * Post down vs Cancer Untrained * Pre	0.634579	0.0446394	0.231527	0.481172	0.0446394	Cancer Trained * Pre up vs Cancer Untrained * Pre	0.00726765	Cancer Trained * Pre up vs Cancer Untrained * Pre	0.00183574
171441	cg20301993		0.00116218	14		ENST00000554741.1;ENST00000553874.1;ENST00000553351.1;ENST00000399979.1;ENST00000557629	5'UTR;3'UTR;3'UTR;TSS1500;TSS1500;1stExon;1stExon;ExonBnd;1stExon;5'UTR	SLC7A7;SLC7A7;SLC7A7;AL135998.1;SLC7A7;SLC7A7;SLC7A7;SLC7A7;SLC7A7;SLC7A7		Unclassified	14:23291749-23293354	S_Shore	chr14:23291078-23291337				0.780325	-0.137926	0.079479	-0.28192	-0.137926	Cancer Trained * Post down vs Cancer Trained * Pre	-0.0156939	Cancer Trained * Post down vs Cancer Trained * Pre	0.840909	-0.090586	0.0411401	-0.20283	-0.090586	Healthy Aged-matched Trained * Post down vs Healthy Aged-matched Trained * Pre	0.00371527	Healthy Aged-matched Trained * Post up vs Healthy Aged-matched Trained * Pre	0.718005	0.189527	0.1334	0.365239	0.189527	Cancer Untrained * Post up vs Cancer Untrained * Pre	0.0102898	Cancer Untrained * Post up vs Cancer Untrained * Pre	0.00254677	1.74	11.2437	3.35316	1.74	Cancer Trained * Pre up vs Cancer Untrained * Pre	0.142333	Cancer Trained * Pre up vs Cancer Untrained * Pre	0.00192311
164849	cg22176913		0.0011656	11													0.236877	0.170576	1.46872	1.21191	0.170576	Cancer Trained * Post up vs Cancer Trained * Pre	0.0150044	Cancer Trained * Post up vs Cancer Trained * Pre	0.128378	0.20206	2.47315	1.57262	0.20206	Healthy Aged-matched Trained * Post up vs Healthy Aged-matched Trained * Pre	0.0227897	Healthy Aged-matched Trained * Post up vs Healthy Aged-matched Trained * Pre	0.460795	0.111829	0.561132	0.749088	0.111829	Cancer Untrained * Post up vs Cancer Untrained * Pre	0.0103034	Cancer Untrained * Post up vs Cancer Untrained * Pre	0.0587415	0.295677	3.92275	1.98059	0.295677	Cancer Trained * Pre up vs Cancer Untrained * Pre	0.0283108	Cancer Trained * Pre up vs Cancer Untrained * Pre	0.00154122
724564	cg13132497		0.00117348	15						Promoter_Associated_Cell_type_specific	15:100468509-100469334	S_Shelf	chr15:100466480-100466691				0.976996	0.0107874	0.000848244	0.0291246	0.0107874	Cancer Trained * Post up vs Cancer Trained * Pre	0.00370514	Cancer Trained * Post up vs Cancer Trained * Pre	0.99193	-0.00345405	0.000104357	-0.0102155	-0.00345405	Healthy Aged-matched Trained * Post down vs Healthy Aged-matched Trained * Pre	-0.00114684	Healthy Aged-matched Trained * Post down vs Healthy Aged-matched Trained * Pre	0.331284	-0.389236	0.981654	-0.990785	-0.389236	Cancer Untrained * Post down vs Cancer Untrained * Pre	-0.0548603	Cancer Untrained * Post down vs Cancer Untrained * Pre	0.376095	0.354033	0.812119	0.901177	0.354033	Cancer Trained * Pre up vs Cancer Untrained * Pre	0.0376149	Cancer Trained * Pre up vs Cancer Untrained * Pre	0.00113282
343283	cg19125716	HEG1	0.00117695	3		ENST00000477536.1	TSS200	HEG1						NM_020733	Body	HEG1	0.156118	0.14629	2.13831	1.4623	0.14629	Cancer Trained * Post up vs Cancer Trained * Pre	0.0159442	Cancer Trained * Post up vs Cancer Trained * Pre	0.399984	0.0781983	0.733191	0.856266	0.0781983	Healthy Aged-matched Trained * Post up vs Healthy Aged-matched Trained * Pre	0.00938135	Healthy Aged-matched Trained * Post up vs Healthy Aged-matched Trained * Pre	0.878778	-0.0163502	0.023743	-0.154088	-0.0163502	Cancer Untrained * Post down vs Cancer Untrained * Pre	-0.00189788	Cancer Untrained * Post down vs Cancer Untrained * Pre	0.224751	0.132085	1.54951	1.24479	0.132085	Cancer Trained * Pre up vs Cancer Untrained * Pre	0.0161031	Cancer Trained * Pre up vs Cancer Untrained * Pre	0.00354097
18015	cg22235821	SPSB4	0.00118242	3		ENST00000508828.1;ENST00000508828.1;ENST00000507895.1	1stExon;5'UTR;TSS200	SPSB4;SPSB4;SPSB4		Unclassified_Cell_type_specific	3:140795959-140796316			NM_080862	Body	SPSB4	0.957384	-0.0082242	0.00291328	-0.0539748	-0.0082242	Cancer Trained * Post down vs Cancer Trained * Pre	-1.79358e-05	Cancer Trained * Post down vs Cancer Trained * Pre	0.181477	0.191189	1.8893	1.37452	0.191189	Healthy Aged-matched Trained * Post up vs Healthy Aged-matched Trained * Pre	0.0100201	Healthy Aged-matched Trained * Post up vs Healthy Aged-matched Trained * Pre	0.502805	0.109884	0.462287	0.679917	0.109884	Cancer Untrained * Post up vs Cancer Untrained * Pre	0.00621464	Cancer Untrained * Post up vs Cancer Untrained * Pre	0.0770586	-0.298025	3.40054	-1.84406	-0.298025	Cancer Trained * Pre down vs Cancer Untrained * Pre	-0.0139076	Cancer Trained * Pre down vs Cancer Untrained * Pre	0.00777718
760178	cg23885161	ZNF827	0.00118502	4		ENST00000514334.1;ENST00000509940.1	TSS1500;3'UTR	RP11-181K12.2;ZNF827						NM_001306215;NM_178835	Body;Body	ZNF827;ZNF827	0.00110615	0.259749	13.5821	3.68539	0.259749	Cancer Trained * Post up vs Cancer Trained * Pre	0.0118843	Cancer Trained * Post up vs Cancer Trained * Pre	0.503305	0.0436941	0.461196	0.679114	0.0436941	Healthy Aged-matched Trained * Post up vs Healthy Aged-matched Trained * Pre	0.00204819	Healthy Aged-matched Trained * Post up vs Healthy Aged-matched Trained * Pre	0.0301601	-0.17184	5.2839	-2.29867	-0.17184	Cancer Untrained * Post down vs Cancer Untrained * Pre	-0.00808953	Cancer Untrained * Post down vs Cancer Untrained * Pre	0.0295985	-0.172488	5.32383	-2.30734	-0.172488	Cancer Trained * Pre down vs Cancer Untrained * Pre	-0.00819643	Cancer Trained * Pre down vs Cancer Untrained * Pre	0.00638898
6205	cg27058018	SNORD1C	0.00118853	17		ENST00000493536.1;ENST00000448136.1;ENST00000363315.1	TSS1500;TSS1500;TSS1500	AC090699.1;AC090699.1;SNORD1C		Promoter_Associated	17:74553230-74554226	Island	chr17:74553220-74553912	NR_004397	TSS1500	SNORD1C	0.682665	-0.0574099	0.171098	-0.41364	-0.0574099	Cancer Trained * Post down vs Cancer Trained * Pre	-0.00856675	Cancer Trained * Post down vs Cancer Trained * Pre	0.377528	-0.11383	0.807177	-0.89843	-0.11383	Healthy Aged-matched Trained * Post down vs Healthy Aged-matched Trained * Pre	-0.0163495	Healthy Aged-matched Trained * Post down vs Healthy Aged-matched Trained * Pre	0.849159	-0.0282901	0.0369307	-0.192174	-0.0282901	Cancer Untrained * Post down vs Cancer Untrained * Pre	-0.00428889	Cancer Untrained * Post down vs Cancer Untrained * Pre	0.27665	0.163723	1.2369	1.11216	0.163723	Cancer Trained * Pre up vs Cancer Untrained * Pre	0.0240225	Cancer Trained * Pre up vs Cancer Untrained * Pre	0.00231638
544059	cg21227035	UXS1	0.00119372	2		ENST00000479774.1;ENST00000479621.1;ENST00000444193.1;ENST00000416298.1;ENST00000444193	TSS1500;TSS200;1stExon;1stExon;5'UTR;5'UTR;3'UTR;3'UTR	UXS1;UXS1;UXS1;UXS1;UXS1;UXS1;UXS1;UXS1		Promoter_Associated_Cell_type_specific	2:106776749-106777628			NR_045607;NM_001253875;NM_025076	Body;Body;Body	UXS1;UXS1;UXS1	0.482399	-0.101962	0.508485	-0.713082	-0.101962	Cancer Trained * Post down vs Cancer Trained * Pre	-0.0104007	Cancer Trained * Post down vs Cancer Trained * Pre	0.775006	-0.0377158	0.0834895	-0.288946	-0.0377158	Healthy Aged-matched Trained * Post down vs Healthy Aged-matched Trained * Pre	-0.00475007	Healthy Aged-matched Trained * Post down vs Healthy Aged-matched Trained * Pre	0.465227	-0.112475	0.550004	-0.741622	-0.112475	Cancer Untrained * Post down vs Cancer Untrained * Pre	-0.0124692	Cancer Untrained * Post down vs Cancer Untrained * Pre	0.884486	-0.0222603	0.0215433	-0.146776	-0.0222603	Cancer Trained * Pre down vs Cancer Untrained * Pre	-0.00354793	Cancer Trained * Pre down vs Cancer Untrained * Pre	0.00234238
557365	cg21561368	CCDC14	0.00120142	3		ENST00000438440.2;ENST00000419247.1;ENST00000471054.1;ENST00000417438.1;ENST00000463996	3'UTR;1stExon;TSS200;3'UTR;3'UTR;3'UTR;3'UTR;3'UTR;3'UTR;3'UTR	CCDC14;CCDC14;CCDC14;CCDC14;CCDC14;CCDC14;CCDC14;CCDC14;CCDC14;CCDC14						NM_001308317;NM_022757	Body;Body	CCDC14;CCDC14	0.000158617	0.407295	19.724	4.44118	0.407295	Cancer Trained * Post up vs Cancer Trained * Pre	0.0299537	Cancer Trained * Post up vs Cancer Trained * Pre	0.280318	-0.0923833	1.21772	-1.1035	-0.0923833	Healthy Aged-matched Trained * Post down vs Healthy Aged-matched Trained * Pre	-0.00679319	Healthy Aged-matched Trained * Post down vs Healthy Aged-matched Trained * Pre	0.0659056	0.187081	3.699	1.92328	0.187081	Cancer Untrained * Post up vs Cancer Untrained * Pre	0.0131508	Cancer Untrained * Post up vs Cancer Untrained * Pre	0.0798095	-0.177624	3.33448	-1.82606	-0.177624	Cancer Trained * Pre down vs Cancer Untrained * Pre	-0.0140669	Cancer Trained * Pre down vs Cancer Untrained * Pre	0.000268731
44527	cg04387835	ZMYND15	0.00120219	17						Unclassified_Cell_type_specific	17:4649012-4649151			NM_001136046;NM_032265	Body;Body	ZMYND15;ZMYND15	0.401038	-0.198838	0.729869	-0.854324	-0.198838	Cancer Trained * Post down vs Cancer Trained * Pre	-0.0156452	Cancer Trained * Post down vs Cancer Trained * Pre	0.769026	0.0630721	0.0881258	0.29686	0.0630721	Healthy Aged-matched Trained * Post up vs Healthy Aged-matched Trained * Pre	0.00893666	Healthy Aged-matched Trained * Post up vs Healthy Aged-matched Trained * Pre	0.747969	0.080202	0.105552	0.324888	0.080202	Cancer Untrained * Post up vs Cancer Untrained * Pre	0.00716158	Cancer Untrained * Post up vs Cancer Untrained * Pre	0.951009	-0.0153201	0.0038514	-0.0620596	-0.0153201	Cancer Trained * Pre down vs Cancer Untrained * Pre	-0.00424139	Cancer Trained * Pre down vs Cancer Untrained * Pre	0.00767025
121809	cg19070138	TMEM132D	0.00121049	12		ENST00000544036.1	3'UTR	RP11-174M13.2				N_Shelf	chr12:130184541-130184852	NM_133448	Body	TMEM132D	0.825163	0.0278082	0.0498362	0.22324	0.0278082	Cancer Trained * Post up vs Cancer Trained * Pre	0.00413066	Cancer Trained * Post up vs Cancer Trained * Pre	0.386309	0.100267	0.777491	0.881754	0.100267	Healthy Aged-matched Trained * Post up vs Healthy Aged-matched Trained * Pre	0.0160119	Healthy Aged-matched Trained * Post up vs Healthy Aged-matched Trained * Pre	0.676722	-0.0557391	0.177978	-0.421874	-0.0557391	Cancer Untrained * Post down vs Cancer Untrained * Pre	-0.0095832	Cancer Untrained * Post down vs Cancer Untrained * Pre	0.00509445	-0.405678	9.42779	-3.07047	-0.405678	Cancer Trained * Pre down vs Cancer Untrained * Pre	-0.0619184	Cancer Trained * Pre down vs Cancer Untrained * Pre	0.00367241
17812	cg27442419		0.00121197	16								S_Shelf	chr16:33942605-33942876				0.189762	0.248341	1.81697	1.34795	0.248341	Cancer Trained * Post up vs Cancer Trained * Pre	0.0428499	Cancer Trained * Post up vs Cancer Trained * Pre	0.268065	0.19051	1.28313	1.13275	0.19051	Healthy Aged-matched Trained * Post up vs Healthy Aged-matched Trained * Pre	0.0312614	Healthy Aged-matched Trained * Post up vs Healthy Aged-matched Trained * Pre	0.231237	-0.239778	1.50563	-1.22704	-0.239778	Cancer Untrained * Post down vs Cancer Untrained * Pre	-0.0412324	Cancer Untrained * Post down vs Cancer Untrained * Pre	0.305577	-0.204397	1.09408	-1.04598	-0.204397	Cancer Trained * Pre down vs Cancer Untrained * Pre	-0.0351871	Cancer Trained * Pre down vs Cancer Untrained * Pre	0.00619483
727975	cg27436261	CDIP1	0.00122478	16		ENST00000562550.1;ENST00000562579.1;ENST00000564828.1;ENST00000563332.1;ENST00000562334	TSS1500;5'UTR;5'UTR;5'UTR;5'UTR;5'UTR	C16orf5;C16orf5;C16orf5;C16orf5;C16orf5;C16orf5	chr16:4587360-4587360			N_Shore	chr16:4587836-4588890	NM_001199054;NM_013399;NM_001199056;NM_001199055	5'UTR;5'UTR;5'UTR;5'UTR	CDIP1;CDIP1;CDIP1;CDIP1	0.55063	-0.135581	0.366027	-0.605002	-0.135581	Cancer Trained * Post down vs Cancer Trained * Pre	-0.022599	Cancer Trained * Post down vs Cancer Trained * Pre	0.772722	-0.0597288	0.0852443	-0.291966	-0.0597288	Healthy Aged-matched Trained * Post down vs Healthy Aged-matched Trained * Pre	-0.0104585	Healthy Aged-matched Trained * Post down vs Healthy Aged-matched Trained * Pre	0.606162	0.124112	0.27264	0.52215	0.124112	Cancer Untrained * Post up vs Cancer Untrained * Pre	0.0210116	Cancer Untrained * Post up vs Cancer Untrained * Pre	0.05587	-0.476649	4.02126	-2.00531	-0.476649	Cancer Trained * Pre down vs Cancer Untrained * Pre	-0.0812521	Cancer Trained * Pre down vs Cancer Untrained * Pre	0.00216445
611307	cg16626623	SNX24	0.00122774	5		ENST00000513613.1;ENST00000511211.1;ENST00000511545.1	5'UTR;5'UTR;3'UTR	SNX24;SNX24;SNX24						NM_014035	Body	SNX24	4.5218e-05	0.389469	24.2589	4.92533	0.389469	Cancer Trained * Post up vs Cancer Trained * Pre	0.0219491	Cancer Trained * Post up vs Cancer Trained * Pre	0.948303	-0.00472752	0.00428916	-0.0654917	-0.00472752	Healthy Aged-matched Trained * Post down vs Healthy Aged-matched Trained * Pre	7.81914e-05	Healthy Aged-matched Trained * Post up vs Healthy Aged-matched Trained * Pre	0.162152	0.120811	2.07485	1.44043	0.120811	Cancer Untrained * Post up vs Cancer Untrained * Pre	0.00701701	Cancer Untrained * Post up vs Cancer Untrained * Pre	0.31131	-0.0866728	1.06792	-1.0334	-0.0866728	Cancer Trained * Pre down vs Cancer Untrained * Pre	-0.00533834	Cancer Trained * Pre down vs Cancer Untrained * Pre	0.00452805
752259	cg10052599		0.00123107	2		ENST00000444567.1	5'UTR	AC096649.3									0.000547242	0.256954	15.6916	3.96126	0.256954	Cancer Trained * Post up vs Cancer Trained * Pre	0.0118457	Cancer Trained * Post up vs Cancer Trained * Pre	0.267362	0.0671771	1.287	1.13446	0.0671771	Healthy Aged-matched Trained * Post up vs Healthy Aged-matched Trained * Pre	0.00288298	Healthy Aged-matched Trained * Post up vs Healthy Aged-matched Trained * Pre	0.0627147	0.134032	3.79507	1.94809	0.134032	Cancer Untrained * Post up vs Cancer Untrained * Pre	0.00631068	Cancer Untrained * Post up vs Cancer Untrained * Pre	0.693019	-0.0274766	0.159489	-0.39936	-0.0274766	Cancer Trained * Pre down vs Cancer Untrained * Pre	-0.00136098	Cancer Trained * Pre down vs Cancer Untrained * Pre	0.0063923
672707	cg06962918		0.00123137	7	CDMR	ENST00000455069.1;ENST00000417496.2	TSS1500;5'UTR	HDAC9;HDAC9				S_Shore	chr7:18125914-18127009				0.268271	-0.259306	1.282	-1.13225	-0.259306	Cancer Trained * Post down vs Cancer Trained * Pre	-0.0309849	Cancer Trained * Post down vs Cancer Trained * Pre	0.697956	-0.0820743	0.15412	-0.392581	-0.0820743	Healthy Aged-matched Trained * Post down vs Healthy Aged-matched Trained * Pre	-0.0139771	Healthy Aged-matched Trained * Post down vs Healthy Aged-matched Trained * Pre	0.118484	-0.392722	2.61386	-1.61674	-0.392722	Cancer Untrained * Post down vs Cancer Untrained * Pre	-0.0449281	Cancer Untrained * Post down vs Cancer Untrained * Pre	0.28903	-0.263135	1.17346	-1.08326	-0.263135	Cancer Trained * Pre down vs Cancer Untrained * Pre	-0.0325676	Cancer Trained * Pre down vs Cancer Untrained * Pre	0.00745851
499209	cg12469355	LRRFIP1	0.00123498	2		ENST00000498053.1;ENST00000473815.1	5'UTR;5'UTR	LRRFIP1;LRRFIP1						NM_001137553;NM_004735;NM_001137552;NM_001137550;NM_001137551	Body;Body;Body;Body;Body	LRRFIP1;LRRFIP1;LRRFIP1;LRRFIP1;LRRFIP1	0.788969	-0.0362545	0.0731897	-0.270536	-0.0362545	Cancer Trained * Post down vs Cancer Trained * Pre	-0.00326296	Cancer Trained * Post down vs Cancer Trained * Pre	0.961525	0.00596086	0.00237425	0.0487263	0.00596086	Healthy Aged-matched Trained * Post up vs Healthy Aged-matched Trained * Pre	0.000701735	Healthy Aged-matched Trained * Post up vs Healthy Aged-matched Trained * Pre	0.468021	0.104747	0.543075	0.736936	0.104747	Cancer Untrained * Post up vs Cancer Untrained * Pre	0.00979636	Cancer Untrained * Post up vs Cancer Untrained * Pre	0.00676325	0.41969	8.71831	2.95268	0.41969	Cancer Trained * Pre up vs Cancer Untrained * Pre	0.0409165	Cancer Trained * Pre up vs Cancer Untrained * Pre	0.000786901
4218	cg09674093	KLHL29	0.00124114	2		ENST00000486442.1	5'UTR	KLHL29						NM_052920	5'UTR	KLHL29	0.0350423	0.6076	4.96811	2.22893	0.6076	Cancer Trained * Post up vs Cancer Trained * Pre	0.0223627	Cancer Trained * Post up vs Cancer Trained * Pre	0.312576	0.256472	1.06223	1.03064	0.256472	Healthy Aged-matched Trained * Post up vs Healthy Aged-matched Trained * Pre	0.00709907	Healthy Aged-matched Trained * Post up vs Healthy Aged-matched Trained * Pre	0.545408	0.177241	0.37578	0.613009	0.177241	Cancer Untrained * Post up vs Cancer Untrained * Pre	0.00775146	Cancer Untrained * Post up vs Cancer Untrained * Pre	0.556009	-0.172554	0.356167	-0.596797	-0.172554	Cancer Trained * Pre down vs Cancer Untrained * Pre	-0.00653889	Cancer Trained * Pre down vs Cancer Untrained * Pre	0.00191617
613822	cg00126636		0.00124478	16								Island	chr16:236022-237283				0.632625	-0.114927	0.23422	-0.483963	-0.114927	Cancer Trained * Post down vs Cancer Trained * Pre	-0.00659709	Cancer Trained * Post down vs Cancer Trained * Pre	0.63236	-0.104995	0.234587	-0.484342	-0.104995	Healthy Aged-matched Trained * Post down vs Healthy Aged-matched Trained * Pre	-0.00360931	Healthy Aged-matched Trained * Post down vs Healthy Aged-matched Trained * Pre	0.951658	-0.0154238	0.00374982	-0.0612358	-0.0154238	Cancer Untrained * Post down vs Cancer Untrained * Pre	-0.00111461	Cancer Untrained * Post down vs Cancer Untrained * Pre	0.0750242	-0.467916	3.45116	-1.85773	-0.467916	Cancer Trained * Pre down vs Cancer Untrained * Pre	-0.0300252	Cancer Trained * Pre down vs Cancer Untrained * Pre	0.00105223
470949	cg11838921		0.00124808	5													0.646727	-0.0586086	0.215211	-0.463909	-0.0586086	Cancer Trained * Post down vs Cancer Trained * Pre	-0.00538177	Cancer Trained * Post down vs Cancer Trained * Pre	0.664574	0.0506066	0.192548	0.438803	0.0506066	Healthy Aged-matched Trained * Post up vs Healthy Aged-matched Trained * Pre	0.00577832	Healthy Aged-matched Trained * Post up vs Healthy Aged-matched Trained * Pre	0.4562	0.101421	0.572859	0.756874	0.101421	Cancer Untrained * Post up vs Cancer Untrained * Pre	0.00976911	Cancer Untrained * Post up vs Cancer Untrained * Pre	0.00143168	0.480169	12.8404	3.58335	0.480169	Cancer Trained * Pre up vs Cancer Untrained * Pre	0.0491825	Cancer Trained * Pre up vs Cancer Untrained * Pre	0.000795733
457114	cg01923429	EZR	0.00124979	6		ENST00000337147.7;ENST00000367075.3	3'UTR;3'UTR	EZR;EZR						NM_001111077;NM_003379	3'UTR;3'UTR	EZR;EZR	0.660582	0.121684	0.197485	0.444393	0.121684	Cancer Trained * Post up vs Cancer Trained * Pre	0.0117378	Cancer Trained * Post up vs Cancer Trained * Pre	0.983675	0.00516605	0.000427135	0.0206673	0.00516605	Healthy Aged-matched Trained * Post up vs Healthy Aged-matched Trained * Pre	0.000959118	Healthy Aged-matched Trained * Post up vs Healthy Aged-matched Trained * Pre	0.293269	-0.311798	1.15255	-1.07357	-0.311798	Cancer Untrained * Post down vs Cancer Untrained * Pre	-0.025976	Cancer Untrained * Post down vs Cancer Untrained * Pre	0.00852813	-0.829213	8.15167	-2.85511	-0.829213	Cancer Trained * Pre down vs Cancer Untrained * Pre	-0.07432	Cancer Trained * Pre down vs Cancer Untrained * Pre	0.000663721
287470	cg20293950	CD36	0.00126206	7		ENST00000482059.2;ENST00000394788.3;ENST00000309881.7;ENST00000480599.2;ENST00000534394	5'UTR;5'UTR;5'UTR;5'UTR;5'UTR;5'UTR;5'UTR;5'UTR;5'UTR;5'UTR;5'UTR	CD36;CD36;CD36;CD36;CD36;CD36;CD36;CD36;CD36;CD36;CD36						NM_000072;NM_001001548;NM_001001547;NM_001289911	5'UTR;5'UTR;5'UTR;5'UTR	CD36;CD36;CD36;CD36	0.647991	-0.142145	0.213555	-0.462121	-0.142145	Cancer Trained * Post down vs Cancer Trained * Pre	-0.0188102	Cancer Trained * Post down vs Cancer Trained * Pre	0.565335	0.16361	0.339502	0.582668	0.16361	Healthy Aged-matched Trained * Post up vs Healthy Aged-matched Trained * Pre	0.0278369	Healthy Aged-matched Trained * Post up vs Healthy Aged-matched Trained * Pre	0.850827	0.061995	0.0361082	0.190021	0.061995	Cancer Untrained * Post up vs Cancer Untrained * Pre	0.00721855	Cancer Untrained * Post up vs Cancer Untrained * Pre	0.111525	0.538203	2.72135	1.64965	0.538203	Cancer Trained * Pre up vs Cancer Untrained * Pre	0.0713624	Cancer Trained * Pre up vs Cancer Untrained * Pre	0.000298067
383585	cg14014033	PRKAR1B	0.00127455	7		ENST00000488474.1	3'UTR	PRKAR1B						NM_001164759;NM_001164762;NM_001164758;NM_001164760;NM_001164761;NM_002735	Body;Body;Body;Body;Body;Body	PRKAR1B;PRKAR1B;PRKAR1B;PRKAR1B;PRKAR1B;PRKAR1B	0.303918	-0.0710042	1.10178	-1.04966	-0.0710042	Cancer Trained * Post down vs Cancer Trained * Pre	-0.0116691	Cancer Trained * Post down vs Cancer Trained * Pre	0.324863	0.0620159	1.00859	1.00429	0.0620159	Healthy Aged-matched Trained * Post up vs Healthy Aged-matched Trained * Pre	0.0105168	Healthy Aged-matched Trained * Post up vs Healthy Aged-matched Trained * Pre	0.011108	0.196766	7.52098	2.74244	0.196766	Cancer Untrained * Post up vs Cancer Untrained * Pre	0.0334229	Cancer Untrained * Post up vs Cancer Untrained * Pre	5.86212e-05	0.346195	23.2818	4.82512	0.346195	Cancer Trained * Pre up vs Cancer Untrained * Pre	0.0582309	Cancer Trained * Pre up vs Cancer Untrained * Pre	0.00270545
745526	cg26993178	CD86	0.00127621	3		ENST00000469710.1;ENST00000478390.1	5'UTR;5'UTR	CD86;CD86						NM_001206925;NM_001206924;NM_175862	5'UTR;Body;Body	CD86;CD86;CD86	0.170091	0.123025	1.99555	1.41264	0.123025	Cancer Trained * Post up vs Cancer Trained * Pre	0.0198846	Cancer Trained * Post up vs Cancer Trained * Pre	0.406116	0.0671798	0.714055	0.845018	0.0671798	Healthy Aged-matched Trained * Post up vs Healthy Aged-matched Trained * Pre	0.0112072	Healthy Aged-matched Trained * Post up vs Healthy Aged-matched Trained * Pre	0.771711	-0.0270931	0.0860274	-0.293304	-0.0270931	Cancer Untrained * Post down vs Cancer Untrained * Pre	-0.00459379	Cancer Untrained * Post down vs Cancer Untrained * Pre	0.208143	0.119353	1.6695	1.29209	0.119353	Cancer Trained * Pre up vs Cancer Untrained * Pre	0.0187811	Cancer Trained * Pre up vs Cancer Untrained * Pre	0.00366886
710888	cg11663408	KIF19	0.00128364	17		ENST00000359939.6;ENST00000547389.1	5'UTR;5'UTR	KIF19;KIF19						NM_153209	Body	KIF19	0.160454	0.0929594	2.09241	1.44652	0.0929594	Cancer Trained * Post up vs Cancer Trained * Pre	0.0160835	Cancer Trained * Post up vs Cancer Trained * Pre	0.243785	0.0700307	1.42502	1.19374	0.0700307	Healthy Aged-matched Trained * Post up vs Healthy Aged-matched Trained * Pre	0.0120262	Healthy Aged-matched Trained * Post up vs Healthy Aged-matched Trained * Pre	0.412234	-0.0568408	0.69539	-0.833901	-0.0568408	Cancer Untrained * Post down vs Cancer Untrained * Pre	-0.00982477	Cancer Untrained * Post down vs Cancer Untrained * Pre	0.0495664	-0.140671	4.25913	-2.06377	-0.140671	Cancer Trained * Pre down vs Cancer Untrained * Pre	-0.0243467	Cancer Trained * Pre down vs Cancer Untrained * Pre	0.00159846
673314	cg13189020	MYBBP1A	0.00128768	17		ENST00000571368.1;ENST00000574934.1;ENST00000574547.1;ENST00000574167.1;ENST00000575662	3'UTR;3'UTR;3'UTR;3'UTR;3'UTR;1stExon	MYBBP1A;MYBBP1A;MYBBP1A;MYBBP1A;MYBBP1A;MYBBP1A						NM_014520;NM_001105538	Body;Body	MYBBP1A;MYBBP1A	0.91175	0.0172398	0.0125349	0.111959	0.0172398	Cancer Trained * Post up vs Cancer Trained * Pre	0.00283546	Cancer Trained * Post up vs Cancer Trained * Pre	0.989672	-0.00183788	0.000170951	-0.0130748	-0.00183788	Healthy Aged-matched Trained * Post down vs Healthy Aged-matched Trained * Pre	-0.000328586	Healthy Aged-matched Trained * Post down vs Healthy Aged-matched Trained * Pre	0.855973	0.0299515	0.0336311	0.183388	0.0299515	Cancer Untrained * Post up vs Cancer Untrained * Pre	0.00513564	Cancer Untrained * Post up vs Cancer Untrained * Pre	0.00624188	0.487713	8.91727	2.98618	0.487713	Cancer Trained * Pre up vs Cancer Untrained * Pre	0.0801067	Cancer Trained * Pre up vs Cancer Untrained * Pre	0.00236889
603877	cg16369490		0.00129709	2					chr2:5680125-5680125								0.0610707	-0.1188	3.84676	-1.96132	-0.1188	Cancer Trained * Post down vs Cancer Trained * Pre	-0.0205168	Cancer Trained * Post down vs Cancer Trained * Pre	0.43633	0.0437429	0.625831	0.791095	0.0437429	Healthy Aged-matched Trained * Post up vs Healthy Aged-matched Trained * Pre	0.00757721	Healthy Aged-matched Trained * Post up vs Healthy Aged-matched Trained * Pre	0.709826	-0.0241795	0.141645	-0.376358	-0.0241795	Cancer Untrained * Post down vs Cancer Untrained * Pre	-0.00418455	Cancer Untrained * Post down vs Cancer Untrained * Pre	0.00339795	0.207929	10.4746	3.23645	0.207929	Cancer Trained * Pre up vs Cancer Untrained * Pre	0.0359458	Cancer Trained * Pre up vs Cancer Untrained * Pre	9.15511e-05
368619	cg06552560		0.00130065	17						Unclassified	17:49033229-49034916						0.069474	0.331719	3.59762	1.89674	0.331719	Cancer Trained * Post up vs Cancer Trained * Pre	0.0272511	Cancer Trained * Post up vs Cancer Trained * Pre	0.807377	0.0393396	0.0607177	0.24641	0.0393396	Healthy Aged-matched Trained * Post up vs Healthy Aged-matched Trained * Pre	0.00288395	Healthy Aged-matched Trained * Post up vs Healthy Aged-matched Trained * Pre	0.509891	0.12402	0.446998	0.668579	0.12402	Cancer Untrained * Post up vs Cancer Untrained * Pre	0.00873488	Cancer Untrained * Post up vs Cancer Untrained * Pre	0.410269	-0.155347	0.701339	-0.83746	-0.155347	Cancer Trained * Pre down vs Cancer Untrained * Pre	-0.0139156	Cancer Trained * Pre down vs Cancer Untrained * Pre	0.000479106
208666	cg01235083		0.0013103	8													0.0092647	0.238995	7.95224	2.81997	0.238995	Cancer Trained * Post up vs Cancer Trained * Pre	0.0382012	Cancer Trained * Post up vs Cancer Trained * Pre	0.29708	-0.0823909	1.1341	-1.06494	-0.0823909	Healthy Aged-matched Trained * Post down vs Healthy Aged-matched Trained * Pre	-0.0123827	Healthy Aged-matched Trained * Post down vs Healthy Aged-matched Trained * Pre	0.203338	0.117427	1.70645	1.30631	0.117427	Cancer Untrained * Post up vs Cancer Untrained * Pre	0.0186637	Cancer Untrained * Post up vs Cancer Untrained * Pre	0.238058	-0.108659	1.46114	-1.20877	-0.108659	Cancer Trained * Pre down vs Cancer Untrained * Pre	-0.017445	Cancer Trained * Pre down vs Cancer Untrained * Pre	6.6411e-05
482509	cg18823829	LARP1B	0.00131039	4		ENST00000354456.3	5'UTR	LARP1B						NM_018078	Body	LARP1B	0.528651	-0.102992	0.408289	-0.638975	-0.102992	Cancer Trained * Post down vs Cancer Trained * Pre	-0.00734612	Cancer Trained * Post down vs Cancer Trained * Pre	0.324623	0.147845	1.00961	1.00479	0.147845	Healthy Aged-matched Trained * Post up vs Healthy Aged-matched Trained * Pre	0.0128171	Healthy Aged-matched Trained * Post up vs Healthy Aged-matched Trained * Pre	0.940749	0.0128357	0.00563702	0.0750801	0.0128357	Cancer Untrained * Post up vs Cancer Untrained * Pre	0.00128098	Cancer Untrained * Post up vs Cancer Untrained * Pre	0.422102	0.139536	0.666162	0.816187	0.139536	Cancer Trained * Pre up vs Cancer Untrained * Pre	0.0107637	Cancer Trained * Pre up vs Cancer Untrained * Pre	0.000311111
590915	cg04609499		0.0013146	6					chr6:139918701-139918701								0.0275648	0.373529	5.47586	2.34005	0.373529	Cancer Trained * Post up vs Cancer Trained * Pre	0.0307401	Cancer Trained * Post up vs Cancer Trained * Pre	0.813926	0.0346605	0.0565788	0.237863	0.0346605	Healthy Aged-matched Trained * Post up vs Healthy Aged-matched Trained * Pre	0.00364074	Healthy Aged-matched Trained * Post up vs Healthy Aged-matched Trained * Pre	0.300337	0.179064	1.11858	1.05763	0.179064	Cancer Untrained * Post up vs Cancer Untrained * Pre	0.0166114	Cancer Untrained * Post up vs Cancer Untrained * Pre	0.237043	-0.20511	1.46766	-1.21147	-0.20511	Cancer Trained * Pre down vs Cancer Untrained * Pre	-0.0170087	Cancer Trained * Pre down vs Cancer Untrained * Pre	0.000275723
227556	cg00811931	LINC01221	0.00131475	1		ENST00000432488.1	5'UTR	RP11-16L9.4						NR_126351	Body	LINC01221	0.0238835	0.219306	5.78562	2.40533	0.219306	Cancer Trained * Post up vs Cancer Trained * Pre	0.010952	Cancer Trained * Post up vs Cancer Trained * Pre	0.272632	0.0933635	1.2583	1.12174	0.0933635	Healthy Aged-matched Trained * Post up vs Healthy Aged-matched Trained * Pre	0.00396521	Healthy Aged-matched Trained * Post up vs Healthy Aged-matched Trained * Pre	0.751151	-0.0310074	0.102808	-0.320637	-0.0310074	Cancer Untrained * Post down vs Cancer Untrained * Pre	-0.00171816	Cancer Untrained * Post down vs Cancer Untrained * Pre	0.760798	-0.0297643	0.0947298	-0.307782	-0.0297643	Cancer Trained * Pre down vs Cancer Untrained * Pre	-0.00170264	Cancer Trained * Pre down vs Cancer Untrained * Pre	0.00889736
719335	cg14772079		0.00131642	12		ENST00000552526.1;ENST00000540589.2;ENST00000552784.1	5'UTR;5'UTR;3'UTR	OAS1;OAS1;RP1-71H24.1									0.690227	-0.064879	0.162573	-0.403203	-0.064879	Cancer Trained * Post down vs Cancer Trained * Pre	-0.0110515	Cancer Trained * Post down vs Cancer Trained * Pre	0.0806953	-0.267393	3.31376	-1.82037	-0.267393	Healthy Aged-matched Trained * Post down vs Healthy Aged-matched Trained * Pre	-0.0454887	Healthy Aged-matched Trained * Post down vs Healthy Aged-matched Trained * Pre	0.932688	-0.0145613	0.00727925	-0.0853185	-0.0145613	Cancer Untrained * Post down vs Cancer Untrained * Pre	-0.00248037	Cancer Untrained * Post down vs Cancer Untrained * Pre	0.291788	0.183802	1.15981	1.07695	0.183802	Cancer Trained * Pre up vs Cancer Untrained * Pre	0.0315774	Cancer Trained * Pre up vs Cancer Untrained * Pre	0.00505781
165964	cg25727956		0.00131703	11													0.712017	0.0465265	0.139409	0.373375	0.0465265	Cancer Trained * Post up vs Cancer Trained * Pre	0.00213364	Cancer Trained * Post up vs Cancer Trained * Pre	0.411585	0.0949927	0.69735	0.835075	0.0949927	Healthy Aged-matched Trained * Post up vs Healthy Aged-matched Trained * Pre	0.00544128	Healthy Aged-matched Trained * Post up vs Healthy Aged-matched Trained * Pre	0.180953	-0.181896	1.89402	-1.37623	-0.181896	Cancer Untrained * Post down vs Cancer Untrained * Pre	-0.0115735	Cancer Untrained * Post down vs Cancer Untrained * Pre	0.0800334	0.241158	3.32921	1.82461	0.241158	Cancer Trained * Pre up vs Cancer Untrained * Pre	0.0130958	Cancer Trained * Pre up vs Cancer Untrained * Pre	0.00180815
90571	cg20792895	MKRN3	0.00132085	15	RDMR	ENST00000570112.1;ENST00000568252.1;ENST00000564592.1;ENST00000568945.1;ENST00000314520	TSS1500;TSS1500;TSS1500;TSS1500;TSS200	MKRN3;MKRN3;MKRN3;MKRN3;MKRN3						NM_005664	TSS200	MKRN3	0.635831	-0.143702	0.229811	-0.479386	-0.143702	Cancer Trained * Post down vs Cancer Trained * Pre	-0.0201785	Cancer Trained * Post down vs Cancer Trained * Pre	0.396511	-0.236069	0.744225	-0.862685	-0.236069	Healthy Aged-matched Trained * Post down vs Healthy Aged-matched Trained * Pre	-0.00851913	Healthy Aged-matched Trained * Post down vs Healthy Aged-matched Trained * Pre	0.730455	0.110773	0.121384	0.348402	0.110773	Cancer Untrained * Post up vs Cancer Untrained * Pre	0.00404449	Cancer Untrained * Post up vs Cancer Untrained * Pre	0.0138843	-0.841279	7.00121	-2.64598	-0.841279	Cancer Trained * Pre down vs Cancer Untrained * Pre	-0.0449906	Cancer Trained * Pre down vs Cancer Untrained * Pre	0.00239026
173600	cg12422061	NOL10	0.00132745	2		ENST00000414538.1	TSS200	AC092687.5						NR_048552;NM_024894;NM_001261392;NM_001261394	Body;Body;Body;Body	NOL10;NOL10;NOL10;NOL10	0.466302	-0.0829286	0.547329	-0.739817	-0.0829286	Cancer Trained * Post down vs Cancer Trained * Pre	-0.00973088	Cancer Trained * Post down vs Cancer Trained * Pre	0.200576	0.134519	1.72819	1.31461	0.134519	Healthy Aged-matched Trained * Post up vs Healthy Aged-matched Trained * Pre	0.0182372	Healthy Aged-matched Trained * Post up vs Healthy Aged-matched Trained * Pre	0.241683	0.14258	1.43814	1.19923	0.14258	Cancer Untrained * Post up vs Cancer Untrained * Pre	0.0179051	Cancer Untrained * Post up vs Cancer Untrained * Pre	0.00119783	0.434429	13.3514	3.65395	0.434429	Cancer Trained * Pre up vs Cancer Untrained * Pre	0.055519	Cancer Trained * Pre up vs Cancer Untrained * Pre	0.000242273
606230	cg10431340	MPZ	0.00133137	1										NM_000530	Body	MPZ	0.479159	-0.172802	0.516129	-0.718421	-0.172802	Cancer Trained * Post down vs Cancer Trained * Pre	-0.0233	Cancer Trained * Post down vs Cancer Trained * Pre	0.490724	0.153582	0.48924	0.699457	0.153582	Healthy Aged-matched Trained * Post up vs Healthy Aged-matched Trained * Pre	0.0154389	Healthy Aged-matched Trained * Post up vs Healthy Aged-matched Trained * Pre	0.811507	0.0614886	0.0580898	0.241018	0.0614886	Cancer Untrained * Post up vs Cancer Untrained * Pre	0.0053822	Cancer Untrained * Post up vs Cancer Untrained * Pre	0.390145	-0.223114	0.76483	-0.874546	-0.223114	Cancer Trained * Pre down vs Cancer Untrained * Pre	-0.0334037	Cancer Trained * Pre down vs Cancer Untrained * Pre	0.00718069
560856	cg00006735		0.00133367	9								S_Shore	chr9:138304468-138304684				0.914432	-0.0142128	0.0117815	-0.108543	-0.0142128	Cancer Trained * Post down vs Cancer Trained * Pre	-0.00290154	Cancer Trained * Post down vs Cancer Trained * Pre	0.467768	-0.0881393	0.543701	-0.737361	-0.0881393	Healthy Aged-matched Trained * Post down vs Healthy Aged-matched Trained * Pre	-0.0146985	Healthy Aged-matched Trained * Post down vs Healthy Aged-matched Trained * Pre	0.559505	0.082149	0.349858	0.591488	0.082149	Cancer Untrained * Post up vs Cancer Untrained * Pre	0.0135524	Cancer Untrained * Post up vs Cancer Untrained * Pre	0.00213311	0.475597	11.7264	3.42439	0.475597	Cancer Trained * Pre up vs Cancer Untrained * Pre	0.079648	Cancer Trained * Pre up vs Cancer Untrained * Pre	0.00665637
764332	cg09750346		0.00133582	12		ENST00000535752.1	5'UTR	EPS8									0.000749948	0.395652	14.7312	3.83813	0.395652	Cancer Trained * Post up vs Cancer Trained * Pre	0.0242725	Cancer Trained * Post up vs Cancer Trained * Pre	0.801786	0.0238759	0.0643743	0.253721	0.0238759	Healthy Aged-matched Trained * Post up vs Healthy Aged-matched Trained * Pre	0.00140183	Healthy Aged-matched Trained * Post up vs Healthy Aged-matched Trained * Pre	0.82938	0.0238099	0.0474215	0.217765	0.0238099	Cancer Untrained * Post up vs Cancer Untrained * Pre	0.0017818	Cancer Untrained * Post up vs Cancer Untrained * Pre	0.0710357	-0.206156	3.5551	-1.8855	-0.206156	Cancer Trained * Pre down vs Cancer Untrained * Pre	-0.0135052	Cancer Trained * Pre down vs Cancer Untrained * Pre	0.000301009
395511	cg01229567	MIB2	0.00134079	1		ENST00000520777.1;ENST00000355826.5;ENST00000518681.1;ENST00000505820.2;ENST00000479659	TSS1500;TSS1500;TSS1500;TSS1500;TSS1500;TSS1500;TSS1500;TSS1500;TSS1500;TSS1500;TSS1500	MIB2;MIB2;MIB2;MIB2;MIB2;MIB2;MIB2;MIB2;MIB2;MIB2;MIB2;MIB2;MIB2				N_Shore	chr1:1550453-1552015	NM_001170689;NM_001170687;NM_001170688;NM_080875;NR_033183;NM_001170686	TSS1500;TSS1500;TSS1500;TSS1500;TSS1500;TSS1500	MIB2;MIB2;MIB2;MIB2;MIB2;MIB2	0.460346	0.0836442	0.562271	0.749847	0.0836442	Cancer Trained * Post up vs Cancer Trained * Pre	0.014248	Cancer Trained * Post up vs Cancer Trained * Pre	0.519748	-0.0664896	0.426346	-0.652951	-0.0664896	Healthy Aged-matched Trained * Post down vs Healthy Aged-matched Trained * Pre	-0.0104124	Healthy Aged-matched Trained * Post down vs Healthy Aged-matched Trained * Pre	0.543447	0.0728849	0.379487	0.616025	0.0728849	Cancer Untrained * Post up vs Cancer Untrained * Pre	0.0125446	Cancer Untrained * Post up vs Cancer Untrained * Pre	0.171543	0.166548	1.98152	1.40767	0.166548	Cancer Trained * Pre up vs Cancer Untrained * Pre	0.0286893	Cancer Trained * Pre up vs Cancer Untrained * Pre	0.00885789
618247	cg23855107	ATP13A2	0.00134448	1								N_Shore	chr1:17337829-17338590	NM_001141974;NM_001141973;NM_022089	Body;Body;Body	ATP13A2;ATP13A2;ATP13A2	0.65557	-0.0541575	0.203791	-0.451432	-0.0541575	Cancer Trained * Post down vs Cancer Trained * Pre	-0.00844959	Cancer Trained * Post down vs Cancer Trained * Pre	0.873411	0.0176286	0.0259111	0.160969	0.0176286	Healthy Aged-matched Trained * Post up vs Healthy Aged-matched Trained * Pre	0.0027961	Healthy Aged-matched Trained * Post up vs Healthy Aged-matched Trained * Pre	0.309534	0.131989	1.07596	1.03728	0.131989	Cancer Untrained * Post up vs Cancer Untrained * Pre	0.0227319	Cancer Untrained * Post up vs Cancer Untrained * Pre	0.000262918	0.54027	18.0276	4.24589	0.54027	Cancer Trained * Pre up vs Cancer Untrained * Pre	0.0906983	Cancer Trained * Pre up vs Cancer Untrained * Pre	0.00954871
548769	cg16562679		0.00134887	10													0.5519	0.1564	0.363683	0.603061	0.1564	Cancer Trained * Post up vs Cancer Trained * Pre	0.0193677	Cancer Trained * Post up vs Cancer Trained * Pre	0.759015	0.0734281	0.0961954	0.310154	0.0734281	Healthy Aged-matched Trained * Post up vs Healthy Aged-matched Trained * Pre	0.0128516	Healthy Aged-matched Trained * Post up vs Healthy Aged-matched Trained * Pre	0.729283	0.0962718	0.122488	0.349983	0.0962718	Cancer Untrained * Post up vs Cancer Untrained * Pre	0.0137485	Cancer Untrained * Post up vs Cancer Untrained * Pre	0.041881	0.589967	4.59994	2.14475	0.589967	Cancer Trained * Pre up vs Cancer Untrained * Pre	0.0938371	Cancer Trained * Pre up vs Cancer Untrained * Pre	0.0017639
246128	cg24769986		0.00135494	8						Unclassified_Cell_type_specific	8:24086867-24087197						0.027306	-0.246504	5.49609	-2.34437	-0.246504	Cancer Trained * Post down vs Cancer Trained * Pre	-0.00791735	Cancer Trained * Post down vs Cancer Trained * Pre	0.265345	-0.109364	1.29818	-1.13938	-0.109364	Healthy Aged-matched Trained * Post down vs Healthy Aged-matched Trained * Pre	-0.00305272	Healthy Aged-matched Trained * Post down vs Healthy Aged-matched Trained * Pre	0.060909	-0.218883	3.85193	-1.96263	-0.218883	Cancer Untrained * Post down vs Cancer Untrained * Pre	-0.00699356	Cancer Untrained * Post down vs Cancer Untrained * Pre	0.522553	0.0723279	0.420595	0.648533	0.0723279	Cancer Trained * Pre up vs Cancer Untrained * Pre	0.00222104	Cancer Trained * Pre up vs Cancer Untrained * Pre	0.00182703
588335	cg13545717	DENND1A	0.00136028	9										NM_024820;NM_020946	Body;Body	DENND1A;DENND1A	0.000357233	0.264855	17.0331	4.12711	0.264855	Cancer Trained * Post up vs Cancer Trained * Pre	0.00878659	Cancer Trained * Post up vs Cancer Trained * Pre	0.166549	0.0834753	2.03036	1.42491	0.0834753	Healthy Aged-matched Trained * Post up vs Healthy Aged-matched Trained * Pre	0.00247814	Healthy Aged-matched Trained * Post up vs Healthy Aged-matched Trained * Pre	0.349763	0.0648613	0.908021	0.952901	0.0648613	Cancer Untrained * Post up vs Cancer Untrained * Pre	0.00209473	Cancer Untrained * Post up vs Cancer Untrained * Pre	0.0810294	-0.123763	3.30601	-1.81824	-0.123763	Cancer Trained * Pre down vs Cancer Untrained * Pre	-0.00432369	Cancer Trained * Pre down vs Cancer Untrained * Pre	0.0024309
604137	cg02633036	SLCO3A1	0.00137117	15		ENST00000553653.1;ENST00000555769.1	5'UTR;5'UTR	SLCO3A1;SLCO3A1						NM_001145044;NM_013272	Body;Body	SLCO3A1;SLCO3A1	0.36756	-0.213707	0.84212	-0.917671	-0.213707	Cancer Trained * Post down vs Cancer Trained * Pre	-0.0301887	Cancer Trained * Post down vs Cancer Trained * Pre	0.371536	0.193447	0.828018	0.909955	0.193447	Healthy Aged-matched Trained * Post up vs Healthy Aged-matched Trained * Pre	0.0303778	Healthy Aged-matched Trained * Post up vs Healthy Aged-matched Trained * Pre	0.84889	0.0475539	0.0370643	0.192521	0.0475539	Cancer Untrained * Post up vs Cancer Untrained * Pre	0.00514863	Cancer Untrained * Post up vs Cancer Untrained * Pre	0.000658405	0.960625	15.1248	3.88907	0.960625	Cancer Trained * Pre up vs Cancer Untrained * Pre	0.145145	Cancer Trained * Pre up vs Cancer Untrained * Pre	0.00138397
117781	cg25936054		0.00137289	19		ENST00000544886.1	5'UTR	SLC1A6				Island	chr19:15090016-15090873				0.518869	-0.0494419	0.428157	-0.654337	-0.0494419	Cancer Trained * Post down vs Cancer Trained * Pre	-0.00061719	Cancer Trained * Post down vs Cancer Trained * Pre	0.872594	0.0111755	0.0262498	0.162018	0.0111755	Healthy Aged-matched Trained * Post up vs Healthy Aged-matched Trained * Pre	0.000103627	Healthy Aged-matched Trained * Post up vs Healthy Aged-matched Trained * Pre	0.0447092	0.169385	4.46692	2.11351	0.169385	Cancer Untrained * Post up vs Cancer Untrained * Pre	0.00215395	Cancer Untrained * Post up vs Cancer Untrained * Pre	0.425136	0.0649801	0.657387	0.810794	0.0649801	Cancer Trained * Pre up vs Cancer Untrained * Pre	0.000888401	Cancer Trained * Pre up vs Cancer Untrained * Pre	0.00721556
786929	cg17287013	BTRC	0.00137526	10		ENST00000475200.1;ENST00000465182.1;ENST00000370183.2	5'UTR;5'UTR;5'UTR	BTRC;BTRC;BTRC						NM_033637;NM_003939;NM_001256856	Body;Body;Body	BTRC;BTRC;BTRC	0.000278449	0.284401	17.8394	4.22368	0.284401	Cancer Trained * Post up vs Cancer Trained * Pre	0.0163249	Cancer Trained * Post up vs Cancer Trained * Pre	0.900137	-0.00779227	0.0160705	-0.126769	-0.00779227	Healthy Aged-matched Trained * Post down vs Healthy Aged-matched Trained * Pre	-0.000558068	Healthy Aged-matched Trained * Post down vs Healthy Aged-matched Trained * Pre	0.11174	0.117743	2.7179	1.64861	0.117743	Cancer Untrained * Post up vs Cancer Untrained * Pre	0.00685768	Cancer Untrained * Post up vs Cancer Untrained * Pre	0.961599	0.00347329	0.0023651	0.0486323	0.00347329	Cancer Trained * Pre up vs Cancer Untrained * Pre	2.94209e-05	Cancer Trained * Pre up vs Cancer Untrained * Pre	0.00618015
5302	cg07735885	ZNRD1	0.00137635	6		ENST00000471008.1;ENST00000425604.1;ENST00000452229.1;ENST00000448093.1;ENST00000376797	1stExon;TSS1500;TSS1500;TSS1500;TSS1500;TSS1500;TSS1500;TSS1500;TSS200;5'UTR;5'UTR	ZNRD1;ZNRD1-AS1;ZNRD1-AS1;ZNRD1-AS1;ZNRD1-AS1;ZNRD1-AS1;ZNRD1-AS1;ZNRD1-AS1;ZNRD1-AS1;Z		Promoter_Associated	6:30028228-30029841	S_Shore	chr6:30028936-30029195	NM_170783;NR_026751;NM_014596	Body;TSS1500;Body	ZNRD1;NCRNA00171;ZNRD1	3.63289e-05	-0.311937	25.0991	-5.0099	-0.311937	Cancer Trained * Post down vs Cancer Trained * Pre	-0.0105969	Cancer Trained * Post down vs Cancer Trained * Pre	0.369695	-0.0519237	0.834521	-0.913521	-0.0519237	Healthy Aged-matched Trained * Post down vs Healthy Aged-matched Trained * Pre	-0.00166368	Healthy Aged-matched Trained * Post down vs Healthy Aged-matched Trained * Pre	0.442229	-0.0515674	0.60971	-0.780839	-0.0515674	Cancer Untrained * Post down vs Cancer Untrained * Pre	-0.00170162	Cancer Untrained * Post down vs Cancer Untrained * Pre	0.014276	0.173943	6.9372	2.63386	0.173943	Cancer Trained * Pre up vs Cancer Untrained * Pre	0.00622889	Cancer Trained * Pre up vs Cancer Untrained * Pre	0.00783139
695554	cg02831295		0.00137734	8		ENST00000520686.1	TSS200	C8orf83									0.162414	-0.195365	2.07216	-1.4395	-0.195365	Cancer Trained * Post down vs Cancer Trained * Pre	-0.0275637	Cancer Trained * Post down vs Cancer Trained * Pre	0.240851	-0.148845	1.44339	-1.20141	-0.148845	Healthy Aged-matched Trained * Post down vs Healthy Aged-matched Trained * Pre	-0.0224341	Healthy Aged-matched Trained * Post down vs Healthy Aged-matched Trained * Pre	0.659616	-0.0641652	0.19869	-0.445747	-0.0641652	Cancer Untrained * Post down vs Cancer Untrained * Pre	-0.00925027	Cancer Untrained * Post down vs Cancer Untrained * Pre	0.00959752	0.403773	7.86777	2.80495	0.403773	Cancer Trained * Pre up vs Cancer Untrained * Pre	0.0570885	Cancer Trained * Pre up vs Cancer Untrained * Pre	0.00155508
390089	cg26505466	DHRS12	0.00137886	13		ENST00000489680.1;ENST00000490949.1;ENST00000461948.1	3'UTR;3'UTR;3'UTR	DHRS12;DHRS12;DHRS12		Unclassified_Cell_type_specific	13:52355452-52355774			NM_001270424;NM_024705;NM_001031719	Body;Body;Body	DHRS12;DHRS12;DHRS12	0.283092	0.198145	1.20343	1.09701	0.198145	Cancer Trained * Post up vs Cancer Trained * Pre	0.0270105	Cancer Trained * Post up vs Cancer Trained * Pre	0.339092	0.160699	0.94986	0.974608	0.160699	Healthy Aged-matched Trained * Post up vs Healthy Aged-matched Trained * Pre	0.0153029	Healthy Aged-matched Trained * Post up vs Healthy Aged-matched Trained * Pre	0.680176	-0.0799051	0.17396	-0.417085	-0.0799051	Cancer Untrained * Post down vs Cancer Untrained * Pre	-0.0115472	Cancer Untrained * Post down vs Cancer Untrained * Pre	0.59465	-0.103263	0.290528	-0.539007	-0.103263	Cancer Trained * Pre down vs Cancer Untrained * Pre	-0.014715	Cancer Trained * Pre down vs Cancer Untrained * Pre	0.00507055
705079	cg13469156	NCOR2	0.00138006	12		ENST00000464377.1;ENST00000464377.1;ENST00000413172.1	3'UTR;1stExon;TSS200	NCOR2;NCOR2;NCOR2				S_Shore	chr12:124810739-124810977	NM_006312;NM_001077261;NM_001206654	Body;Body;Body	NCOR2;NCOR2;NCOR2	0.511316	-0.0874979	0.443969	-0.66631	-0.0874979	Cancer Trained * Post down vs Cancer Trained * Pre	-0.0101814	Cancer Trained * Post down vs Cancer Trained * Pre	0.910061	-0.0136792	0.0130214	-0.114111	-0.0136792	Healthy Aged-matched Trained * Post down vs Healthy Aged-matched Trained * Pre	-0.00163014	Healthy Aged-matched Trained * Post down vs Healthy Aged-matched Trained * Pre	0.189107	-0.188035	1.82255	-1.35002	-0.188035	Cancer Untrained * Post down vs Cancer Untrained * Pre	-0.0232909	Cancer Untrained * Post down vs Cancer Untrained * Pre	0.00946667	-0.391496	7.90059	-2.8108	-0.391496	Cancer Trained * Pre down vs Cancer Untrained * Pre	-0.0464452	Cancer Trained * Pre down vs Cancer Untrained * Pre	0.00372903
68041	cg08213399	CHMP5	0.00138017	9		ENST00000223500.7;ENST00000419016.2;ENST00000473781.1;ENST00000379707.2;ENST00000379700	TSS1500;TSS1500;1stExon;1stExon;1stExon;1stExon;1stExon;1stExon	CHMP5;CHMP5;BAG1;BAG1;BAG1;BAG1;BAG1;BAG1		Promoter_Associated	9:33263658-33265395	Island	chr9:33263781-33265118	NM_001195536;NM_016410;NM_001172415;NM_004323	TSS1500;TSS1500;1stExon;1stExon	CHMP5;CHMP5;BAG1;BAG1	0.000608708	-0.402898	15.3643	-3.91973	-0.402898	Cancer Trained * Post down vs Cancer Trained * Pre	-0.00986109	Cancer Trained * Post down vs Cancer Trained * Pre	0.083313	-0.169262	3.25401	-1.80389	-0.169262	Healthy Aged-matched Trained * Post down vs Healthy Aged-matched Trained * Pre	-0.00361742	Healthy Aged-matched Trained * Post down vs Healthy Aged-matched Trained * Pre	0.993082	-0.000954795	7.66987e-05	-0.00875778	-0.000954795	Cancer Untrained * Post down vs Cancer Untrained * Pre	-0.000216635	Cancer Untrained * Post down vs Cancer Untrained * Pre	0.0927135	0.190586	3.05597	1.74813	0.190586	Cancer Trained * Pre up vs Cancer Untrained * Pre	0.00482771	Cancer Trained * Pre up vs Cancer Untrained * Pre	0.00617008
541675	cg26685255		0.00139052	12		ENST00000538219.1	TSS1500	RP11-118B22.4									0.000835862	0.24611	14.4067	3.79561	0.24611	Cancer Trained * Post up vs Cancer Trained * Pre	0.0110122	Cancer Trained * Post up vs Cancer Trained * Pre	0.823304	-0.0133568	0.0509201	-0.225655	-0.0133568	Healthy Aged-matched Trained * Post down vs Healthy Aged-matched Trained * Pre	-0.000687222	Healthy Aged-matched Trained * Post down vs Healthy Aged-matched Trained * Pre	0.0197795	0.171251	6.20038	2.49006	0.171251	Cancer Untrained * Post up vs Cancer Untrained * Pre	0.00747151	Cancer Untrained * Post up vs Cancer Untrained * Pre	0.505457	-0.046468	0.456522	-0.675664	-0.046468	Cancer Trained * Pre down vs Cancer Untrained * Pre	-0.0022591	Cancer Trained * Pre down vs Cancer Untrained * Pre	0.000729607
81965	cg05222794		0.00139158	20		ENST00000474089.1	3'UTR	TAF4				Island	chr20:60540414-60540748				0.107468	-0.260759	2.78767	-1.66963	-0.260759	Cancer Trained * Post down vs Cancer Trained * Pre	-0.0405174	Cancer Trained * Post down vs Cancer Trained * Pre	0.862743	-0.0249032	0.0305109	-0.174674	-0.0249032	Healthy Aged-matched Trained * Post down vs Healthy Aged-matched Trained * Pre	-0.00406589	Healthy Aged-matched Trained * Post down vs Healthy Aged-matched Trained * Pre	0.775438	0.0477695	0.0831595	0.288374	0.0477695	Cancer Untrained * Post up vs Cancer Untrained * Pre	0.00621403	Cancer Untrained * Post up vs Cancer Untrained * Pre	0.000223502	0.713744	18.565	4.30872	0.713744	Cancer Trained * Pre up vs Cancer Untrained * Pre	0.106349	Cancer Trained * Pre up vs Cancer Untrained * Pre	0.00447852
515004	cg03730372	DHODH	0.00140229	16		ENST00000576145.1;ENST00000571288.1;ENST00000571392.1;ENST00000573843.1;ENST00000572003	5'UTR;5'UTR;TSS1500;TSS200;1stExon;5'UTR;5'UTR;5'UTR	DHODH;DHODH;DHODH;DHODH;DHODH;DHODH;DHODH;DHODH						NM_001361	Body	DHODH	0.83812	-0.0621439	0.042617	-0.206439	-0.0621439	Cancer Trained * Post down vs Cancer Trained * Pre	-0.00368661	Cancer Trained * Post down vs Cancer Trained * Pre	0.567673	-0.159149	0.33541	-0.579146	-0.159149	Healthy Aged-matched Trained * Post down vs Healthy Aged-matched Trained * Pre	-0.0271099	Healthy Aged-matched Trained * Post down vs Healthy Aged-matched Trained * Pre	0.705406	0.122092	0.14622	0.382387	0.122092	Cancer Untrained * Post up vs Cancer Untrained * Pre	0.0213833	Cancer Untrained * Post up vs Cancer Untrained * Pre	0.195601	0.42458	1.76829	1.32977	0.42458	Cancer Trained * Pre up vs Cancer Untrained * Pre	0.0609576	Cancer Trained * Pre up vs Cancer Untrained * Pre	0.00217252
692565	cg06529340	NCOA3	0.00140269	20		ENST00000340189.4;ENST00000372004.1;ENST00000371998.3;ENST00000371997.3	5'UTR;5'UTR;5'UTR;5'UTR	NCOA3;NCOA3;NCOA3;NCOA3						NM_006534;NM_181659;NM_001174088;NM_001174087	5'UTR;5'UTR;5'UTR;5'UTR	NCOA3;NCOA3;NCOA3;NCOA3	6.7721e-05	0.3204	22.7477	4.76945	0.3204	Cancer Trained * Post up vs Cancer Trained * Pre	0.0149022	Cancer Trained * Post up vs Cancer Trained * Pre	0.388174	0.0538579	0.771314	0.878245	0.0538579	Healthy Aged-matched Trained * Post up vs Healthy Aged-matched Trained * Pre	0.00222263	Healthy Aged-matched Trained * Post up vs Healthy Aged-matched Trained * Pre	0.961146	0.00350606	0.00242124	0.0492061	0.00350606	Cancer Untrained * Post up vs Cancer Untrained * Pre	4.33564e-05	Cancer Untrained * Post up vs Cancer Untrained * Pre	0.0118596	-0.193399	7.36726	-2.71427	-0.193399	Cancer Trained * Pre down vs Cancer Untrained * Pre	-0.00945071	Cancer Trained * Pre down vs Cancer Untrained * Pre	0.00169521
12918	cg15626629	GJB1	0.00140864	X		ENST00000374029.1;ENST00000374022.3;ENST00000447581.1;ENST00000361726.6	5'UTR;5'UTR;5'UTR;TSS200	GJB1;GJB1;GJB1;GJB1				N_Shore	chrX:70444046-70444270	NM_000166;NR_001568;NM_001097642	TSS200;Body;5'UTR	GJB1;BCYRN1;GJB1	0.000598586	0.35564	15.4156	3.92627	0.35564	Cancer Trained * Post up vs Cancer Trained * Pre	0.00933889	Cancer Trained * Post up vs Cancer Trained * Pre	0.123332	0.131867	2.54326	1.59476	0.131867	Healthy Aged-matched Trained * Post up vs Healthy Aged-matched Trained * Pre	0.00327675	Healthy Aged-matched Trained * Post up vs Healthy Aged-matched Trained * Pre	0.859563	-0.0171747	0.031957	-0.178765	-0.0171747	Cancer Untrained * Post down vs Cancer Untrained * Pre	-0.000500757	Cancer Untrained * Post down vs Cancer Untrained * Pre	0.133375	-0.149049	2.40683	-1.5514	-0.149049	Cancer Trained * Pre down vs Cancer Untrained * Pre	-0.0042601	Cancer Trained * Pre down vs Cancer Untrained * Pre	0.0067142
801506	cg09034034		0.00141131	20		ENST00000466818.1	5'UTR	SLCO4A1									0.695472	-0.0699122	0.156808	-0.39599	-0.0699122	Cancer Trained * Post down vs Cancer Trained * Pre	-0.0119305	Cancer Trained * Post down vs Cancer Trained * Pre	0.829863	0.0349957	0.047149	0.217138	0.0349957	Healthy Aged-matched Trained * Post up vs Healthy Aged-matched Trained * Pre	0.00518643	Healthy Aged-matched Trained * Post up vs Healthy Aged-matched Trained * Pre	0.991069	-0.00211707	0.000127815	-0.0113055	-0.00211707	Cancer Untrained * Post down vs Cancer Untrained * Pre	-0.00142896	Cancer Untrained * Post down vs Cancer Untrained * Pre	0.0472005	-0.390891	4.35734	-2.08742	-0.390891	Cancer Trained * Pre down vs Cancer Untrained * Pre	-0.0661255	Cancer Trained * Pre down vs Cancer Untrained * Pre	0.00248374
597678	cg16893138	DDX27	0.00142594	20		ENST00000493252.1;ENST00000471144.1;ENST00000484427.1	5'UTR;TSS1500;5'UTR	DDX27;DDX27;DDX27						NM_017895	Body	DDX27	3.51304e-05	0.459079	25.2292	5.02287	0.459079	Cancer Trained * Post up vs Cancer Trained * Pre	0.0198284	Cancer Trained * Post up vs Cancer Trained * Pre	0.572814	-0.0476764	0.326526	-0.571425	-0.0476764	Healthy Aged-matched Trained * Post down vs Healthy Aged-matched Trained * Pre	-0.00198581	Healthy Aged-matched Trained * Post down vs Healthy Aged-matched Trained * Pre	0.638292	-0.0461327	0.226461	-0.47588	-0.0461327	Cancer Untrained * Post down vs Cancer Untrained * Pre	-0.00200562	Cancer Untrained * Post down vs Cancer Untrained * Pre	0.0566898	-0.193704	3.99256	-1.99814	-0.193704	Cancer Trained * Pre down vs Cancer Untrained * Pre	-0.00921039	Cancer Trained * Pre down vs Cancer Untrained * Pre	0.00366866
302694	cg25848827	CAMTA1	0.00142602	1										NM_015215	Body	CAMTA1	0.326242	0.103734	1.00274	1.00137	0.103734	Cancer Trained * Post up vs Cancer Trained * Pre	0.0165831	Cancer Trained * Post up vs Cancer Trained * Pre	0.423585	0.0769344	0.661859	0.813547	0.0769344	Healthy Aged-matched Trained * Post up vs Healthy Aged-matched Trained * Pre	0.011965	Healthy Aged-matched Trained * Post up vs Healthy Aged-matched Trained * Pre	0.907618	0.0128803	0.0137418	0.117225	0.0128803	Cancer Untrained * Post up vs Cancer Untrained * Pre	0.00245861	Cancer Untrained * Post up vs Cancer Untrained * Pre	0.921001	0.0110074	0.0100359	0.100179	0.0110074	Cancer Trained * Pre up vs Cancer Untrained * Pre	0.0021182	Cancer Trained * Pre up vs Cancer Untrained * Pre	0.00687956
384602	cg17417378		0.00142901	16		ENST00000574387.1;ENST00000571404.1	TSS1500;TSS1500	RP11-473M20.9;RP11-473M20.9		Unclassified	16:3136851-3138022	N_Shore	chr16:3139033-3140536				0.617852	0.0538147	0.255214	0.505187	0.0538147	Cancer Trained * Post up vs Cancer Trained * Pre	0.00926965	Cancer Trained * Post up vs Cancer Trained * Pre	0.615578	0.0494457	0.258547	0.508476	0.0494457	Healthy Aged-matched Trained * Post up vs Healthy Aged-matched Trained * Pre	0.00853987	Healthy Aged-matched Trained * Post up vs Healthy Aged-matched Trained * Pre	0.948853	0.00732087	0.00419831	0.0647944	0.00732087	Cancer Untrained * Post up vs Cancer Untrained * Pre	0.00126918	Cancer Untrained * Post up vs Cancer Untrained * Pre	0.0131642	0.301575	7.12426	2.66913	0.301575	Cancer Trained * Pre up vs Cancer Untrained * Pre	0.0520937	Cancer Trained * Pre up vs Cancer Untrained * Pre	0.00240009
507584	cg01351536		0.00143223	8		ENST00000517953.1;ENST00000520097.1;ENST00000519766.1;ENST00000520862.1;ENST00000523042	TSS1500;TSS1500;TSS1500;5'UTR;5'UTR;5'UTR;5'UTR;5'UTR	RP11-705O24.1;RP11-705O24.1;RP11-705O24.1;RP11-705O24.1;RP11-705O24.1;RP11-705O24.1;RP1									0.00060038	0.27917	15.4065	3.92511	0.27917	Cancer Trained * Post up vs Cancer Trained * Pre	0.0105885	Cancer Trained * Post up vs Cancer Trained * Pre	0.100662	0.110677	2.90576	1.70463	0.110677	Healthy Aged-matched Trained * Post up vs Healthy Aged-matched Trained * Pre	0.00388194	Healthy Aged-matched Trained * Post up vs Healthy Aged-matched Trained * Pre	0.70652	0.028732	0.145059	0.380866	0.028732	Cancer Untrained * Post up vs Cancer Untrained * Pre	0.00118969	Cancer Untrained * Post up vs Cancer Untrained * Pre	0.0429964	-0.160851	4.54631	-2.13221	-0.160851	Cancer Trained * Pre down vs Cancer Untrained * Pre	-0.00625053	Cancer Trained * Pre down vs Cancer Untrained * Pre	0.00291998
267537	cg24978794	COCH	0.00143542	14		ENST00000555421.1;ENST00000542225.1;ENST00000542225.1;ENST00000555108.1	TSS1500;ExonBnd;ExonBnd;3'UTR	RP11-829H16.3;COCH;COCH;RP11-829H16.3						NM_004086;NM_001135058;NR_038356	Body;Body;Body	COCH;COCH;LOC100506071	0.131163	0.133378	2.43582	1.56071	0.133378	Cancer Trained * Post up vs Cancer Trained * Pre	0.00675485	Cancer Trained * Post up vs Cancer Trained * Pre	0.686055	-0.031904	0.167244	-0.408954	-0.031904	Healthy Aged-matched Trained * Post down vs Healthy Aged-matched Trained * Pre	-0.00148963	Healthy Aged-matched Trained * Post down vs Healthy Aged-matched Trained * Pre	0.0311769	-0.20697	5.21365	-2.28334	-0.20697	Cancer Untrained * Post down vs Cancer Untrained * Pre	-0.0109912	Cancer Untrained * Post down vs Cancer Untrained * Pre	0.358214	-0.0848448	0.876146	-0.936026	-0.0848448	Cancer Trained * Pre down vs Cancer Untrained * Pre	-0.00431887	Cancer Trained * Pre down vs Cancer Untrained * Pre	0.00611364
187198	cg02449147	NCF4	0.00143597	22		ENST00000330602.2;ENST00000431290.1;ENST00000447071.1	3'UTR;3'UTR;5'UTR	CTA-833B7.2;CTA-833B7.2;NCF4						NM_013416;NM_000631	Body;Body	NCF4;NCF4	0.0310423	0.291375	5.2228	2.28534	0.291375	Cancer Trained * Post up vs Cancer Trained * Pre	0.0355439	Cancer Trained * Post up vs Cancer Trained * Pre	0.73772	-0.039412	0.114667	-0.338625	-0.039412	Healthy Aged-matched Trained * Post down vs Healthy Aged-matched Trained * Pre	-0.00397232	Healthy Aged-matched Trained * Post down vs Healthy Aged-matched Trained * Pre	0.0112693	0.370026	7.48705	2.73625	0.370026	Cancer Untrained * Post up vs Cancer Untrained * Pre	0.041924	Cancer Untrained * Post up vs Cancer Untrained * Pre	0.845342	-0.0266543	0.038849	-0.197102	-0.0266543	Cancer Trained * Pre down vs Cancer Untrained * Pre	-0.00477997	Cancer Trained * Pre down vs Cancer Untrained * Pre	0.000533772
441048	cg13138601		0.00144045	2													0.0065169	0.17324	8.81015	2.96819	0.17324	Cancer Trained * Post up vs Cancer Trained * Pre	0.00762461	Cancer Trained * Post up vs Cancer Trained * Pre	0.499459	0.0365131	0.469639	0.685302	0.0365131	Healthy Aged-matched Trained * Post up vs Healthy Aged-matched Trained * Pre	0.00136277	Healthy Aged-matched Trained * Post up vs Healthy Aged-matched Trained * Pre	0.16845	0.0878011	2.01156	1.4183	0.0878011	Cancer Untrained * Post up vs Cancer Untrained * Pre	0.00370952	Cancer Untrained * Post up vs Cancer Untrained * Pre	0.0481097	-0.128654	4.31895	-2.07821	-0.128654	Cancer Trained * Pre down vs Cancer Untrained * Pre	-0.00564085	Cancer Trained * Pre down vs Cancer Untrained * Pre	0.000395794
16182	cg18138842	PDE6B	0.00144227	4		ENST00000489312.1;ENST00000468356.1	TSS1500;TSS1500	RP11-1191J2.2;RP11-1191J2.2				N_Shore	chr4:650278-651114	NM_000283;NM_001145291;NM_001145292	Body;Body;Body	PDE6B;PDE6B;PDE6B	0.0212581	0.344118	6.0408	2.4578	0.344118	Cancer Trained * Post up vs Cancer Trained * Pre	0.0293034	Cancer Trained * Post up vs Cancer Trained * Pre	0.00196255	-0.441939	11.956	-3.45775	-0.441939	Healthy Aged-matched Trained * Post down vs Healthy Aged-matched Trained * Pre	-0.0349896	Healthy Aged-matched Trained * Post down vs Healthy Aged-matched Trained * Pre	0.782325	0.0414744	0.077999	0.279283	0.0414744	Cancer Untrained * Post up vs Cancer Untrained * Pre	0.00384172	Cancer Untrained * Post up vs Cancer Untrained * Pre	0.408674	0.124796	0.706198	0.840356	0.124796	Cancer Trained * Pre up vs Cancer Untrained * Pre	0.0102881	Cancer Trained * Pre up vs Cancer Untrained * Pre	0.00760682
668171	cg03023956		0.0014429	13													0.000484336	0.251027	16.0707	4.00883	0.251027	Cancer Trained * Post up vs Cancer Trained * Pre	0.0133754	Cancer Trained * Post up vs Cancer Trained * Pre	0.631307	0.0277723	0.236047	0.485847	0.0277723	Healthy Aged-matched Trained * Post up vs Healthy Aged-matched Trained * Pre	0.0012822	Healthy Aged-matched Trained * Post up vs Healthy Aged-matched Trained * Pre	0.221715	0.0832361	1.5706	1.25324	0.0832361	Cancer Untrained * Post up vs Cancer Untrained * Pre	0.0041517	Cancer Untrained * Post up vs Cancer Untrained * Pre	0.152008	-0.0981366	2.18325	-1.47758	-0.0981366	Cancer Trained * Pre down vs Cancer Untrained * Pre	-0.00564692	Cancer Trained * Pre down vs Cancer Untrained * Pre	0.000636307
581984	cg19853517	NRG2	0.00144363	5	DMR	ENST00000518130.1	3'UTR	NRG2		Unclassified_Cell_type_specific	5:139283242-139283316	N_Shore	chr5:139283350-139284282	NM_013982;NM_013983;NM_013981;NM_004883	Body;Body;Body;Body	NRG2;NRG2;NRG2;NRG2	0.760467	-0.0709258	0.0950007	-0.308222	-0.0709258	Cancer Trained * Post down vs Cancer Trained * Pre	-0.00259741	Cancer Trained * Post down vs Cancer Trained * Pre	0.494714	0.145568	0.480212	0.692974	0.145568	Healthy Aged-matched Trained * Post up vs Healthy Aged-matched Trained * Pre	0.00936436	Healthy Aged-matched Trained * Post up vs Healthy Aged-matched Trained * Pre	0.397644	0.210045	0.74061	0.860587	0.210045	Cancer Untrained * Post up vs Cancer Untrained * Pre	0.0103455	Cancer Untrained * Post up vs Cancer Untrained * Pre	0.781047	-0.0685765	0.0789434	-0.280969	-0.0685765	Cancer Trained * Pre down vs Cancer Untrained * Pre	-0.00383622	Cancer Trained * Pre down vs Cancer Untrained * Pre	0.00595611
609047	cg09047533	GPRASP2	0.00144505	X		ENST00000543253.1;ENST00000483720.1;ENST00000332262.4;ENST00000486814.1;ENST00000486740	TSS1500;TSS1500;TSS1500;TSS1500;5'UTR	GPRASP2;GPRASP2;GPRASP2;GPRASP2;ARMCX5				N_Shore	chrX:101966967-101967970	NM_001184874;NM_001004051;NM_001184876;NM_001184875;NM_138437;NM_001199818	TSS1500;TSS1500;TSS1500;TSS1500;TSS1500;5'UTR	GPRASP2;GPRASP2;GPRASP2;GPRASP2;GPRASP2;ARMCX5-GPRASP2	0.0472019	0.208371	4.35728	2.08741	0.208371	Cancer Trained * Post up vs Cancer Trained * Pre	0.0355869	Cancer Trained * Post up vs Cancer Trained * Pre	0.420699	-0.0746034	0.670253	-0.81869	-0.0746034	Healthy Aged-matched Trained * Post down vs Healthy Aged-matched Trained * Pre	-0.0123219	Healthy Aged-matched Trained * Post down vs Healthy Aged-matched Trained * Pre	0.475743	-0.0766634	0.524281	-0.724072	-0.0766634	Cancer Untrained * Post down vs Cancer Untrained * Pre	-0.0131577	Cancer Untrained * Post down vs Cancer Untrained * Pre	0.938883	-0.00820017	0.00599837	-0.0774492	-0.00820017	Cancer Trained * Pre down vs Cancer Untrained * Pre	-0.00131621	Cancer Trained * Pre down vs Cancer Untrained * Pre	0.00220098
359410	cg23387692	LOC728606	0.00145539	18										NR_024259	Body	LOC728606	0.982144	0.00202853	0.000511008	0.0226055	0.00202853	Cancer Trained * Post up vs Cancer Trained * Pre	0.000347835	Cancer Trained * Post up vs Cancer Trained * Pre	0.992313	-0.000797161	9.46975e-05	-0.00973126	-0.000797161	Healthy Aged-matched Trained * Post down vs Healthy Aged-matched Trained * Pre	-0.000206103	Healthy Aged-matched Trained * Post down vs Healthy Aged-matched Trained * Pre	0.630652	-0.0463319	0.236959	-0.486784	-0.0463319	Cancer Untrained * Post down vs Cancer Untrained * Pre	-0.00801417	Cancer Untrained * Post down vs Cancer Untrained * Pre	0.0817262	-0.172639	3.28997	-1.81383	-0.172639	Cancer Trained * Pre down vs Cancer Untrained * Pre	-0.0298642	Cancer Trained * Pre down vs Cancer Untrained * Pre	0.00105631
600425	cg20089935	ANKLE2	0.0014596	12		ENST00000546061.1;ENST00000535036.1;ENST00000539605.1	5'UTR;TSS200;ExonBnd	ANKLE2;ANKLE2;ANKLE2						NM_015114	Body	ANKLE2	0.000366694	0.480171	16.9495	4.11697	0.480171	Cancer Trained * Post up vs Cancer Trained * Pre	0.0192931	Cancer Trained * Post up vs Cancer Trained * Pre	0.976765	0.00313214	0.000865425	0.0294181	0.00313214	Healthy Aged-matched Trained * Post up vs Healthy Aged-matched Trained * Pre	-0.000232299	Healthy Aged-matched Trained * Post down vs Healthy Aged-matched Trained * Pre	0.0192286	0.309594	6.26323	2.50264	0.309594	Cancer Untrained * Post up vs Cancer Untrained * Pre	0.0117014	Cancer Untrained * Post up vs Cancer Untrained * Pre	0.132743	-0.192246	2.41505	-1.55404	-0.192246	Cancer Trained * Pre down vs Cancer Untrained * Pre	-0.0083165	Cancer Trained * Pre down vs Cancer Untrained * Pre	0.00143394
410483	cg10382689	WDR17	0.00146414	4	DMR	ENST00000509792.1;ENST00000280190.4;ENST00000296524.6;ENST00000508596.1;ENST00000508596	TSS200;TSS200;TSS200;1stExon;5'UTR	WDR17;WDR17;WDR17;WDR17;WDR17		Promoter_Associated	4:176986628-176987384	Island	chr4:176986921-176987360	NM_181265;NM_170710;NM_170710;NM_181265	1stExon;1stExon;5'UTR;5'UTR	WDR17;WDR17;WDR17;WDR17	0.0777903	-0.538749	3.38271	-1.83922	-0.538749	Cancer Trained * Post down vs Cancer Trained * Pre	-0.0239561	Cancer Trained * Post down vs Cancer Trained * Pre	0.149969	-0.397168	2.20609	-1.48529	-0.397168	Healthy Aged-matched Trained * Post down vs Healthy Aged-matched Trained * Pre	-0.0121965	Healthy Aged-matched Trained * Post down vs Healthy Aged-matched Trained * Pre	0.399804	0.266138	0.733761	0.856598	0.266138	Cancer Untrained * Post up vs Cancer Untrained * Pre	0.00924699	Cancer Untrained * Post up vs Cancer Untrained * Pre	0.337418	0.303873	0.956587	0.978053	0.303873	Cancer Trained * Pre up vs Cancer Untrained * Pre	0.011306	Cancer Trained * Pre up vs Cancer Untrained * Pre	0.00857065
61904	cg18244157	IGDCC3	0.00147107	15										NM_004884	Body	IGDCC3	0.23539	0.269156	1.47835	1.21587	0.269156	Cancer Trained * Post up vs Cancer Trained * Pre	0.037594	Cancer Trained * Post up vs Cancer Trained * Pre	0.140505	0.30761	2.31713	1.52221	0.30761	Healthy Aged-matched Trained * Post up vs Healthy Aged-matched Trained * Pre	0.0319626	Healthy Aged-matched Trained * Post up vs Healthy Aged-matched Trained * Pre	0.809811	-0.0571099	0.0591614	-0.243231	-0.0571099	Cancer Untrained * Post down vs Cancer Untrained * Pre	-0.00929563	Cancer Untrained * Post down vs Cancer Untrained * Pre	0.436748	-0.185576	0.624679	-0.790366	-0.185576	Cancer Trained * Pre down vs Cancer Untrained * Pre	-0.0264752	Cancer Trained * Pre down vs Cancer Untrained * Pre	0.00732486
618191	cg01732617	ACP5	0.00147332	19		ENST00000218758.4	TSS1500	ACP5				S_Shore	chr19:11689417-11689768	NM_001111035;NM_001111036	TSS1500;TSS1500	ACP5;ACP5	0.339754	0.163582	0.94721	0.973247	0.163582	Cancer Trained * Post up vs Cancer Trained * Pre	0.0272002	Cancer Trained * Post up vs Cancer Trained * Pre	0.881542	0.0230989	0.0226641	0.150546	0.0230989	Healthy Aged-matched Trained * Post up vs Healthy Aged-matched Trained * Pre	0.00382705	Healthy Aged-matched Trained * Post up vs Healthy Aged-matched Trained * Pre	0.730869	-0.0620118	0.120996	-0.347844	-0.0620118	Cancer Untrained * Post down vs Cancer Untrained * Pre	-0.00955263	Cancer Untrained * Post down vs Cancer Untrained * Pre	0.0165999	-0.457764	6.59333	-2.56775	-0.457764	Cancer Trained * Pre down vs Cancer Untrained * Pre	-0.0765077	Cancer Trained * Pre down vs Cancer Untrained * Pre	0.000409488
725021	cg06892281	BCL2L1	0.00147345	20		ENST00000412972.1	5'UTR	RP11-243J16.7						NM_138578;NM_001191	Body;Body	BCL2L1;BCL2L1	0.775663	0.0258932	0.0829883	0.288077	0.0258932	Cancer Trained * Post up vs Cancer Trained * Pre	0.00243781	Cancer Trained * Post up vs Cancer Trained * Pre	0.58748	0.0450943	0.302045	0.549586	0.0450943	Healthy Aged-matched Trained * Post up vs Healthy Aged-matched Trained * Pre	0.00470579	Healthy Aged-matched Trained * Post up vs Healthy Aged-matched Trained * Pre	0.868099	-0.0159962	0.0281532	-0.167789	-0.0159962	Cancer Untrained * Post down vs Cancer Untrained * Pre	-0.00170201	Cancer Untrained * Post down vs Cancer Untrained * Pre	0.645628	-0.0443752	0.216658	-0.465465	-0.0443752	Cancer Trained * Pre down vs Cancer Untrained * Pre	-0.00425517	Cancer Trained * Pre down vs Cancer Untrained * Pre	0.00414227
230490	cg12259011	MSL2	0.00147423	3		ENST00000434835.2;ENST00000473093.1;ENST00000491050.1;ENST00000481989.1	5'UTR;5'UTR;5'UTR;5'UTR	MSL2;MSL2;MSL2;MSL2						NM_018133;NM_001145417	Body;5'UTR	MSL2;MSL2	0.0203326	0.219811	6.13918	2.47774	0.219811	Cancer Trained * Post up vs Cancer Trained * Pre	0.0103791	Cancer Trained * Post up vs Cancer Trained * Pre	0.209458	0.104328	1.65957	1.28824	0.104328	Healthy Aged-matched Trained * Post up vs Healthy Aged-matched Trained * Pre	0.00417559	Healthy Aged-matched Trained * Post up vs Healthy Aged-matched Trained * Pre	0.939672	-0.00719333	0.00584414	-0.076447	-0.00719333	Cancer Untrained * Post down vs Cancer Untrained * Pre	-0.000474104	Cancer Untrained * Post down vs Cancer Untrained * Pre	0.615718	-0.0478262	0.258341	-0.508273	-0.0478262	Cancer Trained * Pre down vs Cancer Untrained * Pre	-0.00256183	Cancer Trained * Pre down vs Cancer Untrained * Pre	0.00684699
50873	cg14084056	ZNF641	0.00147894	12		ENST00000544117.2;ENST00000544117.2;ENST00000548932.1;ENST00000301042.3;ENST00000550342	1stExon;5'UTR;5'UTR;5'UTR;TSS1500;TSS200;5'UTR;5'UTR;5'UTR;5'UTR	ZNF641;ZNF641;ZNF641;ZNF641;ZNF641;RP11-370I10.6;ZNF641;ZNF641;ZNF641;ZNF641		Promoter_Associated	12:48743712-48745643	Island	chr12:48744318-48745099	NM_152320	TSS1500	ZNF641	0.000494954	-0.410021	16.0031	-4.00038	-0.410021	Cancer Trained * Post down vs Cancer Trained * Pre	-0.00939676	Cancer Trained * Post down vs Cancer Trained * Pre	0.299954	0.0990376	1.1204	1.05849	0.0990376	Healthy Aged-matched Trained * Post up vs Healthy Aged-matched Trained * Pre	0.00218212	Healthy Aged-matched Trained * Post up vs Healthy Aged-matched Trained * Pre	0.389012	-0.0953054	0.768551	-0.87667	-0.0953054	Cancer Untrained * Post down vs Cancer Untrained * Pre	-0.00225276	Cancer Untrained * Post down vs Cancer Untrained * Pre	0.324468	0.10927	1.01027	1.00512	0.10927	Cancer Trained * Pre up vs Cancer Untrained * Pre	0.00274066	Cancer Trained * Pre up vs Cancer Untrained * Pre	0.000260005
604117	cg20789824	OLFML2A	0.00148205	9		ENST00000288815.5;ENST00000342100.6	TSS1500;5'UTR	OLFML2A;OLFML2A						NM_001282715;NM_182487	TSS1500;Body	OLFML2A;OLFML2A	0.727825	-0.0494002	0.123869	-0.351951	-0.0494002	Cancer Trained * Post down vs Cancer Trained * Pre	-0.00606122	Cancer Trained * Post down vs Cancer Trained * Pre	0.624314	0.0635372	0.245891	0.495874	0.0635372	Healthy Aged-matched Trained * Post up vs Healthy Aged-matched Trained * Pre	0.0100835	Healthy Aged-matched Trained * Post up vs Healthy Aged-matched Trained * Pre	0.730316	-0.0518964	0.121515	-0.348589	-0.0518964	Cancer Untrained * Post down vs Cancer Untrained * Pre	-0.00846853	Cancer Untrained * Post down vs Cancer Untrained * Pre	0.00258354	0.498344	11.205	3.34739	0.498344	Cancer Trained * Pre up vs Cancer Untrained * Pre	0.0743911	Cancer Trained * Pre up vs Cancer Untrained * Pre	0.00362443
347542	cg12113932	RBCK1	0.00148265	20		ENST00000382214.3;ENST00000356286.5;ENST00000475269.1;ENST00000441733.1;ENST00000353660	TSS1500;TSS1500;TSS1500;TSS1500;TSS1500;TSS1500;TSS1500;TSS1500;TSS1500;5'UTR;5'UTR	RBCK1;RBCK1;RBCK1;RBCK1;RBCK1;RBCK1;RBCK1;RBCK1;RBCK1;RBCK1;RBCK1		Promoter_Associated	20:387899-388568	N_Shore	chr20:388472-389342	NM_006462;NM_031229	TSS1500;TSS1500	RBCK1;RBCK1	5.94026e-05	-0.555438	23.2325	-4.82001	-0.555438	Cancer Trained * Post down vs Cancer Trained * Pre	-0.00920946	Cancer Trained * Post down vs Cancer Trained * Pre	0.88675	-0.0151354	0.0207011	-0.143879	-0.0151354	Healthy Aged-matched Trained * Post down vs Healthy Aged-matched Trained * Pre	-0.000102625	Healthy Aged-matched Trained * Post down vs Healthy Aged-matched Trained * Pre	0.777238	0.0349561	0.0817934	0.285995	0.0349561	Cancer Untrained * Post up vs Cancer Untrained * Pre	0.000701659	Cancer Untrained * Post up vs Cancer Untrained * Pre	0.0635754	0.237276	3.76862	1.94129	0.237276	Cancer Trained * Pre up vs Cancer Untrained * Pre	0.00442055	Cancer Trained * Pre up vs Cancer Untrained * Pre	0.00246224
474078	cg05491093	MIR4462	0.00148566	6										NR_039669	TSS1500	MIR4462	0.136091	0.196586	2.37201	1.54013	0.196586	Cancer Trained * Post up vs Cancer Trained * Pre	0.02353	Cancer Trained * Post up vs Cancer Trained * Pre	0.578389	-0.065612	0.317071	-0.563091	-0.065612	Healthy Aged-matched Trained * Post down vs Healthy Aged-matched Trained * Pre	-0.0068482	Healthy Aged-matched Trained * Post down vs Healthy Aged-matched Trained * Pre	0.84697	-0.0263999	0.0380244	-0.194998	-0.0263999	Cancer Untrained * Post down vs Cancer Untrained * Pre	-0.00279193	Cancer Untrained * Post down vs Cancer Untrained * Pre	0.785789	-0.0371931	0.0754712	-0.27472	-0.0371931	Cancer Trained * Pre down vs Cancer Untrained * Pre	-0.00525134	Cancer Trained * Pre down vs Cancer Untrained * Pre	0.000886268
677353	cg12214295		0.00148658	10								Island	chr10:134834676-134835899				0.0935922	-0.137515	3.03864	-1.74317	-0.137515	Cancer Trained * Post down vs Cancer Trained * Pre	-0.0181009	Cancer Trained * Post down vs Cancer Trained * Pre	0.00236709	0.243597	11.442	3.38261	0.243597	Healthy Aged-matched Trained * Post up vs Healthy Aged-matched Trained * Pre	0.03396	Healthy Aged-matched Trained * Post up vs Healthy Aged-matched Trained * Pre	0.509142	-0.0560422	0.448596	-0.669773	-0.0560422	Cancer Untrained * Post down vs Cancer Untrained * Pre	-0.00760216	Cancer Untrained * Post down vs Cancer Untrained * Pre	0.0198029	0.208307	6.19775	2.48953	0.208307	Cancer Trained * Pre up vs Cancer Untrained * Pre	0.0279226	Cancer Trained * Pre up vs Cancer Untrained * Pre	6.6914e-05
774494	cg16383573		0.00149077	1								Island	chr1:1016863-1017439				0.74793	0.0352314	0.105586	0.32494	0.0352314	Cancer Trained * Post up vs Cancer Trained * Pre	0.00420674	Cancer Trained * Post up vs Cancer Trained * Pre	0.119144	-0.159721	2.60406	-1.61371	-0.159721	Healthy Aged-matched Trained * Post down vs Healthy Aged-matched Trained * Pre	-0.0149822	Healthy Aged-matched Trained * Post down vs Healthy Aged-matched Trained * Pre	0.757093	-0.0359623	0.0977887	-0.312712	-0.0359623	Cancer Untrained * Post down vs Cancer Untrained * Pre	-0.00519171	Cancer Untrained * Post down vs Cancer Untrained * Pre	0.612468	0.0589936	0.26315	0.512981	0.0589936	Cancer Trained * Pre up vs Cancer Untrained * Pre	0.00604109	Cancer Trained * Pre up vs Cancer Untrained * Pre	0.00208517
593800	cg26819193	GDAP2	0.00149278	1		ENST00000369443.4	3'UTR	GDAP2						NM_017686	3'UTR	GDAP2	0.000225313	0.291358	18.5381	4.30559	0.291358	Cancer Trained * Post up vs Cancer Trained * Pre	0.0127096	Cancer Trained * Post up vs Cancer Trained * Pre	0.201443	-0.0810465	1.72132	-1.31199	-0.0810465	Healthy Aged-matched Trained * Post down vs Healthy Aged-matched Trained * Pre	-0.00323594	Healthy Aged-matched Trained * Post down vs Healthy Aged-matched Trained * Pre	0.37588	0.0647111	0.812862	0.901588	0.0647111	Cancer Untrained * Post up vs Cancer Untrained * Pre	0.00297741	Cancer Untrained * Post up vs Cancer Untrained * Pre	0.10339	-0.121325	2.85735	-1.69037	-0.121325	Cancer Trained * Pre down vs Cancer Untrained * Pre	-0.00538355	Cancer Trained * Pre down vs Cancer Untrained * Pre	0.000135962
440726	cg25810066	NXT1	0.00150597	20		ENST00000442884.1;ENST00000254998.2	3'UTR;TSS1500	RP3-322G13.7;NXT1		Promoter_Associated	20:23330190-23331484	Island	chr20:23330636-23332046	NM_013248	TSS1500	NXT1	0.00284218	-0.358298	10.9486	-3.30887	-0.358298	Cancer Trained * Post down vs Cancer Trained * Pre	-0.0100796	Cancer Trained * Post down vs Cancer Trained * Pre	0.306443	-0.103206	1.09009	-1.04407	-0.103206	Healthy Aged-matched Trained * Post down vs Healthy Aged-matched Trained * Pre	-0.0023277	Healthy Aged-matched Trained * Post down vs Healthy Aged-matched Trained * Pre	0.716063	0.0422514	0.135332	0.367874	0.0422514	Cancer Untrained * Post up vs Cancer Untrained * Pre	0.000957539	Cancer Untrained * Post up vs Cancer Untrained * Pre	0.251781	0.134743	1.37635	1.17318	0.134743	Cancer Trained * Pre up vs Cancer Untrained * Pre	0.00382759	Cancer Trained * Pre up vs Cancer Untrained * Pre	0.00332496
119330	cg04179668	GTF3C1	0.00150754	16		ENST00000566023.1;ENST00000261588.4;ENST00000388971.4;ENST00000388971.4;ENST00000356183	TSS1500;TSS1500;1stExon;5'UTR;TSS200;TSS200	KIAA0556;KIAA0556;GTF3C1;GTF3C1;GTF3C1;GTF3C1		Promoter_Associated	16:27560534-27562324	Island	chr16:27560979-27561560	NM_001520;NM_001520;NM_015202	1stExon;5'UTR;TSS1500	GTF3C1;GTF3C1;KIAA0556	0.00719175	-0.273759	8.56696	-2.92694	-0.273759	Cancer Trained * Post down vs Cancer Trained * Pre	-0.00272823	Cancer Trained * Post down vs Cancer Trained * Pre	0.163167	-0.122678	2.06445	-1.43682	-0.122678	Healthy Aged-matched Trained * Post down vs Healthy Aged-matched Trained * Pre	-0.00108021	Healthy Aged-matched Trained * Post down vs Healthy Aged-matched Trained * Pre	0.893958	-0.013359	0.0181338	-0.134662	-0.013359	Cancer Untrained * Post down vs Cancer Untrained * Pre	-4.96738e-05	Cancer Untrained * Post down vs Cancer Untrained * Pre	0.0679612	0.189266	3.63986	1.90784	0.189266	Cancer Trained * Pre up vs Cancer Untrained * Pre	0.00200503	Cancer Trained * Pre up vs Cancer Untrained * Pre	0.00136944
677034	cg21251203	NFIB	0.00152245	9										NM_005596	Body	NFIB	0.942946	0.0103772	0.00522599	0.072291	0.0103772	Cancer Trained * Post up vs Cancer Trained * Pre	0.00119209	Cancer Trained * Post up vs Cancer Trained * Pre	0.607641	-0.0681402	0.270395	-0.519995	-0.0681402	Healthy Aged-matched Trained * Post down vs Healthy Aged-matched Trained * Pre	-0.0100228	Healthy Aged-matched Trained * Post down vs Healthy Aged-matched Trained * Pre	0.793484	0.0402871	0.0700149	0.264603	0.0402871	Cancer Untrained * Post up vs Cancer Untrained * Pre	0.00546334	Cancer Untrained * Post up vs Cancer Untrained * Pre	0.0028972	0.502611	10.8974	3.30112	0.502611	Cancer Trained * Pre up vs Cancer Untrained * Pre	0.0747522	Cancer Trained * Pre up vs Cancer Untrained * Pre	0.00954917
125365	cg18011273	SORCS2	0.00152439	4										NM_020777	Body	SORCS2	0.394751	0.210834	0.749873	0.865952	0.210834	Cancer Trained * Post up vs Cancer Trained * Pre	0.0202548	Cancer Trained * Post up vs Cancer Trained * Pre	0.463493	0.165479	0.554335	0.744537	0.165479	Healthy Aged-matched Trained * Post up vs Healthy Aged-matched Trained * Pre	0.0225788	Healthy Aged-matched Trained * Post up vs Healthy Aged-matched Trained * Pre	0.308899	-0.268227	1.07884	-1.03867	-0.268227	Cancer Untrained * Post down vs Cancer Untrained * Pre	-0.0322071	Cancer Untrained * Post down vs Cancer Untrained * Pre	0.111444	0.426107	2.72263	1.65004	0.426107	Cancer Trained * Pre up vs Cancer Untrained * Pre	0.0488303	Cancer Trained * Pre up vs Cancer Untrained * Pre	0.00340407
134140	cg16758084	CACNA2D3	0.00152452	3		ENST00000415676.2;ENST00000288197.5;ENST00000474759.1;ENST00000471363.1	3'UTR;3'UTR;3'UTR;3'UTR	CACNA2D3;CACNA2D3;CACNA2D3;CACNA2D3						NM_018398	3'UTR	CACNA2D3	4.58024e-05	0.34901	24.21	4.92037	0.34901	Cancer Trained * Post up vs Cancer Trained * Pre	0.0181849	Cancer Trained * Post up vs Cancer Trained * Pre	0.750294	0.0208358	0.103543	0.32178	0.0208358	Healthy Aged-matched Trained * Post up vs Healthy Aged-matched Trained * Pre	0.00107426	Healthy Aged-matched Trained * Post up vs Healthy Aged-matched Trained * Pre	0.562082	0.0442065	0.345255	0.587584	0.0442065	Cancer Untrained * Post up vs Cancer Untrained * Pre	0.0021466	Cancer Untrained * Post up vs Cancer Untrained * Pre	0.114549	-0.123019	2.6737	-1.63514	-0.123019	Cancer Trained * Pre down vs Cancer Untrained * Pre	-0.00695342	Cancer Trained * Pre down vs Cancer Untrained * Pre	0.0037797
385466	cg09229850		0.00152548	17													0.405501	0.145392	0.715955	0.846141	0.145392	Cancer Trained * Post up vs Cancer Trained * Pre	0.01719	Cancer Trained * Post up vs Cancer Trained * Pre	0.0416627	-0.336811	4.61062	-2.14723	-0.336811	Healthy Aged-matched Trained * Post down vs Healthy Aged-matched Trained * Pre	-0.0348776	Healthy Aged-matched Trained * Post down vs Healthy Aged-matched Trained * Pre	0.331428	0.180518	0.98106	0.990485	0.180518	Cancer Untrained * Post up vs Cancer Untrained * Pre	0.0218154	Cancer Untrained * Post up vs Cancer Untrained * Pre	0.0916509	0.319705	3.07717	1.75419	0.319705	Cancer Trained * Pre up vs Cancer Untrained * Pre	0.0393257	Cancer Trained * Pre up vs Cancer Untrained * Pre	0.0055658
647208	cg23979954	IFLTD1	0.00153017	12		ENST00000540106.1;ENST00000445693.1;ENST00000545543.1;ENST00000542224.1	TSS200;TSS200;TSS200;TSS200	IFLTD1;IFLTD1;IFLTD1;IFLTD1						NM_001145727	TSS200	IFLTD1	0.308145	-0.203367	1.08228	-1.04033	-0.203367	Cancer Trained * Post down vs Cancer Trained * Pre	-0.0159234	Cancer Trained * Post down vs Cancer Trained * Pre	0.171794	0.251047	1.97912	1.40681	0.251047	Healthy Aged-matched Trained * Post up vs Healthy Aged-matched Trained * Pre	0.0152043	Healthy Aged-matched Trained * Post up vs Healthy Aged-matched Trained * Pre	0.881626	0.031192	0.0226316	0.150438	0.031192	Cancer Untrained * Post up vs Cancer Untrained * Pre	0.0037396	Cancer Untrained * Post up vs Cancer Untrained * Pre	0.456492	0.156828	0.572106	0.756377	0.156828	Cancer Trained * Pre up vs Cancer Untrained * Pre	0.0130959	Cancer Trained * Pre up vs Cancer Untrained * Pre	0.000223001
318761	cg22883426		0.00153178	14		ENST00000390521.1	TSS1500	TRAJ16									3.16763e-05	0.428041	25.6329	5.06289	0.428041	Cancer Trained * Post up vs Cancer Trained * Pre	0.0264729	Cancer Trained * Post up vs Cancer Trained * Pre	0.661628	0.0341844	0.196184	0.442927	0.0341844	Healthy Aged-matched Trained * Post up vs Healthy Aged-matched Trained * Pre	0.0022148	Healthy Aged-matched Trained * Post up vs Healthy Aged-matched Trained * Pre	0.38386	0.0794846	0.785669	0.88638	0.0794846	Cancer Untrained * Post up vs Cancer Untrained * Pre	0.00498425	Cancer Untrained * Post up vs Cancer Untrained * Pre	0.100934	-0.152731	2.90087	-1.7032	-0.152731	Cancer Trained * Pre down vs Cancer Untrained * Pre	-0.0104042	Cancer Trained * Pre down vs Cancer Untrained * Pre	0.00859429
593275	cg20405537	SPPL3	0.00153836	12		ENST00000543854.1;ENST00000543608.1;ENST00000536996.1	5'UTR;5'UTR;5'UTR	SPPL3;SPPL3;SPPL3	chr12:121310801-121310801					NM_139015	Body	SPPL3	0.0916727	0.146056	3.07673	1.75406	0.146056	Cancer Trained * Post up vs Cancer Trained * Pre	0.0151833	Cancer Trained * Post up vs Cancer Trained * Pre	0.208566	0.0981203	1.66629	1.29085	0.0981203	Healthy Aged-matched Trained * Post up vs Healthy Aged-matched Trained * Pre	0.0108265	Healthy Aged-matched Trained * Post up vs Healthy Aged-matched Trained * Pre	0.270087	0.0996105	1.27207	1.12786	0.0996105	Cancer Untrained * Post up vs Cancer Untrained * Pre	0.0112612	Cancer Untrained * Post up vs Cancer Untrained * Pre	0.0547857	0.177955	4.05995	2.01493	0.177955	Cancer Trained * Pre up vs Cancer Untrained * Pre	0.0192953	Cancer Trained * Pre up vs Cancer Untrained * Pre	0.00814546
334791	cg11923920	WDR17	0.00153998	4	DMR	ENST00000509792.1;ENST00000280190.4;ENST00000296524.6;ENST00000508596.1;ENST00000508596	TSS200;TSS200;TSS200;1stExon;5'UTR	WDR17;WDR17;WDR17;WDR17;WDR17		Promoter_Associated	4:176986628-176987384	Island	chr4:176986921-176987360	NM_181265;NM_181265;NM_170710;NM_170710	1stExon;5'UTR;1stExon;5'UTR	WDR17;WDR17;WDR17;WDR17	0.939708	-0.0403565	0.00583709	-0.0764008	-0.0403565	Cancer Trained * Post down vs Cancer Trained * Pre	-0.00133922	Cancer Trained * Post down vs Cancer Trained * Pre	0.558337	-0.286068	0.351957	-0.59326	-0.286068	Healthy Aged-matched Trained * Post down vs Healthy Aged-matched Trained * Pre	-0.0287439	Healthy Aged-matched Trained * Post down vs Healthy Aged-matched Trained * Pre	0.567644	-0.324498	0.335461	-0.57919	-0.324498	Cancer Untrained * Post down vs Cancer Untrained * Pre	-0.0216923	Cancer Untrained * Post down vs Cancer Untrained * Pre	0.0807498	-1.01969	3.31249	-1.82002	-1.01969	Cancer Trained * Pre down vs Cancer Untrained * Pre	-0.0622208	Cancer Trained * Pre down vs Cancer Untrained * Pre	0.000667578
696596	cg11485188	ADAMTSL1	0.00154063	9		ENST00000380548.4;ENST00000327883.7;ENST00000431052.2;ENST00000380570.4;ENST00000380566	TSS1500;TSS1500;TSS1500;TSS1500;TSS1500	ADAMTSL1;ADAMTSL1;ADAMTSL1;ADAMTSL1;ADAMTSL1						NM_052866;NM_001040272	TSS1500;TSS1500	ADAMTSL1;ADAMTSL1	0.000248426	0.335904	18.2144	4.26783	0.335904	Cancer Trained * Post up vs Cancer Trained * Pre	0.0191969	Cancer Trained * Post up vs Cancer Trained * Pre	0.538325	0.0448285	0.389289	0.623931	0.0448285	Healthy Aged-matched Trained * Post up vs Healthy Aged-matched Trained * Pre	0.00239254	Healthy Aged-matched Trained * Post up vs Healthy Aged-matched Trained * Pre	0.724239	0.0297854	0.127303	0.356796	0.0297854	Cancer Untrained * Post up vs Cancer Untrained * Pre	0.00164277	Cancer Untrained * Post up vs Cancer Untrained * Pre	0.293874	-0.0895072	1.1496	-1.07219	-0.0895072	Cancer Trained * Pre down vs Cancer Untrained * Pre	-0.00589179	Cancer Trained * Pre down vs Cancer Untrained * Pre	0.0036364
278846	cg19697911	OTOS	0.00154363	2		ENST00000319460.1;ENST00000391989.2;ENST00000319460.1	5'UTR;5'UTR;1stExon	OTOS;OTOS;OTOS						NM_148961;NM_148961	5'UTR;1stExon	OTOS;OTOS	0.164874	-0.118636	2.04714	-1.43078	-0.118636	Cancer Trained * Post down vs Cancer Trained * Pre	-0.0204341	Cancer Trained * Post down vs Cancer Trained * Pre	0.308701	0.0786523	1.07974	1.03911	0.0786523	Healthy Aged-matched Trained * Post up vs Healthy Aged-matched Trained * Pre	0.0136091	Healthy Aged-matched Trained * Post up vs Healthy Aged-matched Trained * Pre	0.809633	0.0214118	0.0592746	0.243464	0.0214118	Cancer Untrained * Post up vs Cancer Untrained * Pre	0.00370916	Cancer Untrained * Post up vs Cancer Untrained * Pre	0.000397156	0.359348	16.6953	4.08599	0.359348	Cancer Trained * Pre up vs Cancer Untrained * Pre	0.0619917	Cancer Trained * Pre up vs Cancer Untrained * Pre	0.00117712
499210	cg10578110	CUX2	0.00154548	12										NM_015267	Body	CUX2	0.0115872	0.367112	7.42171	2.72428	0.367112	Cancer Trained * Post up vs Cancer Trained * Pre	0.0268227	Cancer Trained * Post up vs Cancer Trained * Pre	0.0248912	-0.293585	5.69582	-2.38659	-0.293585	Healthy Aged-matched Trained * Post down vs Healthy Aged-matched Trained * Pre	-0.0187554	Healthy Aged-matched Trained * Post down vs Healthy Aged-matched Trained * Pre	0.171382	-0.201276	1.98308	-1.40822	-0.201276	Cancer Untrained * Post down vs Cancer Untrained * Pre	-0.0157408	Cancer Untrained * Post down vs Cancer Untrained * Pre	0.120727	-0.229614	2.58077	-1.60648	-0.229614	Cancer Trained * Pre down vs Cancer Untrained * Pre	-0.0170781	Cancer Trained * Pre down vs Cancer Untrained * Pre	0.000170551
596112	cg06281694		0.0015527	10		ENST00000429250.2;ENST00000546103.1;ENST00000432742.1;ENST00000459633.1	5'UTR;5'UTR;5'UTR;5'UTR	RP11-90J7.3;RP11-90J7.3;RP11-90J7.3;C10orf101		Promoter_Associated	10:80062172-80063974	Island	chr10:80062780-80063588				0.00031941	-0.557444	17.3932	-4.17051	-0.557444	Cancer Trained * Post down vs Cancer Trained * Pre	-0.0147988	Cancer Trained * Post down vs Cancer Trained * Pre	0.346496	-0.117076	0.92064	-0.9595	-0.117076	Healthy Aged-matched Trained * Post down vs Healthy Aged-matched Trained * Pre	-0.00256901	Healthy Aged-matched Trained * Post down vs Healthy Aged-matched Trained * Pre	0.234828	-0.172589	1.48201	-1.21738	-0.172589	Cancer Untrained * Post down vs Cancer Untrained * Pre	-0.00421361	Cancer Untrained * Post down vs Cancer Untrained * Pre	0.026742	0.333718	5.54093	2.35392	0.333718	Cancer Trained * Pre up vs Cancer Untrained * Pre	0.00963348	Cancer Trained * Pre up vs Cancer Untrained * Pre	0.00117813
152536	cg23377716	NDNF	0.00155318	4		ENST00000506900.1	TSS200	NDNF						NM_024574	Body	NDNF	0.00346416	0.23421	10.4238	3.2286	0.23421	Cancer Trained * Post up vs Cancer Trained * Pre	0.0119797	Cancer Trained * Post up vs Cancer Trained * Pre	0.57677	-0.0374488	0.319797	-0.565506	-0.0374488	Healthy Aged-matched Trained * Post down vs Healthy Aged-matched Trained * Pre	-0.00174377	Healthy Aged-matched Trained * Post down vs Healthy Aged-matched Trained * Pre	0.264897	0.0877512	1.30068	1.14047	0.0877512	Cancer Untrained * Post up vs Cancer Untrained * Pre	0.00460743	Cancer Untrained * Post up vs Cancer Untrained * Pre	0.686297	-0.0314404	0.166971	-0.408621	-0.0314404	Cancer Trained * Pre down vs Cancer Untrained * Pre	-0.00187206	Cancer Trained * Pre down vs Cancer Untrained * Pre	0.000437726
742674	cg04478861	DMRT1	0.00156638	9		ENST00000564322.1	5'UTR	DMRT1						NM_021951	Body	DMRT1	0.75917	0.0388869	0.0960669	0.309947	0.0388869	Cancer Trained * Post up vs Cancer Trained * Pre	0.00333753	Cancer Trained * Post up vs Cancer Trained * Pre	0.211102	-0.146996	1.64726	-1.28346	-0.146996	Healthy Aged-matched Trained * Post down vs Healthy Aged-matched Trained * Pre	-0.00937202	Healthy Aged-matched Trained * Post down vs Healthy Aged-matched Trained * Pre	0.678384	0.0558335	0.176038	0.419568	0.0558335	Cancer Untrained * Post up vs Cancer Untrained * Pre	0.00449808	Cancer Untrained * Post up vs Cancer Untrained * Pre	0.333098	0.131344	0.974174	0.987003	0.131344	Cancer Trained * Pre up vs Cancer Untrained * Pre	0.01142	Cancer Trained * Pre up vs Cancer Untrained * Pre	0.00317457
23047	cg25040670	HIST1H4A	0.00156953	6		ENST00000359907.3	1stExon	HIST1H4A		Promoter_Associated	6:26021483-26022342	Island	chr6:26021957-26022193	NM_003538	1stExon	HIST1H4A	0.000186475	-0.278993	19.173	-4.3787	-0.278993	Cancer Trained * Post down vs Cancer Trained * Pre	-0.00656044	Cancer Trained * Post down vs Cancer Trained * Pre	0.726612	0.0205662	0.125025	0.353588	0.0205662	Healthy Aged-matched Trained * Post up vs Healthy Aged-matched Trained * Pre	0.000473965	Healthy Aged-matched Trained * Post up vs Healthy Aged-matched Trained * Pre	0.0480112	-0.140514	4.32307	-2.0792	-0.140514	Cancer Untrained * Post down vs Cancer Untrained * Pre	-0.00308894	Cancer Untrained * Post down vs Cancer Untrained * Pre	0.0965539	0.116694	2.98161	1.72673	0.116694	Cancer Trained * Pre up vs Cancer Untrained * Pre	0.00289163	Cancer Trained * Pre up vs Cancer Untrained * Pre	0.00082673
650960	cg06674208	PLSCR4	0.00157228	3		ENST00000433593.2;ENST00000446574.2;ENST00000476202.1;ENST00000460885.1;ENST00000460350	5'UTR;5'UTR;5'UTR;5'UTR;5'UTR;5'UTR;5'UTR	PLSCR4;PLSCR4;PLSCR4;PLSCR4;PLSCR4;PLSCR4;PLSCR4	chr3:145959602-145959602					NM_001177304;NM_001128305;NM_001128306;NM_020353;NM_001128304	5'UTR;5'UTR;5'UTR;5'UTR;5'UTR	PLSCR4;PLSCR4;PLSCR4;PLSCR4;PLSCR4	0.00105194	0.294498	13.7285	3.7052	0.294498	Cancer Trained * Post up vs Cancer Trained * Pre	0.0149874	Cancer Trained * Post up vs Cancer Trained * Pre	0.779035	-0.0205789	0.0804423	-0.283624	-0.0205789	Healthy Aged-matched Trained * Post down vs Healthy Aged-matched Trained * Pre	-0.0008819	Healthy Aged-matched Trained * Post down vs Healthy Aged-matched Trained * Pre	0.475834	-0.0610293	0.524062	-0.723921	-0.0610293	Cancer Untrained * Post down vs Cancer Untrained * Pre	-0.00311255	Cancer Untrained * Post down vs Cancer Untrained * Pre	0.0121958	-0.227806	7.30191	-2.7022	-0.227806	Cancer Trained * Pre down vs Cancer Untrained * Pre	-0.0119105	Cancer Trained * Pre down vs Cancer Untrained * Pre	0.000137122
343694	cg20194668	LOC101926964	0.00158478	1		ENST00000423403.1	TSS1500	RP11-436K8.1						NR_110628	TSS1500	LOC101926964	0.884378	-0.0436578	0.0215837	-0.146914	-0.0436578	Cancer Trained * Post down vs Cancer Trained * Pre	-0.00758297	Cancer Trained * Post down vs Cancer Trained * Pre	0.68854	0.110009	0.164452	0.405527	0.110009	Healthy Aged-matched Trained * Post up vs Healthy Aged-matched Trained * Pre	0.00813358	Healthy Aged-matched Trained * Post up vs Healthy Aged-matched Trained * Pre	0.966763	0.0132657	0.00177138	0.0420878	0.0132657	Cancer Untrained * Post up vs Cancer Untrained * Pre	-0.0124365	Cancer Untrained * Post down vs Cancer Untrained * Pre	0.0119309	-0.8547	7.35322	-2.71168	-0.8547	Cancer Trained * Pre down vs Cancer Untrained * Pre	-0.0820857	Cancer Trained * Pre down vs Cancer Untrained * Pre	0.00412877
324721	cg06344270	DNAJA3	0.0015855	16		ENST00000573120.1;ENST00000573165.1;ENST00000572140.1;ENST00000262375.6;ENST00000355296	TSS1500;1stExon;TSS200;TSS200;TSS200;TSS200;TSS200;TSS200;5'UTR	DNAJA3;CORO7;CORO7;DNAJA3;DNAJA3;DNAJA3;DNAJA3;DNAJA3;CORO7		Promoter_Associated	16:4475238-4476651	Island	chr16:4475429-4476330	NM_001135110;NM_005147	TSS200;TSS200	DNAJA3;DNAJA3	0.00154282	-0.492126	12.6285	-3.55367	-0.492126	Cancer Trained * Post down vs Cancer Trained * Pre	-0.00943432	Cancer Trained * Post down vs Cancer Trained * Pre	0.643885	0.0591555	0.218963	0.467935	0.0591555	Healthy Aged-matched Trained * Post up vs Healthy Aged-matched Trained * Pre	0.00123796	Healthy Aged-matched Trained * Post up vs Healthy Aged-matched Trained * Pre	0.0803288	0.267729	3.3223	1.82272	0.267729	Cancer Untrained * Post up vs Cancer Untrained * Pre	0.00544369	Cancer Untrained * Post up vs Cancer Untrained * Pre	0.0647444	0.283808	3.73334	1.93218	0.283808	Cancer Trained * Pre up vs Cancer Untrained * Pre	0.00572945	Cancer Trained * Pre up vs Cancer Untrained * Pre	0.00138746
448850	cg18053725		0.00159122	12					chr12:47787801-47787801								0.560545	-0.0716445	0.347995	-0.589911	-0.0716445	Cancer Trained * Post down vs Cancer Trained * Pre	-0.012334	Cancer Trained * Post down vs Cancer Trained * Pre	0.496843	0.0764463	0.475447	0.689527	0.0764463	Healthy Aged-matched Trained * Post up vs Healthy Aged-matched Trained * Pre	0.0129579	Healthy Aged-matched Trained * Post up vs Healthy Aged-matched Trained * Pre	0.900069	0.0163413	0.0160926	0.126857	0.0163413	Cancer Untrained * Post up vs Cancer Untrained * Pre	0.00279292	Cancer Untrained * Post up vs Cancer Untrained * Pre	0.326551	-0.128909	1.00144	-1.00072	-0.128909	Cancer Trained * Pre down vs Cancer Untrained * Pre	-0.0222738	Cancer Trained * Pre down vs Cancer Untrained * Pre	0.00662634
371311	cg09436931		0.00159274	11													0.461248	0.0777292	0.559986	0.748322	0.0777292	Cancer Trained * Post up vs Cancer Trained * Pre	0.0125963	Cancer Trained * Post up vs Cancer Trained * Pre	0.481287	0.0677887	0.5111	0.714912	0.0677887	Healthy Aged-matched Trained * Post up vs Healthy Aged-matched Trained * Pre	0.0106823	Healthy Aged-matched Trained * Post up vs Healthy Aged-matched Trained * Pre	0.856895	0.0200734	0.0331971	0.182201	0.0200734	Cancer Untrained * Post up vs Cancer Untrained * Pre	0.00319872	Cancer Untrained * Post up vs Cancer Untrained * Pre	0.899027	0.0141226	0.0164318	0.128186	0.0141226	Cancer Trained * Pre up vs Cancer Untrained * Pre	0.00221578	Cancer Trained * Pre up vs Cancer Untrained * Pre	0.00688167
395438	cg27103194		0.00160026	6		ENST00000566733.1	TSS200	RP1-140K8.5									0.211771	-0.199228	1.64229	-1.28152	-0.199228	Cancer Trained * Post down vs Cancer Trained * Pre	-0.0320982	Cancer Trained * Post down vs Cancer Trained * Pre	0.962015	0.00682687	0.00231405	0.0481046	0.00682687	Healthy Aged-matched Trained * Post up vs Healthy Aged-matched Trained * Pre	0.000612895	Healthy Aged-matched Trained * Post up vs Healthy Aged-matched Trained * Pre	0.845749	-0.032414	0.0386422	-0.196576	-0.032414	Cancer Untrained * Post down vs Cancer Untrained * Pre	-0.00483536	Cancer Untrained * Post down vs Cancer Untrained * Pre	0.000591399	0.648192	15.4527	3.93099	0.648192	Cancer Trained * Pre up vs Cancer Untrained * Pre	0.100006	Cancer Trained * Pre up vs Cancer Untrained * Pre	0.00834421
328153	cg18122528	LRP1B	0.00160921	2										NM_018557	Body	LRP1B	0.643418	-0.0533616	0.219583	-0.468596	-0.0533616	Cancer Trained * Post down vs Cancer Trained * Pre	-0.00409572	Cancer Trained * Post down vs Cancer Trained * Pre	0.89382	-0.0140169	0.0181812	-0.134838	-0.0140169	Healthy Aged-matched Trained * Post down vs Healthy Aged-matched Trained * Pre	-0.00118213	Healthy Aged-matched Trained * Post down vs Healthy Aged-matched Trained * Pre	0.0675103	0.23084	3.65265	1.91119	0.23084	Cancer Untrained * Post up vs Cancer Untrained * Pre	0.0214015	Cancer Untrained * Post up vs Cancer Untrained * Pre	0.00112637	0.444269	13.5295	3.67824	0.444269	Cancer Trained * Pre up vs Cancer Untrained * Pre	0.0394183	Cancer Trained * Pre up vs Cancer Untrained * Pre	0.00193472
233620	cg02101812		0.00161443	1					chr1:33446816-33446816	Promoter_Associated	1:33446422-33447262						0.25285	-0.118863	1.36999	-1.17047	-0.118863	Cancer Trained * Post down vs Cancer Trained * Pre	-0.0179007	Cancer Trained * Post down vs Cancer Trained * Pre	0.874273	0.01482	0.0255565	0.159864	0.01482	Healthy Aged-matched Trained * Post up vs Healthy Aged-matched Trained * Pre	0.00204865	Healthy Aged-matched Trained * Post up vs Healthy Aged-matched Trained * Pre	0.870213	0.0177805	0.0272497	0.165075	0.0177805	Cancer Untrained * Post up vs Cancer Untrained * Pre	0.00306432	Cancer Untrained * Post up vs Cancer Untrained * Pre	0.00188898	0.374085	12.0619	3.47302	0.374085	Cancer Trained * Pre up vs Cancer Untrained * Pre	0.0589808	Cancer Trained * Pre up vs Cancer Untrained * Pre	0.000539019
600961	cg03863634		0.0016254	16						Unclassified	16:86552321-86554142	S_Shelf	chr16:86549069-86550512				0.0308626	-0.204649	5.23508	-2.28803	-0.204649	Cancer Trained * Post down vs Cancer Trained * Pre	-0.0295979	Cancer Trained * Post down vs Cancer Trained * Pre	0.774062	-0.0236943	0.0842122	-0.290193	-0.0236943	Healthy Aged-matched Trained * Post down vs Healthy Aged-matched Trained * Pre	-0.00329876	Healthy Aged-matched Trained * Post down vs Healthy Aged-matched Trained * Pre	0.390342	-0.0829321	0.764186	-0.874177	-0.0829321	Cancer Untrained * Post down vs Cancer Untrained * Pre	-0.0120082	Cancer Untrained * Post down vs Cancer Untrained * Pre	0.0045799	0.295456	9.69926	3.11436	0.295456	Cancer Trained * Pre up vs Cancer Untrained * Pre	0.0419919	Cancer Trained * Pre up vs Cancer Untrained * Pre	0.000437403
179149	cg16713478		0.00162624	3													0.0438386	0.274278	4.50683	2.12293	0.274278	Cancer Trained * Post up vs Cancer Trained * Pre	0.0334697	Cancer Trained * Post up vs Cancer Trained * Pre	0.212198	-0.150998	1.63913	-1.28028	-0.150998	Healthy Aged-matched Trained * Post down vs Healthy Aged-matched Trained * Pre	-0.0173527	Healthy Aged-matched Trained * Post down vs Healthy Aged-matched Trained * Pre	0.0975678	0.235866	2.96255	1.72121	0.235866	Cancer Untrained * Post up vs Cancer Untrained * Pre	0.0299339	Cancer Untrained * Post up vs Cancer Untrained * Pre	0.270065	0.154564	1.27219	1.12791	0.154564	Cancer Trained * Pre up vs Cancer Untrained * Pre	0.0209855	Cancer Trained * Pre up vs Cancer Untrained * Pre	0.00190145
109022	cg02097843		0.00164299	10		ENST00000534049.1;ENST00000475184.1;ENST00000450890.1	5'UTR;5'UTR;5'UTR	ITGB1;ITGB1;RP11-462L8.1	chr10:33269452-33269452	Promoter_Associated_Cell_type_specific	10:33269340-33270093	Island	chr10:33269511-33269870				0.0816767	-0.206327	3.2911	-1.81414	-0.206327	Cancer Trained * Post down vs Cancer Trained * Pre	-0.00220462	Cancer Trained * Post down vs Cancer Trained * Pre	0.379372	0.0929124	0.80086	0.894908	0.0929124	Healthy Aged-matched Trained * Post up vs Healthy Aged-matched Trained * Pre	0.000848996	Healthy Aged-matched Trained * Post up vs Healthy Aged-matched Trained * Pre	0.594219	-0.065098	0.291213	-0.539641	-0.065098	Cancer Untrained * Post down vs Cancer Untrained * Pre	-0.000419169	Cancer Untrained * Post down vs Cancer Untrained * Pre	0.0018449	0.420094	12.1274	3.48245	0.420094	Cancer Trained * Pre up vs Cancer Untrained * Pre	0.00422411	Cancer Trained * Pre up vs Cancer Untrained * Pre	0.000300158
123148	cg18644481	EHMT2	0.00164407	6		ENST00000477678.1;ENST00000494816.1;ENST00000477678.1;ENST00000436026.1;ENST00000480912	3'UTR;TSS1500;1stExon;TSS200;3'UTR	EHMT2;EHMT2;EHMT2;EHMT2;EHMT2				N_Shelf	chr6:31856896-31857104	NM_006709;NM_025256	Body;Body	EHMT2;EHMT2	0.000186788	0.534629	19.1674	4.37805	0.534629	Cancer Trained * Post up vs Cancer Trained * Pre	0.00624554	Cancer Trained * Post up vs Cancer Trained * Pre	0.6569	0.0501153	0.202105	0.449561	0.0501153	Healthy Aged-matched Trained * Post up vs Healthy Aged-matched Trained * Pre	0.000560572	Healthy Aged-matched Trained * Post up vs Healthy Aged-matched Trained * Pre	0.805192	0.0322857	0.0621335	0.249266	0.0322857	Cancer Untrained * Post up vs Cancer Untrained * Pre	0.000249293	Cancer Untrained * Post up vs Cancer Untrained * Pre	0.0115715	-0.352933	7.42489	-2.72486	-0.352933	Cancer Trained * Pre down vs Cancer Untrained * Pre	-0.00447778	Cancer Trained * Pre down vs Cancer Untrained * Pre	0.000470788
173519	cg14314661	ZMIZ1	0.00164712	10		ENST00000472035.1	5'UTR	ZMIZ1	chr10:81025991-81025991	Promoter_Associated_Cell_type_specific	10:81026577-81026870			NM_020338	Body	ZMIZ1	0.22443	-0.0976151	1.55172	-1.24568	-0.0976151	Cancer Trained * Post down vs Cancer Trained * Pre	-0.0153354	Cancer Trained * Post down vs Cancer Trained * Pre	0.838842	0.0147008	0.0422322	0.205505	0.0147008	Healthy Aged-matched Trained * Post up vs Healthy Aged-matched Trained * Pre	0.00240821	Healthy Aged-matched Trained * Post up vs Healthy Aged-matched Trained * Pre	0.460921	0.0622437	0.560813	0.748875	0.0622437	Cancer Untrained * Post up vs Cancer Untrained * Pre	0.0100993	Cancer Untrained * Post up vs Cancer Untrained * Pre	0.00101753	0.309051	13.8258	3.7183	0.309051	Cancer Trained * Pre up vs Cancer Untrained * Pre	0.0500445	Cancer Trained * Pre up vs Cancer Untrained * Pre	0.000468289
321696	cg11411219	TPT1-AS1	0.00164878	13		ENST00000517509.1;ENST00000412946.2;ENST00000520622.1;ENST00000520590.1;ENST00000523506	5'UTR;5'UTR;5'UTR;5'UTR;5'UTR;5'UTR;5'UTR;5'UTR;5'UTR;5'UTR;5'UTR;5'UTR;5'UTR	TPT1-AS1;TPT1-AS1;TPT1-AS1;TPT1-AS1;TPT1-AS1;TPT1-AS1;TPT1-AS1;TPT1-AS1;TPT1-AS1;TPT1-A	chr13:45941510-45941510	Unclassified	13:45941462-45941906			NR_024458	Body	TPT1-AS1	0.573284	-0.0539414	0.325722	-0.57072	-0.0539414	Cancer Trained * Post down vs Cancer Trained * Pre	-0.00890886	Cancer Trained * Post down vs Cancer Trained * Pre	0.130273	0.134984	2.44764	1.56449	0.134984	Healthy Aged-matched Trained * Post up vs Healthy Aged-matched Trained * Pre	0.0230925	Healthy Aged-matched Trained * Post up vs Healthy Aged-matched Trained * Pre	0.694393	0.0398457	0.157984	0.397472	0.0398457	Cancer Untrained * Post up vs Cancer Untrained * Pre	0.00680366	Cancer Untrained * Post up vs Cancer Untrained * Pre	0.000817356	0.381382	14.4734	3.80439	0.381382	Cancer Trained * Pre up vs Cancer Untrained * Pre	0.064756	Cancer Trained * Pre up vs Cancer Untrained * Pre	0.00287909
150424	cg04210225	MAP3K14	0.00164929	17										NM_003954	Body	MAP3K14	0.573571	-0.0681558	0.325231	-0.57029	-0.0681558	Cancer Trained * Post down vs Cancer Trained * Pre	-0.00754716	Cancer Trained * Post down vs Cancer Trained * Pre	0.954755	-0.00625229	0.00328432	-0.057309	-0.00625229	Healthy Aged-matched Trained * Post down vs Healthy Aged-matched Trained * Pre	-0.00052283	Healthy Aged-matched Trained * Post down vs Healthy Aged-matched Trained * Pre	0.808869	0.030988	0.0597614	0.244461	0.030988	Cancer Untrained * Post up vs Cancer Untrained * Pre	0.00219739	Cancer Untrained * Post up vs Cancer Untrained * Pre	0.644604	0.0591864	0.21801	0.466916	0.0591864	Cancer Trained * Pre up vs Cancer Untrained * Pre	0.0059071	Cancer Trained * Pre up vs Cancer Untrained * Pre	0.0087904
692757	cg24496505	LRRFIP1	0.00165359	2		ENST00000498053.1;ENST00000473815.1	5'UTR;5'UTR	LRRFIP1;LRRFIP1						NM_001137553;NM_004735;NM_001137552;NM_001137550;NM_001137551	Body;Body;Body;Body;Body	LRRFIP1;LRRFIP1;LRRFIP1;LRRFIP1;LRRFIP1	0.689473	-0.0452431	0.163411	-0.404242	-0.0452431	Cancer Trained * Post down vs Cancer Trained * Pre	-0.00424572	Cancer Trained * Post down vs Cancer Trained * Pre	0.920964	0.0102401	0.0100454	0.100227	0.0102401	Healthy Aged-matched Trained * Post up vs Healthy Aged-matched Trained * Pre	0.00110092	Healthy Aged-matched Trained * Post up vs Healthy Aged-matched Trained * Pre	0.962047	-0.00570571	0.00231017	-0.0480642	-0.00570571	Cancer Untrained * Post down vs Cancer Untrained * Pre	-0.00149403	Cancer Untrained * Post down vs Cancer Untrained * Pre	0.00227103	0.403526	11.5549	3.39925	0.403526	Cancer Trained * Pre up vs Cancer Untrained * Pre	0.0503582	Cancer Trained * Pre up vs Cancer Untrained * Pre	0.00321027
2518	cg25859670	NTM	0.00165622	11		ENST00000498764.1;ENST00000467255.1	5'UTR;5'UTR	NTM;NTM						NM_001144059;NM_001048209;NM_001144058;NM_016522	Body;Body;Body;Body	NTM;NTM;NTM;NTM	0.674631	-0.163289	0.180438	-0.42478	-0.163289	Cancer Trained * Post down vs Cancer Trained * Pre	-0.027267	Cancer Trained * Post down vs Cancer Trained * Pre	0.894309	0.0470975	0.0180132	0.134213	0.0470975	Healthy Aged-matched Trained * Post up vs Healthy Aged-matched Trained * Pre	0.00872331	Healthy Aged-matched Trained * Post up vs Healthy Aged-matched Trained * Pre	0.905588	-0.0488513	0.0143553	-0.119814	-0.0488513	Cancer Untrained * Post down vs Cancer Untrained * Pre	-0.00466758	Cancer Untrained * Post down vs Cancer Untrained * Pre	0.277333	-0.452798	1.2333	-1.11054	-0.452798	Cancer Trained * Pre down vs Cancer Untrained * Pre	-0.072074	Cancer Trained * Pre down vs Cancer Untrained * Pre	0.00275156
366055	cg11586034	VPS45	0.00165942	1		ENST00000543996.1;ENST00000369130.3;ENST00000369128.5;ENST00000491789.1	3'UTR;3'UTR;3'UTR;5'UTR	VPS45;VPS45;VPS45;VPS45						NM_007259	3'UTR	VPS45	0.737899	-0.0195915	0.114504	-0.338384	-0.0195915	Cancer Trained * Post down vs Cancer Trained * Pre	-0.00312954	Cancer Trained * Post down vs Cancer Trained * Pre	0.484195	0.0375323	0.504285	0.710131	0.0375323	Healthy Aged-matched Trained * Post up vs Healthy Aged-matched Trained * Pre	0.00599762	Healthy Aged-matched Trained * Post up vs Healthy Aged-matched Trained * Pre	0.821405	0.0140089	0.0520406	0.228124	0.0140089	Cancer Untrained * Post up vs Cancer Untrained * Pre	0.00226493	Cancer Untrained * Post up vs Cancer Untrained * Pre	0.00113007	0.225798	13.5199	3.67695	0.225798	Cancer Trained * Pre up vs Cancer Untrained * Pre	0.0363371	Cancer Trained * Pre up vs Cancer Untrained * Pre	0.00443163
676257	cg25424937	MUM1	0.0016638	19								N_Shelf	chr19:1368814-1369026	NR_024247;NM_032853	Body;Body	MUM1;MUM1	0.0178566	0.226867	6.42883	2.53551	0.226867	Cancer Trained * Post up vs Cancer Trained * Pre	0.00927739	Cancer Trained * Post up vs Cancer Trained * Pre	0.045308	0.17211	4.43996	2.10712	0.17211	Healthy Aged-matched Trained * Post up vs Healthy Aged-matched Trained * Pre	0.00600317	Healthy Aged-matched Trained * Post up vs Healthy Aged-matched Trained * Pre	0.92761	-0.00870957	0.00842227	-0.0917729	-0.00870957	Cancer Untrained * Post down vs Cancer Untrained * Pre	-0.000475404	Cancer Untrained * Post down vs Cancer Untrained * Pre	0.0418051	-0.203626	4.60364	-2.14561	-0.203626	Cancer Trained * Pre down vs Cancer Untrained * Pre	-0.00823246	Cancer Trained * Pre down vs Cancer Untrained * Pre	0.00468239
83064	cg23949969	MGAT1	0.00166634	5								Island	chr5:180219007-180219883	NM_001114618;NM_001114620;NM_002406;NM_001114617;NM_001114619	Body;Body;Body;Body;Body	MGAT1;MGAT1;MGAT1;MGAT1;MGAT1	0.526037	0.178439	0.413532	0.643065	0.178439	Cancer Trained * Post up vs Cancer Trained * Pre	0.0189507	Cancer Trained * Post up vs Cancer Trained * Pre	0.783646	-0.070303	0.07703	-0.277543	-0.070303	Healthy Aged-matched Trained * Post down vs Healthy Aged-matched Trained * Pre	-0.0108067	Healthy Aged-matched Trained * Post down vs Healthy Aged-matched Trained * Pre	0.525462	-0.189528	0.414693	-0.643966	-0.189528	Cancer Untrained * Post down vs Cancer Untrained * Pre	-0.0195272	Cancer Untrained * Post down vs Cancer Untrained * Pre	0.418857	0.241922	0.675659	0.821985	0.241922	Cancer Trained * Pre up vs Cancer Untrained * Pre	0.0203563	Cancer Trained * Pre up vs Cancer Untrained * Pre	0.00441409
748170	cg03357839		0.00167113	12		ENST00000363433.1	TSS1500	U6		Unclassified	12:49367897-49368376	S_Shelf	chr12:49363664-49364443				0.0298779	-0.221332	5.30386	-2.30301	-0.221332	Cancer Trained * Post down vs Cancer Trained * Pre	-0.0370978	Cancer Trained * Post down vs Cancer Trained * Pre	0.718371	0.0319996	0.133037	0.364743	0.0319996	Healthy Aged-matched Trained * Post up vs Healthy Aged-matched Trained * Pre	0.00546731	Healthy Aged-matched Trained * Post up vs Healthy Aged-matched Trained * Pre	0.40648	-0.0860693	0.712932	-0.844353	-0.0860693	Cancer Untrained * Post down vs Cancer Untrained * Pre	-0.0131583	Cancer Untrained * Post down vs Cancer Untrained * Pre	0.00104702	0.377879	13.7422	3.70705	0.377879	Cancer Trained * Pre up vs Cancer Untrained * Pre	0.0627558	Cancer Trained * Pre up vs Cancer Untrained * Pre	0.00208898
622278	cg20038996		0.0016736	4		ENST00000504870.1;ENST00000499082.2;ENST00000498940.1	3'UTR;3'UTR;3'UTR	RP11-457P14.4;RP11-457P14.4;RP11-457P14.4		Unclassified_Cell_type_specific	4:41882799-41883182	N_Shore	chr4:41883492-41884570				0.0184331	-0.485289	6.35759	-2.52143	-0.485289	Cancer Trained * Post down vs Cancer Trained * Pre	-0.0182673	Cancer Trained * Post down vs Cancer Trained * Pre	0.916088	0.0187001	0.0113282	0.106434	0.0187001	Healthy Aged-matched Trained * Post up vs Healthy Aged-matched Trained * Pre	0.000126945	Healthy Aged-matched Trained * Post up vs Healthy Aged-matched Trained * Pre	0.250281	0.240274	1.38532	1.177	0.240274	Cancer Untrained * Post up vs Cancer Untrained * Pre	0.00829202	Cancer Untrained * Post up vs Cancer Untrained * Pre	0.177776	0.283082	1.92293	1.3867	0.283082	Cancer Trained * Pre up vs Cancer Untrained * Pre	0.00997507	Cancer Trained * Pre up vs Cancer Untrained * Pre	0.000893089
196418	cg22256482		0.00167756	8		ENST00000517956.1	3'UTR	FBXO32									0.951485	-0.00779006	0.00377674	-0.0614551	-0.00779006	Cancer Trained * Post down vs Cancer Trained * Pre	-0.00135827	Cancer Trained * Post down vs Cancer Trained * Pre	0.885158	0.0168847	0.0212914	0.145916	0.0168847	Healthy Aged-matched Trained * Post up vs Healthy Aged-matched Trained * Pre	0.00284854	Healthy Aged-matched Trained * Post up vs Healthy Aged-matched Trained * Pre	0.36335	0.124487	0.857293	0.925901	0.124487	Cancer Untrained * Post up vs Cancer Untrained * Pre	0.0214352	Cancer Untrained * Post up vs Cancer Untrained * Pre	0.404599	0.113985	0.718746	0.847789	0.113985	Cancer Trained * Pre up vs Cancer Untrained * Pre	0.0196307	Cancer Trained * Pre up vs Cancer Untrained * Pre	0.00886221
359442	cg13612936		0.00168307	2													0.271604	-0.0904167	1.26384	-1.12421	-0.0904167	Cancer Trained * Post down vs Cancer Trained * Pre	-0.0155955	Cancer Trained * Post down vs Cancer Trained * Pre	0.342659	0.0710188	0.935671	0.967301	0.0710188	Healthy Aged-matched Trained * Post up vs Healthy Aged-matched Trained * Pre	0.0122787	Healthy Aged-matched Trained * Post up vs Healthy Aged-matched Trained * Pre	0.434904	-0.0676975	0.62978	-0.793587	-0.0676975	Cancer Untrained * Post down vs Cancer Untrained * Pre	-0.0116124	Cancer Untrained * Post down vs Cancer Untrained * Pre	0.00257226	0.285702	11.2168	3.34915	0.285702	Cancer Trained * Pre up vs Cancer Untrained * Pre	0.0494065	Cancer Trained * Pre up vs Cancer Untrained * Pre	0.00174339
657449	cg18116097	CARS2	0.00169224	13		ENST00000540006.1;ENST00000375781.5;ENST00000535516.1;ENST00000537802.1;ENST00000481787	3'UTR;3'UTR;3'UTR;3'UTR;3'UTR;3'UTR;3'UTR;3'UTR;3'UTR;3'UTR;3'UTR;3'UTR	CARS2;CARS2;CARS2;CARS2;CARS2;CARS2;CARS2;CARS2;CARS2;CARS2;CARS2;CARS2						NM_024537	Body	CARS2	0.000231847	0.362496	18.4431	4.29454	0.362496	Cancer Trained * Post up vs Cancer Trained * Pre	0.0351526	Cancer Trained * Post up vs Cancer Trained * Pre	0.951939	-0.00469104	0.00370637	-0.0608799	-0.00469104	Healthy Aged-matched Trained * Post down vs Healthy Aged-matched Trained * Pre	-0.000207305	Healthy Aged-matched Trained * Post down vs Healthy Aged-matched Trained * Pre	0.0110952	0.245572	7.52371	2.74294	0.245572	Cancer Untrained * Post up vs Cancer Untrained * Pre	0.0228755	Cancer Untrained * Post up vs Cancer Untrained * Pre	0.283493	-0.0981301	1.20138	-1.09607	-0.0981301	Cancer Trained * Pre down vs Cancer Untrained * Pre	-0.0101718	Cancer Trained * Pre down vs Cancer Untrained * Pre	0.00806859
311805	cg06421669		0.00169552	10													0.557059	0.0509413	0.354264	0.595201	0.0509413	Cancer Trained * Post up vs Cancer Trained * Pre	0.00805473	Cancer Trained * Post up vs Cancer Trained * Pre	0.99527	-0.000467807	3.5851e-05	-0.00598757	-0.000467807	Healthy Aged-matched Trained * Post down vs Healthy Aged-matched Trained * Pre	-0.000358373	Healthy Aged-matched Trained * Post down vs Healthy Aged-matched Trained * Pre	0.41561	-0.0751474	0.685271	-0.827811	-0.0751474	Cancer Untrained * Post down vs Cancer Untrained * Pre	-0.0120293	Cancer Untrained * Post down vs Cancer Untrained * Pre	0.35001	-0.0864579	0.907076	-0.952405	-0.0864579	Cancer Trained * Pre down vs Cancer Untrained * Pre	-0.0138267	Cancer Trained * Pre down vs Cancer Untrained * Pre	0.00168375
163881	cg14590214	LRRK1	0.00170718	15		ENST00000558979.1;ENST00000529762.2;ENST00000525284.1;ENST00000531270.1	3'UTR;5'UTR;3'UTR;3'UTR	RP11-505E24.3;LRRK1;LRRK1;LRRK1						NM_024652	Body	LRRK1	0.0085985	0.347288	8.13181	2.85163	0.347288	Cancer Trained * Post up vs Cancer Trained * Pre	0.015808	Cancer Trained * Post up vs Cancer Trained * Pre	0.530833	0.070659	0.403948	0.635569	0.070659	Healthy Aged-matched Trained * Post up vs Healthy Aged-matched Trained * Pre	0.0025393	Healthy Aged-matched Trained * Post up vs Healthy Aged-matched Trained * Pre	0.330627	0.12816	0.984377	0.992158	0.12816	Cancer Untrained * Post up vs Cancer Untrained * Pre	0.00588155	Cancer Untrained * Post up vs Cancer Untrained * Pre	0.4861	-0.0913263	0.499859	-0.707007	-0.0913263	Cancer Trained * Pre down vs Cancer Untrained * Pre	-0.00517119	Cancer Trained * Pre down vs Cancer Untrained * Pre	0.00112147
729090	cg05377961		0.00171231	7													0.423688	0.102134	0.661563	0.813365	0.102134	Cancer Trained * Post up vs Cancer Trained * Pre	0.00664403	Cancer Trained * Post up vs Cancer Trained * Pre	0.386891	0.100949	0.775557	0.880657	0.100949	Healthy Aged-matched Trained * Post up vs Healthy Aged-matched Trained * Pre	0.00427822	Healthy Aged-matched Trained * Post up vs Healthy Aged-matched Trained * Pre	0.614165	-0.0679947	0.260632	-0.510521	-0.0679947	Cancer Untrained * Post down vs Cancer Untrained * Pre	-0.00462374	Cancer Untrained * Post down vs Cancer Untrained * Pre	0.19127	-0.178898	1.80423	-1.34322	-0.178898	Cancer Trained * Pre down vs Cancer Untrained * Pre	-0.0110763	Cancer Trained * Pre down vs Cancer Untrained * Pre	0.00251996
77735	cg18705931	FBRSL1	0.00171426	12		ENST00000541831.1;ENST00000539264.1;ENST00000543360.1	TSS1500;TSS1500;TSS1500	FBRSL1;FBRSL1;FBRSL1		Unclassified_Cell_type_specific	12:133134391-133136006	Island	chr12:133135293-133135722	NM_001142641	Body	FBRSL1	0.733123	0.0249563	0.118892	0.344807	0.0249563	Cancer Trained * Post up vs Cancer Trained * Pre	0.00380908	Cancer Trained * Post up vs Cancer Trained * Pre	0.246945	0.0783312	1.40554	1.18555	0.0783312	Healthy Aged-matched Trained * Post up vs Healthy Aged-matched Trained * Pre	0.0126826	Healthy Aged-matched Trained * Post up vs Healthy Aged-matched Trained * Pre	0.67777	-0.0322749	0.176754	-0.420421	-0.0322749	Cancer Untrained * Post down vs Cancer Untrained * Pre	-0.00528708	Cancer Untrained * Post down vs Cancer Untrained * Pre	0.0225388	0.186662	5.91221	2.4315	0.186662	Cancer Trained * Pre up vs Cancer Untrained * Pre	0.0298296	Cancer Trained * Pre up vs Cancer Untrained * Pre	0.00134521
704854	cg05169828	SPIRE2	0.00171497	16		ENST00000563972.1;ENST00000564878.1;ENST00000566337.1	3'UTR;5'UTR;3'UTR	SPIRE2;SPIRE2;SPIRE2						NM_032451	Body	SPIRE2	0.534916	-0.0876083	0.395913	-0.629216	-0.0876083	Cancer Trained * Post down vs Cancer Trained * Pre	-0.0149543	Cancer Trained * Post down vs Cancer Trained * Pre	0.506787	0.0856082	0.453649	0.673535	0.0856082	Healthy Aged-matched Trained * Post up vs Healthy Aged-matched Trained * Pre	0.0132705	Healthy Aged-matched Trained * Post up vs Healthy Aged-matched Trained * Pre	0.719127	-0.0537139	0.132291	-0.363718	-0.0537139	Cancer Untrained * Post down vs Cancer Untrained * Pre	-0.0086898	Cancer Untrained * Post down vs Cancer Untrained * Pre	0.00186982	0.513497	12.0902	3.47709	0.513497	Cancer Trained * Pre up vs Cancer Untrained * Pre	0.0861938	Cancer Trained * Pre up vs Cancer Untrained * Pre	0.00392689
293803	cg09956973	CLNK	0.00172999	4		ENST00000507719.1;ENST00000442825.2	5'UTR;5'UTR	CLNK;CLNK						NM_052964	Body	CLNK	0.412287	0.110955	0.69523	0.833804	0.110955	Cancer Trained * Post up vs Cancer Trained * Pre	0.016996	Cancer Trained * Post up vs Cancer Trained * Pre	0.923462	0.0117891	0.00941845	0.0970487	0.0117891	Healthy Aged-matched Trained * Post up vs Healthy Aged-matched Trained * Pre	0.0012759	Healthy Aged-matched Trained * Post up vs Healthy Aged-matched Trained * Pre	0.0334935	-0.317577	5.06269	-2.25004	-0.317577	Cancer Untrained * Post down vs Cancer Untrained * Pre	-0.0469156	Cancer Untrained * Post down vs Cancer Untrained * Pre	0.00192731	-0.489058	12.0062	-3.46499	-0.489058	Cancer Trained * Pre down vs Cancer Untrained * Pre	-0.0737496	Cancer Trained * Pre down vs Cancer Untrained * Pre	0.00128891
133600	cg12120409		0.00173264	6								N_Shelf	chr6:30418844-30419630				0.464368	-0.081458	0.552147	-0.743066	-0.081458	Cancer Trained * Post down vs Cancer Trained * Pre	-0.0140188	Cancer Trained * Post down vs Cancer Trained * Pre	0.904873	0.0120814	0.0145748	0.120726	0.0120814	Healthy Aged-matched Trained * Post up vs Healthy Aged-matched Trained * Pre	0.00205129	Healthy Aged-matched Trained * Post up vs Healthy Aged-matched Trained * Pre	0.334493	-0.114426	0.968461	-0.984104	-0.114426	Cancer Untrained * Post down vs Cancer Untrained * Pre	-0.0197778	Cancer Untrained * Post down vs Cancer Untrained * Pre	0.524456	-0.07506	0.416727	-0.645544	-0.07506	Cancer Trained * Pre down vs Cancer Untrained * Pre	-0.0129634	Cancer Trained * Pre down vs Cancer Untrained * Pre	0.00330496
32939	cg24779941	CDC42BPB	0.00173771	14		ENST00000361246.2	TSS1500	CDC42BPB		Unclassified	14:103524728-103525814	S_Shore	chr14:103522988-103524431	NM_006035	TSS1500	CDC42BPB	0.675524	-0.0793698	0.179385	-0.423539	-0.0793698	Cancer Trained * Post down vs Cancer Trained * Pre	-0.00448116	Cancer Trained * Post down vs Cancer Trained * Pre	0.997092	-0.000629822	1.35548e-05	-0.00368169	-0.000629822	Healthy Aged-matched Trained * Post down vs Healthy Aged-matched Trained * Pre	-0.000770098	Healthy Aged-matched Trained * Post down vs Healthy Aged-matched Trained * Pre	0.215006	0.252869	1.61851	1.27221	0.252869	Cancer Untrained * Post up vs Cancer Untrained * Pre	0.0171859	Cancer Untrained * Post up vs Cancer Untrained * Pre	0.754428	0.0628619	0.100023	0.316264	0.0628619	Cancer Trained * Pre up vs Cancer Untrained * Pre	0.003502	Cancer Trained * Pre up vs Cancer Untrained * Pre	0.00483644
418876	cg26842775	OSTCL	0.00173934	6		ENST00000522287.1	TSS1500	OSTCP1						NR_028496	TSS1500	OSTCL	0.018568	0.19632	6.34128	2.51819	0.19632	Cancer Trained * Post up vs Cancer Trained * Pre	0.0104146	Cancer Trained * Post up vs Cancer Trained * Pre	0.591308	0.0387105	0.295859	0.54393	0.0387105	Healthy Aged-matched Trained * Post up vs Healthy Aged-matched Trained * Pre	0.00163576	Healthy Aged-matched Trained * Post up vs Healthy Aged-matched Trained * Pre	0.383008	-0.0734283	0.788535	-0.887995	-0.0734283	Cancer Untrained * Post down vs Cancer Untrained * Pre	-0.00419624	Cancer Untrained * Post down vs Cancer Untrained * Pre	0.0912222	-0.145257	3.0858	-1.75664	-0.145257	Cancer Trained * Pre down vs Cancer Untrained * Pre	-0.00782135	Cancer Trained * Pre down vs Cancer Untrained * Pre	0.000875109
212550	cg18387270	PTEN	0.00174015	10		ENST00000487939.1;ENST00000462694.1	5'UTR;5'UTR	PTEN;PTEN				S_Shore	chr10:89621772-89624128	NM_001304718;NM_001304717;NM_000314	5'UTR;Body;Body	PTEN;PTEN;PTEN	0.0605066	1.5025	3.86486	1.96592	1.5025	Cancer Trained * Post up vs Cancer Trained * Pre	0.0772349	Cancer Trained * Post up vs Cancer Trained * Pre	0.995237	-0.00420705	3.63616e-05	-0.00603006	-0.00420705	Healthy Aged-matched Trained * Post down vs Healthy Aged-matched Trained * Pre	0.00417126	Healthy Aged-matched Trained * Post up vs Healthy Aged-matched Trained * Pre	0.00561893	2.45613	9.18031	3.0299	2.45613	Cancer Untrained * Post up vs Cancer Untrained * Pre	0.124582	Cancer Untrained * Post up vs Cancer Untrained * Pre	0.192759	1.08508	1.79176	1.33857	1.08508	Cancer Trained * Pre up vs Cancer Untrained * Pre	0.0380859	Cancer Trained * Pre up vs Cancer Untrained * Pre	0.00722289
659330	cg21312408	C3orf20	0.00175105	3										NM_032137;NM_001184958;NM_001184957	Body;Body;Body	C3orf20;C3orf20;C3orf20	0.0592558	0.216989	3.90568	1.97628	0.216989	Cancer Trained * Post up vs Cancer Trained * Pre	0.0179225	Cancer Trained * Post up vs Cancer Trained * Pre	0.729636	0.0350311	0.122155	0.349507	0.0350311	Healthy Aged-matched Trained * Post up vs Healthy Aged-matched Trained * Pre	0.00260974	Healthy Aged-matched Trained * Post up vs Healthy Aged-matched Trained * Pre	0.0135552	-0.309358	7.05655	-2.65642	-0.309358	Cancer Untrained * Post down vs Cancer Untrained * Pre	-0.0253126	Cancer Untrained * Post down vs Cancer Untrained * Pre	0.00817577	-0.334575	8.25385	-2.87295	-0.334575	Cancer Trained * Pre down vs Cancer Untrained * Pre	-0.0266409	Cancer Trained * Pre down vs Cancer Untrained * Pre	0.00181818
[truncated: 5,655 more rows]
[truncated: 27 more columns]

## Sheet: 1B
881_DMPs Cancer Alone- located in CpG islands within promoters (Cancer Trained Pre vs. Heathly Aged Matched Trained Pre) p = 0.01 (with 108 experimental time and 378 between cancer group CpGs removed)
[truncated: 882 more rows]
[truncated: 27 more columns]

## Sheet: 1C
KEGG_881_DMPs Cancer Alone (Cancer Trained Pre vs. Heathly Aged Matched Trained Pre)- those located in CpG islands within promoters only																									Top KEGG Ubiquitin Proteosome_Cancer Alone_islands & promoters
[truncated: 289 more rows]
[truncated: 131 more columns]

## Sheet: 1D
DMRs_Cancer Alone (Cancer Trained Pre vs. Heathly Aged Matched Trained Pre) (with 108 experimental time and 378 between cancer group CpGs removed)
chromosome	region start	region end	length(bps)	probes in region	minimum FDR	Stouffer	Max Beta Difference	Mean Beta Difference	Overlapping Features	Nearest Feature	Distance to Nearest Feature (bps)
14	101528232	101529040	809	7	2.45e-11	3.74e-10	-0.170407	-0.0969308	MIR377 (+)	MIR377 (+)	0
1	248789984	248791712	1729	5	6.32e-10	9.84e-08	0.0726098	0.0165559	region overlaps with 29.438982070561021% of OR2T11 (-)	OR2T11 (-)	0
[truncated: 260 more rows]

## Sheet: 1E
DMRs_Cancer Alone- located in CpG islands within promoters (Cancer Trained Pre vs. Heathly Aged Matched Trained Pre) (with 108 experimental time and 378 between cancer group CpGs removed)
[truncated: 47 more rows]
