# Supplementary material for: Aerobic exercise training resets the human skeletal muscle methylome 10 years after breast cancer treatment and survival
Source: FASEB J. 2022 Dec 21;37(1):e22720. doi: 10.1096/fj.202201510RR (PMC13281840; doi:10.1096/fj.202201510RR)
Supplement: Supplementary file 4 — Dataset S2 [file FSB2-37-e22720-s001.xlsx]

## Sheet: 2A
14215 DMPs Training in Cancer (Cancer Trained Post vs. Cancer Trained Pre) p = 0.01 (with 108 experimental time and 378 between cancer group CpGs removed) Note A total of 2,360 DMPs in both Islands and Promoters- see Suppl. File 2C.
Column #	Probeset ID	Gene Symbol	p-value(Condition * Time)	CHR	DMR	GencodeCompV12_Accession	GencodeCompV12_Group	GencodeCompV12_NAME	Phantom5_Enhancers	Regulatory_Feature_Group	Regulatory_Feature_Name	Relation_to_UCSC_CpG_Island	UCSC_CpG_Islands_Name	UCSC_RefGene_Accession	UCSC_RefGene_Group	UCSC_RefGene_Name	p-value(Cancer Trained * Post vs. Cancer Trained * Pre)	Estimate(Cancer Trained * Post vs. Cancer Trained * Pre)	F(Cancer Trained * Post vs. Cancer Trained * Pre)	T(Cancer Trained * Post vs. Cancer Trained * Pre)	Difference(Cancer Trained * Post vs. Cancer Trained * Pre)	Difference(Cancer Trained * Post vs. Cancer Trained * Pre) (Description)	Beta Difference(Cancer Trained * Post vs. Cancer Trained * Pre)	Beta Difference(Cancer Trained * Post vs. Cancer Trained * Pre) (Description)	p-value(Healthy Aged-matched Trained * Post vs. Healthy Aged-matched Trained * Pre)	Estimate(Healthy Aged-matched Trained * Post vs. Healthy Aged-matched Trained * Pre)	F(Healthy Aged-matched Trained * Post vs. Healthy Aged-matched Trained * Pre)	T(Healthy Aged-matched Trained * Post vs. Healthy Aged-matched Trained * Pre)	Difference(Healthy Aged-matched Trained * Post vs. Healthy Aged-matched Trained * Pre)	Difference(Healthy Aged-matched Trained * Post vs. Healthy Aged-matched Trained * Pre) (Description)	Beta Difference(Healthy Aged-matched Trained * Post vs. Healthy Aged-matched Trained * Pre)	Beta Difference(Healthy Aged-matched Trained * Post vs. Healthy Aged-matched Trained * Pre) (Description)	p-value(Cancer Untrained * Post vs. Cancer Untrained * Pre)	Estimate(Cancer Untrained * Post vs. Cancer Untrained * Pre)	F(Cancer Untrained * Post vs. Cancer Untrained * Pre)	T(Cancer Untrained * Post vs. Cancer Untrained * Pre)	Difference(Cancer Untrained * Post vs. Cancer Untrained * Pre)	Difference(Cancer Untrained * Post vs. Cancer Untrained * Pre) (Description)	Beta Difference(Cancer Untrained * Post vs. Cancer Untrained * Pre)	Beta Difference(Cancer Untrained * Post vs. Cancer Untrained * Pre) (Description)	p-value(Cancer Trained * Pre vs. Cancer Untrained * Pre)	Estimate(Cancer Trained * Pre vs. Cancer Untrained * Pre)	F(Cancer Trained * Pre vs. Cancer Untrained * Pre)	T(Cancer Trained * Pre vs. Cancer Untrained * Pre)	Difference(Cancer Trained * Pre vs. Cancer Untrained * Pre)	Difference(Cancer Trained * Pre vs. Cancer Untrained * Pre) (Description)	Beta Difference(Cancer Trained * Pre vs. Cancer Untrained * Pre)	Beta Difference(Cancer Trained * Pre vs. Cancer Untrained * Pre) (Description)	p-value(Cancer Trained * Pre vs. Healthy Aged-matched Trained * Pre)
462511	cg15322932	ALDH3B1	8.72221e-07	11		ENST00000316367.6;ENST00000529232.1;ENST00000531459.1;ENST00000434449.1;ENST00000530046	TSS200;TSS200;TSS200;TSS200;TSS200;5'UTR;5'UTR	ALDH3B1;ALDH3B1;ALDH3B1;ALDH3B1;ALDH3B1;ALDH3B1;ALDH3B1						NM_001030010;NM_000694;NM_001161473	TSS200;TSS200;5'UTR	ALDH3B1;ALDH3B1;ALDH3B1	0.00012041	-0.52593	20.6798	-4.54751	-0.52593	Cancer Trained * Post down vs Cancer Trained * Pre	-0.0263471	Cancer Trained * Post down vs Cancer Trained * Pre	0.515792	0.0695959	0.43455	0.659204	0.0695959	Healthy Aged-matched Trained * Post up vs Healthy Aged-matched Trained * Pre	0.004415	Healthy Aged-matched Trained * Post up vs Healthy Aged-matched Trained * Pre	0.784036	-0.0339825	0.0767449	-0.277029	-0.0339825	Cancer Untrained * Post down vs Cancer Untrained * Pre	-0.00176285	Cancer Untrained * Post down vs Cancer Untrained * Pre	0.0644504	0.237296	3.74214	1.93446	0.237296	Cancer Trained * Pre up vs Cancer Untrained * Pre	0.0126658	Cancer Trained * Pre up vs Cancer Untrained * Pre	0.0900249
531996	cg13173739	SIMC1	1.03595e-06	5		ENST00000503595.1;ENST00000495423.1;ENST00000508769.1;ENST00000467472.1;ENST00000514128	TSS1500;5'UTR;5'UTR;5'UTR;5'UTR	C5orf25;C5orf25;C5orf25;C5orf25;C5orf25						NR_131772;NM_198567;NM_001308195;NM_001308196	Body;Body;Body;Body	SIMC1;SIMC1;SIMC1;SIMC1	1.62558e-06	2.39584	38.7972	6.22874	2.39584	Cancer Trained * Post up vs Cancer Trained * Pre	0.259161	Cancer Trained * Post up vs Cancer Trained * Pre	0.0446261	0.742426	4.47069	2.1144	0.742426	Healthy Aged-matched Trained * Post up vs Healthy Aged-matched Trained * Pre	0.112297	Healthy Aged-matched Trained * Post up vs Healthy Aged-matched Trained * Pre	0.260274	0.46993	1.32679	1.15186	0.46993	Cancer Untrained * Post up vs Cancer Untrained * Pre	0.0747447	Cancer Untrained * Post up vs Cancer Untrained * Pre	0.474353	0.296344	0.527627	0.726379	0.296344	Cancer Trained * Pre up vs Cancer Untrained * Pre	0.0406202	Cancer Trained * Pre up vs Cancer Untrained * Pre	0.274961
477985	cg27658459	QSOX1	2.99229e-06	1										NM_002826;NM_001004128	Body;Body	QSOX1;QSOX1	6.63877e-06	0.269463	32.1627	5.67121	0.269463	Cancer Trained * Post up vs Cancer Trained * Pre	0.0115794	Cancer Trained * Post up vs Cancer Trained * Pre	0.0321457	0.098423	5.14905	2.26915	0.098423	Healthy Aged-matched Trained * Post up vs Healthy Aged-matched Trained * Pre	0.00382325	Healthy Aged-matched Trained * Post up vs Healthy Aged-matched Trained * Pre	0.52453	-0.0325273	0.416578	-0.645428	-0.0325273	Cancer Untrained * Post down vs Cancer Untrained * Pre	-0.0014392	Cancer Untrained * Post down vs Cancer Untrained * Pre	0.0698196	-0.0954626	3.58811	-1.89423	-0.0954626	Cancer Trained * Pre down vs Cancer Untrained * Pre	-0.00437365	Cancer Trained * Pre down vs Cancer Untrained * Pre	0.000256583
171102	cg14766208	PRKCA	4.40202e-06	17										NM_002737	Body	PRKCA	0.00146023	0.644166	12.7843	3.57552	0.644166	Cancer Trained * Post up vs Cancer Trained * Pre	0.0422216	Cancer Trained * Post up vs Cancer Trained * Pre	0.232478	0.201252	1.49742	1.22369	0.201252	Healthy Aged-matched Trained * Post up vs Healthy Aged-matched Trained * Pre	0.0107902	Healthy Aged-matched Trained * Post up vs Healthy Aged-matched Trained * Pre	0.0614073	0.374263	3.83605	1.95858	0.374263	Cancer Untrained * Post up vs Cancer Untrained * Pre	0.0323162	Cancer Untrained * Post up vs Cancer Untrained * Pre	0.0158008	0.494814	6.70523	2.58945	0.494814	Cancer Trained * Pre up vs Cancer Untrained * Pre	0.0411615	Cancer Trained * Pre up vs Cancer Untrained * Pre	0.0216754
265378	cg04919858		6.57224e-06	X		ENST00000452501.1	5'UTR	RP5-1172N10.2		Unclassified	X:41134723-41136222	Island	chrX:41135116-41135669				0.000567941	-0.536537	15.5771	-3.94678	-0.536537	Cancer Trained * Post down vs Cancer Trained * Pre	-0.0382192	Cancer Trained * Post down vs Cancer Trained * Pre	0.209399	-0.15989	1.66001	-1.28841	-0.15989	Healthy Aged-matched Trained * Post down vs Healthy Aged-matched Trained * Pre	-0.00940745	Healthy Aged-matched Trained * Post down vs Healthy Aged-matched Trained * Pre	0.028109	0.336118	5.43398	2.33109	0.336118	Cancer Untrained * Post up vs Cancer Untrained * Pre	0.0276119	Cancer Untrained * Post up vs Cancer Untrained * Pre	0.300927	0.152309	1.1158	1.05631	0.152309	Cancer Trained * Pre up vs Cancer Untrained * Pre	0.0122117	Cancer Trained * Pre up vs Cancer Untrained * Pre	0.00183967
180891	cg08812882	MYO3B	6.63821e-06	2		ENST00000409940.2	5'UTR	MYO3B						NR_045684;NR_045683;NR_045682;NM_138995;NM_001083615	Body;Body;Body;Body;Body	MYO3B;MYO3B;MYO3B;MYO3B;MYO3B	0.00741669	0.187552	8.49142	2.914	0.187552	Cancer Trained * Post up vs Cancer Trained * Pre	0.0123428	Cancer Trained * Post up vs Cancer Trained * Pre	1.63762e-06	0.365793	38.7604	6.22579	0.365793	Healthy Aged-matched Trained * Post up vs Healthy Aged-matched Trained * Pre	0.0251787	Healthy Aged-matched Trained * Post up vs Healthy Aged-matched Trained * Pre	0.546566	0.0417264	0.3736	0.611229	0.0417264	Cancer Untrained * Post up vs Cancer Untrained * Pre	0.00272497	Cancer Untrained * Post up vs Cancer Untrained * Pre	0.233114	0.08342	1.49323	1.22198	0.08342	Cancer Trained * Pre up vs Cancer Untrained * Pre	0.00573502	Cancer Trained * Pre up vs Cancer Untrained * Pre	0.00966102
69237	cg04011671		1.15368e-05	2					chr2:43201925-43201925	Unclassified	2:43201650-43203233						0.000303497	-0.184174	17.5587	-4.19032	-0.184174	Cancer Trained * Post down vs Cancer Trained * Pre	-0.00350786	Cancer Trained * Post down vs Cancer Trained * Pre	0.000420691	-0.163044	16.513	-4.06362	-0.163044	Healthy Aged-matched Trained * Post down vs Healthy Aged-matched Trained * Pre	-0.00308428	Healthy Aged-matched Trained * Post down vs Healthy Aged-matched Trained * Pre	0.59836	0.0248736	0.284683	0.533557	0.0248736	Cancer Untrained * Post up vs Cancer Untrained * Pre	0.000543307	Cancer Untrained * Post up vs Cancer Untrained * Pre	0.97653	-0.00138531	0.000883031	-0.0297158	-0.00138531	Cancer Trained * Pre down vs Cancer Untrained * Pre	-3.05264e-05	Cancer Trained * Pre down vs Cancer Untrained * Pre	0.386114
783407	cg01719974		2.28323e-05	5													0.00056363	0.276459	15.6005	3.94975	0.276459	Cancer Trained * Post up vs Cancer Trained * Pre	0.010868	Cancer Trained * Post up vs Cancer Trained * Pre	0.147746	0.0954462	2.2314	1.49379	0.0954462	Healthy Aged-matched Trained * Post up vs Healthy Aged-matched Trained * Pre	0.00309002	Healthy Aged-matched Trained * Post up vs Healthy Aged-matched Trained * Pre	0.380299	0.0663066	0.7977	0.893141	0.0663066	Cancer Untrained * Post up vs Cancer Untrained * Pre	0.00245443	Cancer Untrained * Post up vs Cancer Untrained * Pre	0.0998374	-0.126876	2.9207	-1.70901	-0.126876	Cancer Trained * Pre down vs Cancer Untrained * Pre	-0.0051972	Cancer Trained * Pre down vs Cancer Untrained * Pre	4.30593e-05
459699	cg17009762	SRGAP1	3.07523e-05	12		ENST00000537556.1	5'UTR	SRGAP1						NM_020762	Body	SRGAP1	3.50323e-05	0.306646	25.24	5.02395	0.306646	Cancer Trained * Post up vs Cancer Trained * Pre	0.0164696	Cancer Trained * Post up vs Cancer Trained * Pre	0.00136366	0.200735	12.9791	3.60265	0.200735	Healthy Aged-matched Trained * Post up vs Healthy Aged-matched Trained * Pre	0.0110021	Healthy Aged-matched Trained * Post up vs Healthy Aged-matched Trained * Pre	0.094996	-0.112344	3.01136	-1.73533	-0.112344	Cancer Untrained * Post down vs Cancer Untrained * Pre	-0.00650631	Cancer Untrained * Post down vs Cancer Untrained * Pre	0.141141	-0.0983824	2.30939	-1.51967	-0.0983824	Cancer Trained * Pre down vs Cancer Untrained * Pre	-0.00557306	Cancer Trained * Pre down vs Cancer Untrained * Pre	0.82388
346900	cg07073622	PLA1A	3.73426e-05	3		ENST00000494440.1;ENST00000488919.1;ENST00000472126.1	TSS1500;5'UTR;5'UTR	PLA1A;PLA1A;PLA1A						NM_001293225;NM_001206961;NR_120610;NM_001206960;NM_015900	TSS1500;5'UTR;Body;Body;Body	PLA1A;PLA1A;PLA1A;PLA1A;PLA1A	0.0032684	0.257233	10.5771	3.25225	0.257233	Cancer Trained * Post up vs Cancer Trained * Pre	0.0197878	Cancer Trained * Post up vs Cancer Trained * Pre	0.0353225	0.160665	4.9515	2.2252	0.160665	Healthy Aged-matched Trained * Post up vs Healthy Aged-matched Trained * Pre	0.0140926	Healthy Aged-matched Trained * Post up vs Healthy Aged-matched Trained * Pre	0.675801	0.0354992	0.17906	0.423155	0.0354992	Cancer Untrained * Post up vs Cancer Untrained * Pre	0.00275116	Cancer Untrained * Post up vs Cancer Untrained * Pre	0.0380492	0.183743	4.79713	2.19024	0.183743	Cancer Trained * Pre up vs Cancer Untrained * Pre	0.0160055	Cancer Trained * Pre up vs Cancer Untrained * Pre	0.0143239
309964	cg15338912		4.71054e-05	1													0.00768716	0.364259	8.40384	2.89894	0.364259	Cancer Trained * Post up vs Cancer Trained * Pre	0.0397031	Cancer Trained * Post up vs Cancer Trained * Pre	0.449926	0.088045	0.589178	0.767579	0.088045	Healthy Aged-matched Trained * Post up vs Healthy Aged-matched Trained * Pre	0.00812743	Healthy Aged-matched Trained * Post up vs Healthy Aged-matched Trained * Pre	0.93269	-0.0113703	0.00727866	-0.0853151	-0.0113703	Cancer Untrained * Post down vs Cancer Untrained * Pre	-0.00123059	Cancer Untrained * Post down vs Cancer Untrained * Pre	0.193022	0.178288	1.78957	1.33775	0.178288	Cancer Trained * Pre up vs Cancer Untrained * Pre	0.0217305	Cancer Trained * Pre up vs Cancer Untrained * Pre	0.0205315
108654	cg14831020		5.41214e-05	12								S_Shore	chr12:131417942-131418218				4.39265e-06	0.702511	34.0321	5.8337	0.702511	Cancer Trained * Post up vs Cancer Trained * Pre	0.0511405	Cancer Trained * Post up vs Cancer Trained * Pre	0.370123	-0.100333	0.833005	-0.912691	-0.100333	Healthy Aged-matched Trained * Post down vs Healthy Aged-matched Trained * Pre	-0.00845984	Healthy Aged-matched Trained * Post down vs Healthy Aged-matched Trained * Pre	0.355409	0.120268	0.886608	0.941599	0.120268	Cancer Untrained * Post up vs Cancer Untrained * Pre	0.00950192	Cancer Untrained * Post up vs Cancer Untrained * Pre	0.594406	-0.0688921	0.290916	-0.539366	-0.0688921	Cancer Trained * Pre down vs Cancer Untrained * Pre	-0.00598682	Cancer Trained * Pre down vs Cancer Untrained * Pre	0.143116
47968	cg18603466	RAD51L3	6.82598e-05	17		ENST00000494406.1;ENST00000467861.1;ENST00000418935.1;ENST00000345365.4;ENST00000460118	TSS1500;TSS1500;5'UTR;TSS200;TSS1500;TSS1500	RAD51D;RAD51D;RAD51D;RAD51D;RAD51D;RAD51D		Promoter_Associated	17:33446014-33447343	Island	chr17:33446426-33447063	NM_002878;NM_133629;NM_001142571	TSS200;TSS200;TSS200	RAD51L3;RAD51L3;RAD51L3	0.000555964	-0.172131	15.6428	-3.95509	-0.172131	Cancer Trained * Post down vs Cancer Trained * Pre	-0.00367795	Cancer Trained * Post down vs Cancer Trained * Pre	0.0009526	0.148757	14.0194	3.74425	0.148757	Healthy Aged-matched Trained * Post up vs Healthy Aged-matched Trained * Pre	0.00340093	Healthy Aged-matched Trained * Post up vs Healthy Aged-matched Trained * Pre	0.180223	0.0636391	1.90061	1.37863	0.0636391	Cancer Untrained * Post up vs Cancer Untrained * Pre	0.00143878	Cancer Untrained * Post up vs Cancer Untrained * Pre	0.52098	0.0300514	0.423812	0.651008	0.0300514	Cancer Trained * Pre up vs Cancer Untrained * Pre	0.000698771	Cancer Trained * Pre up vs Cancer Untrained * Pre	0.113747
658100	cg21422291	LRRC8B	7.00911e-05	1		ENST00000420280.1;ENST00000443562.1	5'UTR;3'UTR	LRRC8B;RP5-1007M22.2						NM_001134476;NM_015350	Body;Body	LRRC8B;LRRC8B	1.6003e-05	0.508797	28.3838	5.32764	0.508797	Cancer Trained * Post up vs Cancer Trained * Pre	0.0262222	Cancer Trained * Post up vs Cancer Trained * Pre	0.0146725	0.228578	6.87434	2.6219	0.228578	Healthy Aged-matched Trained * Post up vs Healthy Aged-matched Trained * Pre	0.0116632	Healthy Aged-matched Trained * Post up vs Healthy Aged-matched Trained * Pre	0.993454	0.000839412	6.8672e-05	0.00828686	0.000839412	Cancer Untrained * Post up vs Cancer Untrained * Pre	0.000107217	Cancer Untrained * Post up vs Cancer Untrained * Pre	0.226544	-0.125589	1.53722	-1.23985	-0.125589	Cancer Trained * Pre down vs Cancer Untrained * Pre	-0.00696404	Cancer Trained * Pre down vs Cancer Untrained * Pre	0.0372682
783981	cg12809539	TPRA1	7.13457e-05	3		ENST00000465915.1	TSS200	TPRA1		NonGene_Associated	3:127293460-127294722			NM_001136053;NM_001142646;NR_106883;NR_073377	Body;Body;TSS1500;Body	TPRA1;TPRA1;MIR6825;TPRA1	0.0005433	0.231477	15.7139	3.96408	0.231477	Cancer Trained * Post up vs Cancer Trained * Pre	0.00995107	Cancer Trained * Post up vs Cancer Trained * Pre	0.0021717	0.182157	11.6772	3.4172	0.182157	Healthy Aged-matched Trained * Post up vs Healthy Aged-matched Trained * Pre	0.00882558	Healthy Aged-matched Trained * Post up vs Healthy Aged-matched Trained * Pre	0.345985	-0.0594915	0.922626	-0.960534	-0.0594915	Cancer Untrained * Post down vs Cancer Untrained * Pre	-0.00271827	Cancer Untrained * Post down vs Cancer Untrained * Pre	0.348919	-0.0591241	0.911264	-0.954601	-0.0591241	Cancer Trained * Pre down vs Cancer Untrained * Pre	-0.00278345	Cancer Trained * Pre down vs Cancer Untrained * Pre	0.0300925
759454	cg19139618	SKAP1	8.23092e-05	17						Unclassified_Cell_type_specific	17:46504701-46504812	N_Shelf	chr17:46507344-46507778	NM_003726;NM_001075099	Body;Body	SKAP1;SKAP1	1.39e-05	0.336619	28.9708	5.38245	0.336619	Cancer Trained * Post up vs Cancer Trained * Pre	0.0154515	Cancer Trained * Post up vs Cancer Trained * Pre	0.192597	0.0764489	1.7931	1.33907	0.0764489	Healthy Aged-matched Trained * Post up vs Healthy Aged-matched Trained * Pre	0.00335037	Healthy Aged-matched Trained * Post up vs Healthy Aged-matched Trained * Pre	0.0110865	0.181972	7.52555	2.74327	0.181972	Cancer Untrained * Post up vs Cancer Untrained * Pre	0.00827884	Cancer Untrained * Post up vs Cancer Untrained * Pre	0.0790834	-0.121441	3.35166	-1.83075	-0.121441	Cancer Trained * Pre down vs Cancer Untrained * Pre	-0.00594552	Cancer Trained * Pre down vs Cancer Untrained * Pre	0.0012899
686346	cg22318792	DNAJC15	8.25836e-05	13		ENST00000379221.2	3'UTR	DNAJC15						NM_013238	3'UTR	DNAJC15	1.39012e-05	0.328439	28.9704	5.38242	0.328439	Cancer Trained * Post up vs Cancer Trained * Pre	0.0158273	Cancer Trained * Post up vs Cancer Trained * Pre	0.283076	0.06111	1.20351	1.09705	0.06111	Healthy Aged-matched Trained * Post up vs Healthy Aged-matched Trained * Pre	0.00299098	Healthy Aged-matched Trained * Post up vs Healthy Aged-matched Trained * Pre	0.652115	-0.0295327	0.208208	-0.456298	-0.0295327	Cancer Untrained * Post down vs Cancer Untrained * Pre	-0.0015032	Cancer Untrained * Post down vs Cancer Untrained * Pre	0.51091	-0.0431669	0.444829	-0.666955	-0.0431669	Cancer Trained * Pre down vs Cancer Untrained * Pre	-0.00227626	Cancer Trained * Pre down vs Cancer Untrained * Pre	0.0422808
702660	cg21296708	PLCB4	8.84558e-05	20		ENST00000278655.4;ENST00000407043.2;ENST00000441846.1;ENST00000334005.3;ENST00000437503	5'UTR;5'UTR;5'UTR;5'UTR;5'UTR;5'UTR	PLCB4;PLCB4;PLCB4;PLCB4;PLCB4;PLCB4						NM_182797;NM_001172646	5'UTR;5'UTR	PLCB4;PLCB4	0.000283699	0.262287	17.7784	4.21644	0.262287	Cancer Trained * Post up vs Cancer Trained * Pre	0.0114058	Cancer Trained * Post up vs Cancer Trained * Pre	0.123194	0.0905945	2.54521	1.59537	0.0905945	Healthy Aged-matched Trained * Post up vs Healthy Aged-matched Trained * Pre	0.00423315	Healthy Aged-matched Trained * Post up vs Healthy Aged-matched Trained * Pre	0.0669195	0.12639	3.66957	1.91561	0.12639	Cancer Untrained * Post up vs Cancer Untrained * Pre	0.00575823	Cancer Untrained * Post up vs Cancer Untrained * Pre	0.566417	0.0383363	0.337604	0.581037	0.0383363	Cancer Trained * Pre up vs Cancer Untrained * Pre	0.00169961	Cancer Trained * Pre up vs Cancer Untrained * Pre	0.12915
799434	cg22374237	GRM8	9.13284e-05	7		ENST00000457830.1;ENST00000358373.3;ENST00000472701.1;ENST00000339582.2;ENST00000412160	5'UTR;5'UTR;5'UTR;5'UTR;TSS200	GRM8;GRM8;GRM8;GRM8;GRM8				N_Shore	chr7:126891300-126894205	NM_001127323	5'UTR	GRM8	0.00168917	-0.455679	12.3736	-3.51761	-0.455679	Cancer Trained * Post down vs Cancer Trained * Pre	-0.0273642	Cancer Trained * Post down vs Cancer Trained * Pre	0.000717378	0.455935	14.865	3.85551	0.455935	Healthy Aged-matched Trained * Post up vs Healthy Aged-matched Trained * Pre	0.0319769	Healthy Aged-matched Trained * Post up vs Healthy Aged-matched Trained * Pre	0.378776	-0.123117	0.802898	-0.896046	-0.123117	Cancer Untrained * Post down vs Cancer Untrained * Pre	-0.00947209	Cancer Untrained * Post down vs Cancer Untrained * Pre	0.242227	-0.164578	1.43473	-1.1978	-0.164578	Cancer Trained * Pre down vs Cancer Untrained * Pre	-0.0117376	Cancer Trained * Pre down vs Cancer Untrained * Pre	0.129729
308654	cg00643222		0.00010007	5													0.00531133	0.261224	9.32223	3.05323	0.261224	Cancer Trained * Post up vs Cancer Trained * Pre	0.0163613	Cancer Trained * Post up vs Cancer Trained * Pre	0.00157592	0.27689	12.5686	3.54523	0.27689	Healthy Aged-matched Trained * Post up vs Healthy Aged-matched Trained * Pre	0.0164073	Healthy Aged-matched Trained * Post up vs Healthy Aged-matched Trained * Pre	0.0964875	0.156728	2.98287	1.7271	0.156728	Cancer Untrained * Post up vs Cancer Untrained * Pre	0.0103032	Cancer Untrained * Post up vs Cancer Untrained * Pre	0.290752	0.0979437	1.16491	1.07931	0.0979437	Cancer Trained * Pre up vs Cancer Untrained * Pre	0.00663299	Cancer Trained * Pre up vs Cancer Untrained * Pre	0.265492
203245	cg18644710	SPATS2L	0.000100355	2		ENST00000439084.1;ENST00000409718.1;ENST00000358677.4;ENST00000409988.3;ENST00000409385	5'UTR;5'UTR;5'UTR;5'UTR;5'UTR;5'UTR;5'UTR;5'UTR;5'UTR;5'UTR;5'UTR;5'UTR;5'UTR;5'UTR;5'U	SPATS2L;SPATS2L;SPATS2L;SPATS2L;SPATS2L;SPATS2L;SPATS2L;SPATS2L;SPATS2L;SPATS2L;SPATS2L				Island	chr2:201171200-201172492	NM_015535;NM_001100424;NM_001100423;NM_001100422	5'UTR;5'UTR;5'UTR;5'UTR	SPATS2L;SPATS2L;SPATS2L;SPATS2L	6.384e-06	-0.884086	32.3371	-5.68657	-0.884086	Cancer Trained * Post down vs Cancer Trained * Pre	-0.0260856	Cancer Trained * Post down vs Cancer Trained * Pre	0.974864	-0.00451684	0.00101289	-0.031826	-0.00451684	Healthy Aged-matched Trained * Post down vs Healthy Aged-matched Trained * Pre	-4.35778e-05	Healthy Aged-matched Trained * Post down vs Healthy Aged-matched Trained * Pre	0.0576664	0.328104	3.95898	1.98972	0.328104	Cancer Untrained * Post up vs Cancer Untrained * Pre	0.00946953	Cancer Untrained * Post up vs Cancer Untrained * Pre	0.0214135	0.404753	6.02475	2.45454	0.404753	Cancer Trained * Pre up vs Cancer Untrained * Pre	0.0132463	Cancer Trained * Pre up vs Cancer Untrained * Pre	0.00668924
742728	cg22842539		0.000101562	3													0.00349125	0.234856	10.4034	3.22543	0.234856	Cancer Trained * Post up vs Cancer Trained * Pre	0.0374428	Cancer Trained * Post up vs Cancer Trained * Pre	0.410991	0.0555787	0.699148	0.836151	0.0555787	Healthy Aged-matched Trained * Post up vs Healthy Aged-matched Trained * Pre	0.00922182	Healthy Aged-matched Trained * Post up vs Healthy Aged-matched Trained * Pre	0.832783	-0.0164773	0.045519	-0.213352	-0.0164773	Cancer Untrained * Post down vs Cancer Untrained * Pre	-0.00285187	Cancer Untrained * Post down vs Cancer Untrained * Pre	0.0439485	0.163863	4.50175	2.12173	0.163863	Cancer Trained * Pre up vs Cancer Untrained * Pre	0.0271071	Cancer Trained * Pre up vs Cancer Untrained * Pre	0.576724
259455	cg10723444	PDXDC2	0.000116641	16		ENST00000525173.1;ENST00000529089.1;ENST00000533264.1;ENST00000534580.1;ENST00000530079	TSS1500;TSS1500;TSS1500;TSS1500;TSS1500;TSS1500;TSS1500	RP11-106J23.2;PDXDC2P;RP11-106J23.2;RP11-106J23.2;PDXDC2P;RP11-106J23.2;PDXDC2P		Promoter_Associated	16:70099391-70100333	S_Shore	chr16:70099274-70100227	NR_003610	TSS1500	PDXDC2	0.000432695	-0.515644	16.4243	-4.05269	-0.515644	Cancer Trained * Post down vs Cancer Trained * Pre	-0.0169361	Cancer Trained * Post down vs Cancer Trained * Pre	0.195678	-0.154424	1.76765	-1.32953	-0.154424	Healthy Aged-matched Trained * Post down vs Healthy Aged-matched Trained * Pre	-0.00463728	Healthy Aged-matched Trained * Post down vs Healthy Aged-matched Trained * Pre	0.0305003	0.309514	5.2601	2.29349	0.309514	Cancer Untrained * Post up vs Cancer Untrained * Pre	0.0118259	Cancer Untrained * Post up vs Cancer Untrained * Pre	0.326448	0.13508	1.00188	1.00094	0.13508	Cancer Trained * Pre up vs Cancer Untrained * Pre	0.00528865	Cancer Trained * Pre up vs Cancer Untrained * Pre	0.0636494
197273	cg17465569	C1QA	0.000117259	1		ENST00000402322.1;ENST00000374642.3;ENST00000339353.5;ENST00000438241.1	TSS1500;5'UTR;5'UTR;5'UTR	C1QA;C1QA;C1QA;C1QA						NM_015991	5'UTR	C1QA	0.00636245	0.203055	8.86969	2.9782	0.203055	Cancer Trained * Post up vs Cancer Trained * Pre	0.0239377	Cancer Trained * Post up vs Cancer Trained * Pre	0.254656	0.0725659	1.35933	1.1659	0.0725659	Healthy Aged-matched Trained * Post up vs Healthy Aged-matched Trained * Pre	0.00875146	Healthy Aged-matched Trained * Post up vs Healthy Aged-matched Trained * Pre	0.955563	-0.00407028	0.00316793	-0.0562843	-0.00407028	Cancer Untrained * Post down vs Cancer Untrained * Pre	-0.000650468	Cancer Untrained * Post down vs Cancer Untrained * Pre	0.0549694	0.145594	4.05333	2.01329	0.145594	Cancer Trained * Pre up vs Cancer Untrained * Pre	0.0180948	Cancer Trained * Pre up vs Cancer Untrained * Pre	0.591372
658410	cg00563138	SLC8B1	0.000123097	12		ENST00000550047.1;ENST00000549069.1;ENST00000550047.1;ENST00000552565.1;ENST00000553238	5'UTR;TSS1500;1stExon;3'UTR;3'UTR	SLC24A6;SLC24A6;SLC24A6;SLC24A6;SLC24A6						NM_024959	Body	SLC8B1	0.00171685	0.272462	12.3281	3.51114	0.272462	Cancer Trained * Post up vs Cancer Trained * Pre	0.0133053	Cancer Trained * Post up vs Cancer Trained * Pre	0.15182	0.104719	2.18534	1.47829	0.104719	Healthy Aged-matched Trained * Post up vs Healthy Aged-matched Trained * Pre	0.00599311	Healthy Aged-matched Trained * Post up vs Healthy Aged-matched Trained * Pre	0.0660695	0.158196	3.6942	1.92203	0.158196	Cancer Untrained * Post up vs Cancer Untrained * Pre	0.00865449	Cancer Untrained * Post up vs Cancer Untrained * Pre	0.0385796	0.179733	4.76855	2.1837	0.179733	Cancer Trained * Pre up vs Cancer Untrained * Pre	0.00969576	Cancer Trained * Pre up vs Cancer Untrained * Pre	0.0878731
328944	cg11162610	CAMSAP1	0.000135401	9		ENST00000460094.1;ENST00000312405.6	TSS1500;TSS1500	CAMSAP1;CAMSAP1						NM_015447	Body	CAMSAP1	0.000567333	0.335247	15.5804	3.9472	0.335247	Cancer Trained * Post up vs Cancer Trained * Pre	0.0147041	Cancer Trained * Post up vs Cancer Trained * Pre	0.000708526	0.299305	14.9025	3.86037	0.299305	Healthy Aged-matched Trained * Post up vs Healthy Aged-matched Trained * Pre	0.012387	Healthy Aged-matched Trained * Post up vs Healthy Aged-matched Trained * Pre	0.151924	-0.133136	2.18418	-1.4779	-0.133136	Cancer Untrained * Post down vs Cancer Untrained * Pre	-0.00634679	Cancer Untrained * Post down vs Cancer Untrained * Pre	0.0727857	-0.168743	3.5087	-1.87315	-0.168743	Cancer Trained * Pre down vs Cancer Untrained * Pre	-0.00793851	Cancer Trained * Pre down vs Cancer Untrained * Pre	0.224456
647560	cg05682942		0.000138184	7		ENST00000436038.1	5'UTR	GSTK1									0.00232883	0.290378	11.4864	3.38916	0.290378	Cancer Trained * Post up vs Cancer Trained * Pre	0.0136594	Cancer Trained * Post up vs Cancer Trained * Pre	0.40817	0.0657987	0.70774	0.841273	0.0657987	Healthy Aged-matched Trained * Post up vs Healthy Aged-matched Trained * Pre	0.00321499	Healthy Aged-matched Trained * Post up vs Healthy Aged-matched Trained * Pre	0.91061	0.0103063	0.0128622	0.113411	0.0103063	Cancer Untrained * Post up vs Cancer Untrained * Pre	0.000656435	Cancer Untrained * Post up vs Cancer Untrained * Pre	0.0542436	0.183551	4.07962	2.01981	0.183551	Cancer Trained * Pre up vs Cancer Untrained * Pre	0.00954091	Cancer Trained * Pre up vs Cancer Untrained * Pre	0.938412
187092	cg19195103		0.000138556	21		ENST00000391177.1	TSS200	U3									1.05752e-05	0.391751	30.1293	5.48901	0.391751	Cancer Trained * Post up vs Cancer Trained * Pre	0.018217	Cancer Trained * Post up vs Cancer Trained * Pre	0.0138462	0.172468	7.00755	2.64718	0.172468	Healthy Aged-matched Trained * Post up vs Healthy Aged-matched Trained * Pre	0.00800329	Healthy Aged-matched Trained * Post up vs Healthy Aged-matched Trained * Pre	0.239187	0.0912773	1.45393	1.20579	0.0912773	Cancer Untrained * Post up vs Cancer Untrained * Pre	0.00430804	Cancer Untrained * Post up vs Cancer Untrained * Pre	0.220803	-0.0950622	1.577	-1.25579	-0.0950622	Cancer Trained * Pre down vs Cancer Untrained * Pre	-0.00505843	Cancer Trained * Pre down vs Cancer Untrained * Pre	0.283666
440204	cg18812391	FAM188A	0.000139295	10		ENST00000477891.1	3'UTR	FAM188A						NM_024948	Body	FAM188A	0.000151733	0.355263	19.8764	4.4583	0.355263	Cancer Trained * Post up vs Cancer Trained * Pre	0.0256693	Cancer Trained * Post up vs Cancer Trained * Pre	0.20526	0.0946088	1.69154	1.30059	0.0946088	Healthy Aged-matched Trained * Post up vs Healthy Aged-matched Trained * Pre	0.00604599	Healthy Aged-matched Trained * Post up vs Healthy Aged-matched Trained * Pre	0.237473	0.102296	1.46489	1.21033	0.102296	Cancer Untrained * Post up vs Cancer Untrained * Pre	0.00791572	Cancer Untrained * Post up vs Cancer Untrained * Pre	0.638431	-0.0402044	0.226274	-0.475682	-0.0402044	Cancer Trained * Pre down vs Cancer Untrained * Pre	-0.00309094	Cancer Trained * Pre down vs Cancer Untrained * Pre	0.00162039
268401	cg14966562	ZFR	0.000144977	5		ENST00000382126.2;ENST00000505204.1;ENST00000505366.1	5'UTR;TSS200;3'UTR	ZFR;ZFR;ZFR		Promoter_Associated	5:32444524-32445052	Island	chr5:32443753-32444923	NM_016107	Body	ZFR	6.63029e-05	-0.66368	22.8256	-4.77762	-0.66368	Cancer Trained * Post down vs Cancer Trained * Pre	-0.01941	Cancer Trained * Post down vs Cancer Trained * Pre	0.0536541	0.256812	4.10127	2.02516	0.256812	Healthy Aged-matched Trained * Post up vs Healthy Aged-matched Trained * Pre	0.00722525	Healthy Aged-matched Trained * Post up vs Healthy Aged-matched Trained * Pre	0.432521	0.117543	0.636426	0.797763	0.117543	Cancer Untrained * Post up vs Cancer Untrained * Pre	0.00373315	Cancer Untrained * Post up vs Cancer Untrained * Pre	0.28999	0.159284	1.16869	1.08106	0.159284	Cancer Trained * Pre up vs Cancer Untrained * Pre	0.00494955	Cancer Trained * Pre up vs Cancer Untrained * Pre	0.000352035
556090	cg17939833	ARSB	0.000151954	5		ENST00000521800.1	TSS1500	ARSB						NM_000046;NM_198709	Body;Body	ARSB;ARSB	1.55319e-05	0.400206	28.5077	5.33926	0.400206	Cancer Trained * Post up vs Cancer Trained * Pre	0.0163036	Cancer Trained * Post up vs Cancer Trained * Pre	0.0226918	0.166166	5.89739	2.42845	0.166166	Healthy Aged-matched Trained * Post up vs Healthy Aged-matched Trained * Pre	0.0067718	Healthy Aged-matched Trained * Post up vs Healthy Aged-matched Trained * Pre	0.174708	-0.11106	1.95145	-1.39694	-0.11106	Cancer Untrained * Post down vs Cancer Untrained * Pre	-0.00463341	Cancer Untrained * Post down vs Cancer Untrained * Pre	0.0257389	-0.188528	5.62334	-2.37136	-0.188528	Cancer Trained * Pre down vs Cancer Untrained * Pre	-0.0081482	Cancer Trained * Pre down vs Cancer Untrained * Pre	0.0958709
763592	cg22546859	SIRT2	0.000154194	19		ENST00000576510.1;ENST00000443898.1;ENST00000358931.5;ENST00000407552.1;ENST00000476771	5'UTR;TSS200;TSS200;TSS200;TSS1500;TSS200;TSS200;TSS200;TSS200;TSS1500;TSS1500;TSS200;T	NFKBIB;SIRT2;SIRT2;SIRT2;SIRT2;NFKBIB;NFKBIB;NFKBIB;NFKBIB;SIRT2;SIRT2;NFKBIB;SIRT2;SIR		Promoter_Associated	19:39389714-39391622	Island	chr19:39390033-39390895	NM_012237;NM_002503;NM_030593;NM_001001716	TSS200;TSS200;TSS200;TSS200	SIRT2;NFKBIB;SIRT2;NFKBIB	6.65621e-05	-0.534946	22.8112	-4.77611	-0.534946	Cancer Trained * Post down vs Cancer Trained * Pre	-0.0161246	Cancer Trained * Post down vs Cancer Trained * Pre	0.000747893	0.392542	14.7395	3.8392	0.392542	Healthy Aged-matched Trained * Post up vs Healthy Aged-matched Trained * Pre	0.0116345	Healthy Aged-matched Trained * Post up vs Healthy Aged-matched Trained * Pre	0.397224	-0.102329	0.741947	-0.861364	-0.102329	Cancer Untrained * Post down vs Cancer Untrained * Pre	-0.003085	Cancer Untrained * Post down vs Cancer Untrained * Pre	0.242441	0.142231	1.4334	1.19725	0.142231	Cancer Trained * Pre up vs Cancer Untrained * Pre	0.0049641	Cancer Trained * Pre up vs Cancer Untrained * Pre	0.000527877
612152	cg09457801	C4orf22	0.000154521	4	DMR	ENST00000507780.1;ENST00000512931.1;ENST00000502497.1;ENST00000503883.1	3'UTR;5'UTR;5'UTR;5'UTR	FGF5;C4orf22;C4orf22;C4orf22		Unclassified	4:81256700-81258249	Island	chr4:81257040-81257270	NM_152770	Body	C4orf22	2.81917e-05	-0.781945	26.0916	-5.10799	-0.781945	Cancer Trained * Post down vs Cancer Trained * Pre	-0.0276056	Cancer Trained * Post down vs Cancer Trained * Pre	0.533231	-0.0882956	0.399215	-0.631835	-0.0882956	Healthy Aged-matched Trained * Post down vs Healthy Aged-matched Trained * Pre	-0.00243732	Healthy Aged-matched Trained * Post down vs Healthy Aged-matched Trained * Pre	0.829658	0.0352997	0.0472648	0.217405	0.0352997	Cancer Untrained * Post up vs Cancer Untrained * Pre	0.00110833	Cancer Untrained * Post up vs Cancer Untrained * Pre	0.328584	0.161791	0.99289	0.996439	0.161791	Cancer Trained * Pre up vs Cancer Untrained * Pre	0.00652804	Cancer Trained * Pre up vs Cancer Untrained * Pre	0.00349957
789321	cg18966871	NSUN2	0.000154726	5		ENST00000539938.1;ENST00000505264.1	5'UTR;TSS200	NSUN2;NSUN2						NR_037947;NM_001193455;NM_017755	Body;Body;Body	NSUN2;NSUN2;NSUN2	7.9495e-06	0.375222	31.3666	5.60059	0.375222	Cancer Trained * Post up vs Cancer Trained * Pre	0.0166747	Cancer Trained * Post up vs Cancer Trained * Pre	0.395707	0.0528527	0.746803	0.864177	0.0528527	Healthy Aged-matched Trained * Post up vs Healthy Aged-matched Trained * Pre	0.00238628	Healthy Aged-matched Trained * Post up vs Healthy Aged-matched Trained * Pre	0.910203	-0.00809599	0.0129801	-0.11393	-0.00809599	Cancer Untrained * Post down vs Cancer Untrained * Pre	-0.000384334	Cancer Untrained * Post down vs Cancer Untrained * Pre	0.1266	-0.1123	2.49747	-1.58034	-0.1123	Cancer Trained * Pre down vs Cancer Untrained * Pre	-0.00528825	Cancer Trained * Pre down vs Cancer Untrained * Pre	0.00402702
135598	cg00120172	ATRX	0.000163465	X		ENST00000400862.3;ENST00000480283.1	TSS1500;TSS1500	ATRX;ATRX				S_Shore	chrX:77041003-77041725	NM_138270;NM_000489	TSS1500;TSS1500	ATRX;ATRX	0.00462826	0.273577	9.67236	3.11004	0.273577	Cancer Trained * Post up vs Cancer Trained * Pre	0.0105898	Cancer Trained * Post up vs Cancer Trained * Pre	0.0254016	0.190905	5.65186	2.37736	0.190905	Healthy Aged-matched Trained * Post up vs Healthy Aged-matched Trained * Pre	0.00857892	Healthy Aged-matched Trained * Post up vs Healthy Aged-matched Trained * Pre	0.98528	-0.0017387	0.000347274	-0.0186353	-0.0017387	Cancer Untrained * Post down vs Cancer Untrained * Pre	-0.000185284	Cancer Untrained * Post down vs Cancer Untrained * Pre	0.24815	0.110325	1.3982	1.18246	0.110325	Cancer Trained * Pre up vs Cancer Untrained * Pre	0.00476212	Cancer Trained * Pre up vs Cancer Untrained * Pre	0.0135103
799794	cg00597197	ZBTB6	0.000164658	9		ENST00000373659.3	TSS200	ZBTB6		Promoter_Associated	9:125675007-125675807			NM_006626	TSS200	ZBTB6	0.000562281	-0.584285	15.6079	-3.95069	-0.584285	Cancer Trained * Post down vs Cancer Trained * Pre	-0.0174404	Cancer Trained * Post down vs Cancer Trained * Pre	0.0893182	-0.238653	3.12472	-1.76769	-0.238653	Healthy Aged-matched Trained * Post down vs Healthy Aged-matched Trained * Pre	-0.00606358	Healthy Aged-matched Trained * Post down vs Healthy Aged-matched Trained * Pre	0.950476	0.00984099	0.00393568	0.062735	0.00984099	Cancer Untrained * Post up vs Cancer Untrained * Pre	-0.000443905	Cancer Untrained * Post down vs Cancer Untrained * Pre	0.205753	0.203789	1.68774	1.29913	0.203789	Cancer Trained * Pre up vs Cancer Untrained * Pre	0.00599628	Cancer Trained * Pre up vs Cancer Untrained * Pre	0.00147642
250130	cg19753914	GULP1	0.000167828	2		ENST00000409843.1;ENST00000409830.1;ENST00000410051.1;ENST00000479019.1;ENST00000409927	5'UTR;5'UTR;5'UTR;5'UTR;5'UTR;5'UTR;5'UTR;5'UTR;5'UTR;5'UTR	GULP1;GULP1;GULP1;GULP1;GULP1;GULP1;GULP1;GULP1;GULP1;GULP1						NM_016315	5'UTR	GULP1	0.000148	0.321993	19.9622	4.46791	0.321993	Cancer Trained * Post up vs Cancer Trained * Pre	0.0188138	Cancer Trained * Post up vs Cancer Trained * Pre	0.00260246	0.220027	11.1853	3.34445	0.220027	Healthy Aged-matched Trained * Post up vs Healthy Aged-matched Trained * Pre	0.0123533	Healthy Aged-matched Trained * Post up vs Healthy Aged-matched Trained * Pre	0.0779343	0.140516	3.37922	1.83827	0.140516	Cancer Untrained * Post up vs Cancer Untrained * Pre	0.00729946	Cancer Untrained * Post up vs Cancer Untrained * Pre	0.0258178	-0.181159	5.61674	-2.36997	-0.181159	Cancer Trained * Pre down vs Cancer Untrained * Pre	-0.011086	Cancer Trained * Pre down vs Cancer Untrained * Pre	0.0774523
32077	cg27640833	KIAA1257	0.000187299	3		ENST00000511438.1;ENST00000265068.5;ENST00000510149.1	TSS200;TSS200;3'UTR	KIAA1257;KIAA1257;KIAA1257		Unclassified	3:128712039-128713654	Island	chr3:128712404-128713058	NM_020741	TSS200	KIAA1257	0.000191314	-0.293935	19.0865	-4.36881	-0.293935	Cancer Trained * Post down vs Cancer Trained * Pre	-0.00681457	Cancer Trained * Post down vs Cancer Trained * Pre	0.0294853	-0.141822	5.33199	-2.30911	-0.141822	Healthy Aged-matched Trained * Post down vs Healthy Aged-matched Trained * Pre	-0.00326499	Healthy Aged-matched Trained * Post down vs Healthy Aged-matched Trained * Pre	0.0301621	-0.164035	5.28375	-2.29864	-0.164035	Cancer Untrained * Post down vs Cancer Untrained * Pre	-0.00420002	Cancer Untrained * Post down vs Cancer Untrained * Pre	0.255413	-0.0830648	1.35489	-1.164	-0.0830648	Cancer Trained * Pre down vs Cancer Untrained * Pre	-0.0021421	Cancer Trained * Pre down vs Cancer Untrained * Pre	0.686892
772033	cg18439658		0.000190908	8													0.000295079	0.317498	17.6502	4.20121	0.317498	Cancer Trained * Post up vs Cancer Trained * Pre	0.0138791	Cancer Trained * Post up vs Cancer Trained * Pre	0.370585	-0.0629032	0.831373	-0.911797	-0.0629032	Healthy Aged-matched Trained * Post down vs Healthy Aged-matched Trained * Pre	-0.00266482	Healthy Aged-matched Trained * Post down vs Healthy Aged-matched Trained * Pre	0.0252633	0.190762	5.66367	2.37985	0.190762	Cancer Untrained * Post up vs Cancer Untrained * Pre	0.00892113	Cancer Untrained * Post up vs Cancer Untrained * Pre	0.937415	0.00635747	0.00629049	0.0793126	0.00635747	Cancer Trained * Pre up vs Cancer Untrained * Pre	0.000379699	Cancer Trained * Pre up vs Cancer Untrained * Pre	0.000177534
530154	cg24724109		0.000191516	3													4.91848e-05	0.415373	23.9401	4.89286	0.415373	Cancer Trained * Post up vs Cancer Trained * Pre	0.0194906	Cancer Trained * Post up vs Cancer Trained * Pre	0.00964188	0.217223	7.85675	2.80299	0.217223	Healthy Aged-matched Trained * Post up vs Healthy Aged-matched Trained * Pre	0.00970068	Healthy Aged-matched Trained * Post up vs Healthy Aged-matched Trained * Pre	0.936345	-0.00726398	0.00650797	-0.080672	-0.00726398	Cancer Untrained * Post down vs Cancer Untrained * Pre	0.000112006	Cancer Untrained * Post up vs Cancer Untrained * Pre	0.0934383	-0.157039	3.04166	-1.74404	-0.157039	Cancer Trained * Pre down vs Cancer Untrained * Pre	-0.00746429	Cancer Trained * Pre down vs Cancer Untrained * Pre	0.0305003
527984	cg23863230	MIR579	0.000201563	5		ENST00000385221.1	TSS200	MIR579						NR_030305;NM_016107	TSS200;Body	MIR579;ZFR	0.000355966	0.295165	17.0445	4.12849	0.295165	Cancer Trained * Post up vs Cancer Trained * Pre	0.0170759	Cancer Trained * Post up vs Cancer Trained * Pre	0.000400478	0.266462	16.6689	4.08275	0.266462	Healthy Aged-matched Trained * Post up vs Healthy Aged-matched Trained * Pre	0.0156081	Healthy Aged-matched Trained * Post up vs Healthy Aged-matched Trained * Pre	0.747905	0.0246432	0.105608	0.324973	0.0246432	Cancer Untrained * Post up vs Cancer Untrained * Pre	0.00146871	Cancer Untrained * Post up vs Cancer Untrained * Pre	0.660851	-0.0336703	0.19715	-0.444016	-0.0336703	Cancer Trained * Pre down vs Cancer Untrained * Pre	-0.00208646	Cancer Trained * Pre down vs Cancer Untrained * Pre	0.666799
492490	cg26362877	LOC101929260	0.000203096	2		ENST00000441356.1	TSS1500	AC104777.2						NR_110241	TSS1500	LOC101929260	0.000273487	0.3521	17.8983	4.23064	0.3521	Cancer Trained * Post up vs Cancer Trained * Pre	0.0130336	Cancer Trained * Post up vs Cancer Trained * Pre	0.41069	0.0635678	0.700061	0.836697	0.0635678	Healthy Aged-matched Trained * Post up vs Healthy Aged-matched Trained * Pre	0.00204651	Healthy Aged-matched Trained * Post up vs Healthy Aged-matched Trained * Pre	0.137973	0.135275	2.34836	1.53244	0.135275	Cancer Untrained * Post up vs Cancer Untrained * Pre	0.00548156	Cancer Untrained * Post up vs Cancer Untrained * Pre	0.647654	0.0408357	0.213997	0.462598	0.0408357	Cancer Trained * Pre up vs Cancer Untrained * Pre	0.00176211	Cancer Trained * Pre up vs Cancer Untrained * Pre	0.00613111
259205	cg09232378		0.00021184	10													0.00567187	0.265581	9.15675	3.02601	0.265581	Cancer Trained * Post up vs Cancer Trained * Pre	0.0126035	Cancer Trained * Post up vs Cancer Trained * Pre	0.829623	0.0174219	0.0472846	0.21745	0.0174219	Healthy Aged-matched Trained * Post up vs Healthy Aged-matched Trained * Pre	0.000878175	Healthy Aged-matched Trained * Post up vs Healthy Aged-matched Trained * Pre	0.487158	-0.0656543	0.497416	-0.705277	-0.0656543	Cancer Untrained * Post down vs Cancer Untrained * Pre	-0.00371436	Cancer Untrained * Post down vs Cancer Untrained * Pre	0.0879743	0.165291	3.15277	1.7756	0.165291	Cancer Trained * Pre up vs Cancer Untrained * Pre	0.00929368	Cancer Trained * Pre up vs Cancer Untrained * Pre	0.785051
641175	cg16717366	MYO5A	0.000226651	15		ENST00000556196.1	3'UTR	MYO5A						NM_000259;NM_001142495	Body;Body	MYO5A;MYO5A	0.0054577	0.344412	9.25361	3.04197	0.344412	Cancer Trained * Post up vs Cancer Trained * Pre	0.01867	Cancer Trained * Post up vs Cancer Trained * Pre	0.852355	-0.019436	0.0353631	-0.188051	-0.019436	Healthy Aged-matched Trained * Post down vs Healthy Aged-matched Trained * Pre	-0.000856042	Healthy Aged-matched Trained * Post down vs Healthy Aged-matched Trained * Pre	0.557728	0.0713542	0.353055	0.594184	0.0713542	Cancer Untrained * Post up vs Cancer Untrained * Pre	0.00459059	Cancer Untrained * Post up vs Cancer Untrained * Pre	0.0283337	0.279496	5.41696	2.32744	0.279496	Cancer Trained * Pre up vs Cancer Untrained * Pre	0.017993	Cancer Trained * Pre up vs Cancer Untrained * Pre	0.444536
83022	cg02305353	RPH3A	0.000232201	12		ENST00000549913.1	5'UTR	RPH3A						NM_001143854;NM_014954	Body;Body	RPH3A;RPH3A	0.00129313	0.590028	13.1311	3.62368	0.590028	Cancer Trained * Post up vs Cancer Trained * Pre	0.0324791	Cancer Trained * Post up vs Cancer Trained * Pre	0.267922	0.168423	1.28392	1.1331	0.168423	Healthy Aged-matched Trained * Post up vs Healthy Aged-matched Trained * Pre	0.00943724	Healthy Aged-matched Trained * Post up vs Healthy Aged-matched Trained * Pre	0.0498315	0.355971	4.24845	2.06118	0.355971	Cancer Untrained * Post up vs Cancer Untrained * Pre	0.0256626	Cancer Untrained * Post up vs Cancer Untrained * Pre	0.0294338	0.398928	5.33571	2.30992	0.398928	Cancer Trained * Pre up vs Cancer Untrained * Pre	0.0282476	Cancer Trained * Pre up vs Cancer Untrained * Pre	0.553979
648582	cg07554090		0.0002329	20													0.0057612	0.279053	9.11752	3.01952	0.279053	Cancer Trained * Post up vs Cancer Trained * Pre	0.0197474	Cancer Trained * Post up vs Cancer Trained * Pre	0.162906	0.121294	2.06712	1.43775	0.121294	Healthy Aged-matched Trained * Post up vs Healthy Aged-matched Trained * Pre	0.00923244	Healthy Aged-matched Trained * Post up vs Healthy Aged-matched Trained * Pre	0.328883	0.0976118	0.991643	0.995813	0.0976118	Cancer Untrained * Post up vs Cancer Untrained * Pre	0.00840363	Cancer Untrained * Post up vs Cancer Untrained * Pre	0.0182463	0.247599	6.38041	2.52595	0.247599	Cancer Trained * Pre up vs Cancer Untrained * Pre	0.0204324	Cancer Trained * Pre up vs Cancer Untrained * Pre	0.420128
183416	cg07987658	EXT1	0.000233198	8										NM_000127	Body	EXT1	0.000177012	0.242172	19.3496	4.39881	0.242172	Cancer Trained * Post up vs Cancer Trained * Pre	0.011281	Cancer Trained * Post up vs Cancer Trained * Pre	0.00177458	0.175797	12.2357	3.49795	0.175797	Healthy Aged-matched Trained * Post up vs Healthy Aged-matched Trained * Pre	0.00793947	Healthy Aged-matched Trained * Post up vs Healthy Aged-matched Trained * Pre	0.317904	0.0595104	1.03862	1.01913	0.0595104	Cancer Untrained * Post up vs Cancer Untrained * Pre	0.00286285	Cancer Untrained * Post up vs Cancer Untrained * Pre	0.163137	-0.0839073	2.06476	-1.43693	-0.0839073	Cancer Trained * Pre down vs Cancer Untrained * Pre	-0.00409846	Cancer Trained * Pre down vs Cancer Untrained * Pre	0.0790934
239502	cg15709814		0.000233444	1		ENST00000422062.1;ENST00000452528.1	TSS200;5'UTR	RP11-451O13.1;RP11-451O13.1									0.000450163	0.265014	16.2998	4.0373	0.265014	Cancer Trained * Post up vs Cancer Trained * Pre	0.0157913	Cancer Trained * Post up vs Cancer Trained * Pre	0.00155201	0.212802	12.6118	3.55131	0.212802	Healthy Aged-matched Trained * Post up vs Healthy Aged-matched Trained * Pre	0.0120637	Healthy Aged-matched Trained * Post up vs Healthy Aged-matched Trained * Pre	0.489708	0.0488137	0.491558	0.701112	0.0488137	Cancer Untrained * Post up vs Cancer Untrained * Pre	0.00284212	Cancer Untrained * Post up vs Cancer Untrained * Pre	0.359654	-0.0649709	0.87082	-0.933178	-0.0649709	Cancer Trained * Pre down vs Cancer Untrained * Pre	-0.00406041	Cancer Trained * Pre down vs Cancer Untrained * Pre	0.105408
730726	cg06450952	C8orf56	0.000237481	8		ENST00000436771.1;ENST00000521246.1	5'UTR;5'UTR	C8orf56;C8orf56						NR_027071	Body	C8orf56	7.12993e-05	0.384608	22.5586	4.74959	0.384608	Cancer Trained * Post up vs Cancer Trained * Pre	0.0175034	Cancer Trained * Post up vs Cancer Trained * Pre	0.0468769	0.154551	4.3712	2.09074	0.154551	Healthy Aged-matched Trained * Post up vs Healthy Aged-matched Trained * Pre	0.00657189	Healthy Aged-matched Trained * Post up vs Healthy Aged-matched Trained * Pre	0.2147	0.109344	1.62074	1.27308	0.109344	Cancer Untrained * Post up vs Cancer Untrained * Pre	0.00485211	Cancer Untrained * Post up vs Cancer Untrained * Pre	0.16273	-0.12354	2.06892	-1.43837	-0.12354	Cancer Trained * Pre down vs Cancer Untrained * Pre	-0.00601552	Cancer Trained * Pre down vs Cancer Untrained * Pre	0.00401855
586690	cg12221864	WDR43	0.000246977	2		ENST00000296126.6	TSS1500	WDR43						NM_015131	Body	WDR43	1.49983e-05	0.324007	28.6531	5.35286	0.324007	Cancer Trained * Post up vs Cancer Trained * Pre	0.0144572	Cancer Trained * Post up vs Cancer Trained * Pre	0.646394	-0.0256597	0.215649	-0.46438	-0.0256597	Healthy Aged-matched Trained * Post down vs Healthy Aged-matched Trained * Pre	-0.000959118	Healthy Aged-matched Trained * Post down vs Healthy Aged-matched Trained * Pre	0.572206	-0.0367447	0.327567	-0.572335	-0.0367447	Cancer Untrained * Post down vs Cancer Untrained * Pre	-0.00175701	Cancer Untrained * Post down vs Cancer Untrained * Pre	0.0910598	-0.112839	3.08908	-1.75758	-0.112839	Cancer Trained * Pre down vs Cancer Untrained * Pre	-0.00546983	Cancer Trained * Pre down vs Cancer Untrained * Pre	0.000876131
538246	cg23007409	P2RX3	0.0002472	11										NM_002559	Body	P2RX3	4.95499e-06	0.458973	33.4803	5.78622	0.458973	Cancer Trained * Post up vs Cancer Trained * Pre	0.0166809	Cancer Trained * Post up vs Cancer Trained * Pre	0.841783	0.0146053	0.0406833	0.201701	0.0146053	Healthy Aged-matched Trained * Post up vs Healthy Aged-matched Trained * Pre	0.000514021	Healthy Aged-matched Trained * Post up vs Healthy Aged-matched Trained * Pre	0.437966	-0.0663176	0.621327	-0.788243	-0.0663176	Cancer Untrained * Post down vs Cancer Untrained * Pre	-0.002762	Cancer Untrained * Post down vs Cancer Untrained * Pre	0.0129183	-0.225251	7.16798	-2.67731	-0.225251	Cancer Trained * Pre down vs Cancer Untrained * Pre	-0.00888393	Cancer Trained * Pre down vs Cancer Untrained * Pre	0.00181866
522277	cg04000528	TBC1D19	0.000256472	4		ENST00000364129.1;ENST00000502873.1	TSS1500;5'UTR	SNORD74;TBC1D19						NM_001292054;NM_018317	Body;Body	TBC1D19;TBC1D19	0.000154689	0.332484	19.8101	4.45085	0.332484	Cancer Trained * Post up vs Cancer Trained * Pre	0.0162903	Cancer Trained * Post up vs Cancer Trained * Pre	0.0398613	0.147857	4.70124	2.16823	0.147857	Healthy Aged-matched Trained * Post up vs Healthy Aged-matched Trained * Pre	0.00775262	Healthy Aged-matched Trained * Post up vs Healthy Aged-matched Trained * Pre	0.0466009	0.16588	4.38311	2.09359	0.16588	Cancer Untrained * Post up vs Cancer Untrained * Pre	0.00825492	Cancer Untrained * Post up vs Cancer Untrained * Pre	0.269628	-0.0894512	1.27457	-1.12897	-0.0894512	Cancer Trained * Pre down vs Cancer Untrained * Pre	-0.00470598	Cancer Trained * Pre down vs Cancer Untrained * Pre	0.803446
726273	cg16347926	HRAT5	0.000257187	5		ENST00000512642.1;ENST00000264933.4;ENST00000515587.1;ENST00000513582.1	3'UTR;TSS1500;TSS1500;TSS1500	CTD-2083E4.6;PDCD6;PDCD6;PDCD6				N_Shore	chr5:272139-272485	NR_104613;NM_013232;NM_001267559;NM_001267558;NM_001267557;NM_001267556;NR_073609	Body;TSS1500;TSS1500;TSS1500;TSS1500;TSS1500;TSS1500	HRAT5;PDCD6;PDCD6;PDCD6;PDCD6;PDCD6;PDCD6	0.00767959	0.360833	8.40624	2.89935	0.360833	Cancer Trained * Post up vs Cancer Trained * Pre	0.0235256	Cancer Trained * Post up vs Cancer Trained * Pre	0.0261626	0.268563	5.58811	2.36392	0.268563	Healthy Aged-matched Trained * Post up vs Healthy Aged-matched Trained * Pre	0.0211001	Healthy Aged-matched Trained * Post up vs Healthy Aged-matched Trained * Pre	0.129815	0.206775	2.45376	1.56645	0.206775	Cancer Untrained * Post up vs Cancer Untrained * Pre	0.0177966	Cancer Untrained * Post up vs Cancer Untrained * Pre	0.0176291	0.335443	6.45764	2.54119	0.335443	Cancer Trained * Pre up vs Cancer Untrained * Pre	0.0274006	Cancer Trained * Pre up vs Cancer Untrained * Pre	0.165831
415973	cg07123548	HIPK4	0.000258466	19		ENST00000452139.2;ENST00000291823.1	TSS200;TSS200	HIPK4;HIPK4		Unclassified_Cell_type_specific	19:40896112-40896214	S_Shore	chr19:40895468-40895793	NM_144685	TSS200	HIPK4	0.00708982	0.260712	8.60205	2.93293	0.260712	Cancer Trained * Post up vs Cancer Trained * Pre	0.0406292	Cancer Trained * Post up vs Cancer Trained * Pre	0.0711153	0.152955	3.55296	1.88493	0.152955	Healthy Aged-matched Trained * Post up vs Healthy Aged-matched Trained * Pre	0.023739	Healthy Aged-matched Trained * Post up vs Healthy Aged-matched Trained * Pre	0.98627	-0.00163881	0.000302125	-0.0173817	-0.00163881	Cancer Untrained * Post down vs Cancer Untrained * Pre	-0.000301722	Cancer Untrained * Post down vs Cancer Untrained * Pre	0.204605	0.122808	1.6966	1.30254	0.122808	Cancer Trained * Pre up vs Cancer Untrained * Pre	0.0199771	Cancer Trained * Pre up vs Cancer Untrained * Pre	0.325242
772950	cg10443159		0.000261975	7		ENST00000406829.1;ENST00000463725.1;ENST00000469183.1;ENST00000468567.1;ENST00000482067	5'UTR;5'UTR;5'UTR;5'UTR;5'UTR	AC006465.3;AC006465.3;AC006465.3;AC006465.3;AC006465.3									0.00430851	0.220952	9.85621	3.13946	0.220952	Cancer Trained * Post up vs Cancer Trained * Pre	0.00958698	Cancer Trained * Post up vs Cancer Trained * Pre	0.000852235	0.243367	14.3489	3.788	0.243367	Healthy Aged-matched Trained * Post up vs Healthy Aged-matched Trained * Pre	0.0101478	Healthy Aged-matched Trained * Post up vs Healthy Aged-matched Trained * Pre	0.203018	0.0975852	1.70895	1.30727	0.0975852	Cancer Untrained * Post up vs Cancer Untrained * Pre	0.00425818	Cancer Untrained * Post up vs Cancer Untrained * Pre	0.619953	0.037485	0.252159	0.502155	0.037485	Cancer Trained * Pre up vs Cancer Untrained * Pre	0.00160739	Cancer Trained * Pre up vs Cancer Untrained * Pre	0.447714
537105	cg03204318	MEIS1	0.000265153	2		ENST00000488550.1;ENST00000498705.1;ENST00000475239.1	5'UTR;5'UTR;5'UTR	MEIS1;MEIS1;MEIS1						NM_002398	Body	MEIS1	0.000370872	0.36256	16.9133	4.11257	0.36256	Cancer Trained * Post up vs Cancer Trained * Pre	0.0139817	Cancer Trained * Post up vs Cancer Trained * Pre	0.0142269	0.212088	6.94512	2.63536	0.212088	Healthy Aged-matched Trained * Post up vs Healthy Aged-matched Trained * Pre	0.00792091	Healthy Aged-matched Trained * Post up vs Healthy Aged-matched Trained * Pre	0.0491889	0.193322	4.27444	2.06747	0.193322	Cancer Untrained * Post up vs Cancer Untrained * Pre	0.00778529	Cancer Untrained * Post up vs Cancer Untrained * Pre	0.914205	0.0101765	0.0118444	0.108832	0.0101765	Cancer Trained * Pre up vs Cancer Untrained * Pre	0.000475127	Cancer Trained * Pre up vs Cancer Untrained * Pre	0.0637559
145523	cg02598797	HJURP	0.000268565	2		ENST00000433484.1	TSS1500	HJURP						NM_018410	Body	HJURP	0.000165658	0.310081	19.5754	4.42441	0.310081	Cancer Trained * Post up vs Cancer Trained * Pre	0.0133908	Cancer Trained * Post up vs Cancer Trained * Pre	0.00613675	0.191502	8.95959	2.99326	0.191502	Healthy Aged-matched Trained * Post up vs Healthy Aged-matched Trained * Pre	0.00860019	Healthy Aged-matched Trained * Post up vs Healthy Aged-matched Trained * Pre	0.151233	-0.110054	2.19188	-1.4805	-0.110054	Cancer Untrained * Post down vs Cancer Untrained * Pre	-0.00525503	Cancer Untrained * Post down vs Cancer Untrained * Pre	0.167138	-0.105769	2.02452	-1.42285	-0.105769	Cancer Trained * Pre down vs Cancer Untrained * Pre	-0.00493988	Cancer Trained * Pre down vs Cancer Untrained * Pre	0.718976
435424	cg02543060	PLCE1	0.000272492	10		ENST00000447227.1	TSS200	RP11-391J2.3						NM_001288989;NM_016341;NM_001165979	Body;Body;Body	PLCE1;PLCE1;PLCE1	0.000174574	0.320137	19.3967	4.40417	0.320137	Cancer Trained * Post up vs Cancer Trained * Pre	0.021499	Cancer Trained * Post up vs Cancer Trained * Pre	0.369552	-0.0606362	0.835028	-0.913799	-0.0606362	Healthy Aged-matched Trained * Post down vs Healthy Aged-matched Trained * Pre	-0.0043761	Healthy Aged-matched Trained * Post down vs Healthy Aged-matched Trained * Pre	0.369166	-0.0705106	0.836398	-0.914548	-0.0705106	Cancer Untrained * Post down vs Cancer Untrained * Pre	-0.00535442	Cancer Untrained * Post down vs Cancer Untrained * Pre	0.659053	-0.0344276	0.199396	-0.446538	-0.0344276	Cancer Trained * Pre down vs Cancer Untrained * Pre	-0.00258083	Cancer Trained * Pre down vs Cancer Untrained * Pre	0.816931
603548	cg27015054	ZNF565	0.000280712	19		ENST00000304116.5;ENST00000392173.1	5'UTR;5'UTR	ZNF565;ZNF565						NM_152477;NM_001042474	5'UTR;5'UTR	ZNF565;ZNF565	9.57524e-05	0.377129	21.4913	4.63587	0.377129	Cancer Trained * Post up vs Cancer Trained * Pre	0.0198238	Cancer Trained * Post up vs Cancer Trained * Pre	0.00890162	0.210678	8.04828	2.83695	0.210678	Healthy Aged-matched Trained * Post up vs Healthy Aged-matched Trained * Pre	0.0109492	Healthy Aged-matched Trained * Post up vs Healthy Aged-matched Trained * Pre	0.164114	-0.123686	2.05483	-1.43347	-0.123686	Cancer Untrained * Post down vs Cancer Untrained * Pre	-0.00667066	Cancer Untrained * Post down vs Cancer Untrained * Pre	0.109919	-0.143016	2.74726	-1.65749	-0.143016	Cancer Trained * Pre down vs Cancer Untrained * Pre	-0.00805297	Cancer Trained * Pre down vs Cancer Untrained * Pre	0.440096
404344	cg00084604		0.000287737	6													0.00229087	0.283892	11.5312	3.39576	0.283892	Cancer Trained * Post up vs Cancer Trained * Pre	0.0156975	Cancer Trained * Post up vs Cancer Trained * Pre	0.00201941	0.263016	11.8772	3.44632	0.263016	Healthy Aged-matched Trained * Post up vs Healthy Aged-matched Trained * Pre	0.0148925	Healthy Aged-matched Trained * Post up vs Healthy Aged-matched Trained * Pre	0.208611	0.114452	1.66595	1.29072	0.114452	Cancer Untrained * Post up vs Cancer Untrained * Pre	0.0070413	Cancer Untrained * Post up vs Cancer Untrained * Pre	0.201131	0.116422	1.72379	1.31293	0.116422	Cancer Trained * Pre up vs Cancer Untrained * Pre	0.0071931	Cancer Trained * Pre up vs Cancer Untrained * Pre	0.496798
725711	cg03872846		0.000287923	5		ENST00000504765.1	TSS1500	CTD-2296D1.3									0.000320463	0.294779	17.3825	4.16924	0.294779	Cancer Trained * Post up vs Cancer Trained * Pre	0.0186692	Cancer Trained * Post up vs Cancer Trained * Pre	0.00266249	0.215267	11.1239	3.33525	0.215267	Healthy Aged-matched Trained * Post up vs Healthy Aged-matched Trained * Pre	0.0130609	Healthy Aged-matched Trained * Post up vs Healthy Aged-matched Trained * Pre	0.3082	0.0780076	1.08203	1.04021	0.0780076	Cancer Untrained * Post up vs Cancer Untrained * Pre	0.00499585	Cancer Untrained * Post up vs Cancer Untrained * Pre	0.469584	-0.0550685	0.539229	-0.734322	-0.0550685	Cancer Trained * Pre down vs Cancer Untrained * Pre	-0.00376599	Cancer Trained * Pre down vs Cancer Untrained * Pre	0.116197
444361	cg27361369	PITPNB	0.000290968	22		ENST00000460566.1;ENST00000415296.1;ENST00000471825.1	3'UTR;5'UTR;3'UTR	PITPNB;PITPNB;PITPNB				N_Shelf	chr22:28314588-28315958	NM_012399	Body	PITPNB	0.00175055	0.345809	12.2737	3.50339	0.345809	Cancer Trained * Post up vs Cancer Trained * Pre	0.0170838	Cancer Trained * Post up vs Cancer Trained * Pre	0.364782	0.083177	0.852105	0.923095	0.083177	Healthy Aged-matched Trained * Post up vs Healthy Aged-matched Trained * Pre	0.00442558	Healthy Aged-matched Trained * Post up vs Healthy Aged-matched Trained * Pre	0.0674761	-0.200118	3.65363	-1.91145	-0.200118	Cancer Untrained * Post down vs Cancer Untrained * Pre	-0.0116132	Cancer Untrained * Post down vs Cancer Untrained * Pre	0.687054	-0.0426709	0.166118	-0.407576	-0.0426709	Cancer Trained * Pre down vs Cancer Untrained * Pre	-0.00235104	Cancer Trained * Pre down vs Cancer Untrained * Pre	0.0768133
299284	cg27389611	LINC01006	0.000294194	7		ENST00000425712.1;ENST00000447933.1	3'UTR;3'UTR	AC073871.2;AC073871.2	chr7:156290432-156290432					NR_103858	Body	LINC01006	0.00363439	0.208552	10.298	3.20905	0.208552	Cancer Trained * Post up vs Cancer Trained * Pre	0.00902512	Cancer Trained * Post up vs Cancer Trained * Pre	0.000762298	0.227322	14.6822	3.83173	0.227322	Healthy Aged-matched Trained * Post up vs Healthy Aged-matched Trained * Pre	0.0104712	Healthy Aged-matched Trained * Post up vs Healthy Aged-matched Trained * Pre	0.118212	0.11153	2.61792	1.618	0.11153	Cancer Untrained * Post up vs Cancer Untrained * Pre	0.00532546	Cancer Untrained * Post up vs Cancer Untrained * Pre	0.221106	0.0865037	1.57487	1.25494	0.0865037	Cancer Trained * Pre up vs Cancer Untrained * Pre	0.00405547	Cancer Trained * Pre up vs Cancer Untrained * Pre	0.130893
673338	cg15926352	RBM15B	0.000308236	3		ENST00000536338.1;ENST00000323686.4	TSS200;1stExon	RBM15B;RBM15B				N_Shore	chr3:51430384-51430737	NM_013286	1stExon	RBM15B	0.00264162	0.350011	11.1451	3.33842	0.350011	Cancer Trained * Post up vs Cancer Trained * Pre	0.0156439	Cancer Trained * Post up vs Cancer Trained * Pre	0.0782799	0.17572	3.37089	1.836	0.17572	Healthy Aged-matched Trained * Post up vs Healthy Aged-matched Trained * Pre	0.00638817	Healthy Aged-matched Trained * Post up vs Healthy Aged-matched Trained * Pre	0.0572872	-0.221624	3.97194	-1.99297	-0.221624	Cancer Untrained * Post down vs Cancer Untrained * Pre	-0.00979831	Cancer Untrained * Post down vs Cancer Untrained * Pre	0.0142899	-0.292845	6.93497	-2.63343	-0.292845	Cancer Trained * Pre down vs Cancer Untrained * Pre	-0.0135103	Cancer Trained * Pre down vs Cancer Untrained * Pre	0.00263405
333338	cg09149149	LOC441177	0.000311669	6	DMR	ENST00000455853.1;ENST00000444465.1	TSS200;TSS1500	LINC00473;LINC00473				Island	chr6:166401526-166402659	NR_027284;NR_026861;NR_026860	Body;TSS200;TSS200	LOC441177;C6orf176;C6orf176	0.000497476	-0.4821	15.9873	-3.99841	-0.4821	Cancer Trained * Post down vs Cancer Trained * Pre	-0.0126117	Cancer Trained * Post down vs Cancer Trained * Pre	0.0202949	-0.27281	6.1433	-2.47857	-0.27281	Healthy Aged-matched Trained * Post down vs Healthy Aged-matched Trained * Pre	-0.00628488	Healthy Aged-matched Trained * Post down vs Healthy Aged-matched Trained * Pre	0.9841	0.00257425	0.000405182	0.0201291	0.00257425	Cancer Untrained * Post up vs Cancer Untrained * Pre	0.000569621	Cancer Untrained * Post up vs Cancer Untrained * Pre	0.0450765	0.269788	4.45034	2.10958	0.269788	Cancer Trained * Pre up vs Cancer Untrained * Pre	0.00773243	Cancer Trained * Pre up vs Cancer Untrained * Pre	0.00358007
322256	cg09761705	ITGB1BP1	0.000312296	2		ENST00000359712.3;ENST00000460720.1;ENST00000470507.1;ENST00000456913.2;ENST00000483795	3'UTR;3'UTR;3'UTR;3'UTR;3'UTR;3'UTR;3'UTR;3'UTR;3'UTR	ITGB1BP1;ITGB1BP1;ITGB1BP1;ITGB1BP1;ITGB1BP1;ITGB1BP1;ITGB1BP1;ITGB1BP1;ITGB1BP1						NM_004763;NM_022334	Body;Body	ITGB1BP1;ITGB1BP1	0.000790863	0.341309	14.5719	3.81731	0.341309	Cancer Trained * Post up vs Cancer Trained * Pre	0.015483	Cancer Trained * Post up vs Cancer Trained * Pre	0.288787	0.0884619	1.17467	1.08382	0.0884619	Healthy Aged-matched Trained * Post up vs Healthy Aged-matched Trained * Pre	0.00395137	Healthy Aged-matched Trained * Post up vs Healthy Aged-matched Trained * Pre	0.0170612	0.242365	6.5314	2.55566	0.242365	Cancer Untrained * Post up vs Cancer Untrained * Pre	0.0126029	Cancer Untrained * Post up vs Cancer Untrained * Pre	0.0720571	0.178124	3.52786	1.87826	0.178124	Cancer Trained * Pre up vs Cancer Untrained * Pre	0.00961592	Cancer Trained * Pre up vs Cancer Untrained * Pre	0.252548
406878	cg01265089	FAM107A	0.000312538	3		ENST00000394481.1	3'UTR	FAM107A						NM_001282714;NM_001282713;NM_007177;NM_001076778	3'UTR;3'UTR;3'UTR;3'UTR	FAM107A;FAM107A;FAM107A;FAM107A	0.000656215	0.287401	15.135	3.89037	0.287401	Cancer Trained * Post up vs Cancer Trained * Pre	0.021869	Cancer Trained * Post up vs Cancer Trained * Pre	0.561886	0.0396456	0.345603	0.58788	0.0396456	Healthy Aged-matched Trained * Post up vs Healthy Aged-matched Trained * Pre	0.00279747	Healthy Aged-matched Trained * Post up vs Healthy Aged-matched Trained * Pre	0.242862	-0.0937253	1.43076	-1.19614	-0.0937253	Cancer Untrained * Post down vs Cancer Untrained * Pre	-0.00773892	Cancer Untrained * Post down vs Cancer Untrained * Pre	0.110665	-0.129588	2.73517	-1.65383	-0.129588	Cancer Trained * Pre down vs Cancer Untrained * Pre	-0.0103557	Cancer Trained * Pre down vs Cancer Untrained * Pre	0.0008188
691411	cg02392278		0.000316958	3					chr3:171279805-171279805								0.000106279	0.461664	21.12	4.59565	0.461664	Cancer Trained * Post up vs Cancer Trained * Pre	0.0272312	Cancer Trained * Post up vs Cancer Trained * Pre	0.00821633	0.26327	8.24185	2.87086	0.26327	Healthy Aged-matched Trained * Post up vs Healthy Aged-matched Trained * Pre	0.0175404	Healthy Aged-matched Trained * Post up vs Healthy Aged-matched Trained * Pre	0.285021	0.116409	1.1936	1.09252	0.116409	Cancer Untrained * Post up vs Cancer Untrained * Pre	0.00703059	Cancer Untrained * Post up vs Cancer Untrained * Pre	0.280206	-0.117607	1.2183	-1.10377	-0.117607	Cancer Trained * Pre down vs Cancer Untrained * Pre	-0.00761876	Cancer Trained * Pre down vs Cancer Untrained * Pre	0.657272
589189	cg01216618	SLC41A3	0.000325311	3		ENST00000508263.1;ENST00000513723.1;ENST00000514023.1;ENST00000513464.1;ENST00000505996	TSS1500;ExonBnd;3'UTR;3'UTR;3'UTR;5'UTR;5'UTR	RP11-158I23.1;SLC41A3;SLC41A3;SLC41A3;SLC41A3;SLC41A3;SLC41A3						NM_001008486;NM_001008485;NM_001008487;NM_017836;NM_001164475	Body;Body;Body;Body;5'UTR	SLC41A3;SLC41A3;SLC41A3;SLC41A3;SLC41A3	0.00171548	0.303299	12.3303	3.51146	0.303299	Cancer Trained * Post up vs Cancer Trained * Pre	0.0121665	Cancer Trained * Post up vs Cancer Trained * Pre	0.123214	0.125786	2.54493	1.59528	0.125786	Healthy Aged-matched Trained * Post up vs Healthy Aged-matched Trained * Pre	0.00444002	Healthy Aged-matched Trained * Post up vs Healthy Aged-matched Trained * Pre	0.0145978	0.240406	6.88605	2.62413	0.240406	Cancer Untrained * Post up vs Cancer Untrained * Pre	0.00960779	Cancer Untrained * Post up vs Cancer Untrained * Pre	0.832402	0.0195911	0.0457296	0.213845	0.0195911	Cancer Trained * Pre up vs Cancer Untrained * Pre	0.00076884	Cancer Trained * Pre up vs Cancer Untrained * Pre	0.00542807
754471	cg14301033		0.000326566	14		ENST00000556332.1	TSS1500	RP11-894P9.2									0.00155878	0.393366	12.5995	3.54958	0.393366	Cancer Trained * Post up vs Cancer Trained * Pre	0.0171132	Cancer Trained * Post up vs Cancer Trained * Pre	0.312972	0.104178	1.06045	1.02978	0.104178	Healthy Aged-matched Trained * Post up vs Healthy Aged-matched Trained * Pre	0.00407935	Healthy Aged-matched Trained * Post up vs Healthy Aged-matched Trained * Pre	0.410642	-0.0983581	0.700208	-0.836784	-0.0983581	Cancer Untrained * Post down vs Cancer Untrained * Pre	-0.00509717	Cancer Untrained * Post down vs Cancer Untrained * Pre	0.599133	-0.0625827	0.283475	-0.532424	-0.0625827	Cancer Trained * Pre down vs Cancer Untrained * Pre	-0.00342329	Cancer Trained * Pre down vs Cancer Untrained * Pre	0.00785747
505326	cg13288906	ACTR3	0.000327623	2		ENST00000536059.1;ENST00000535589.1;ENST00000544784.1	5'UTR;5'UTR;5'UTR	ACTR3;ACTR3;ACTR3						NM_005721	Body	ACTR3	0.000622381	0.533359	15.2963	3.91105	0.533359	Cancer Trained * Post up vs Cancer Trained * Pre	0.0916074	Cancer Trained * Post up vs Cancer Trained * Pre	0.871363	-0.0203664	0.0267643	-0.163598	-0.0203664	Healthy Aged-matched Trained * Post down vs Healthy Aged-matched Trained * Pre	-0.00281033	Healthy Aged-matched Trained * Post down vs Healthy Aged-matched Trained * Pre	0.0168445	-0.370478	6.56026	-2.5613	-0.370478	Cancer Untrained * Post down vs Cancer Untrained * Pre	-0.0614652	Cancer Untrained * Post down vs Cancer Untrained * Pre	0.417946	-0.119132	0.678344	-0.823616	-0.119132	Cancer Trained * Pre down vs Cancer Untrained * Pre	-0.0201784	Cancer Trained * Pre down vs Cancer Untrained * Pre	0.645896
158470	cg19683780		0.00033021	8		ENST00000533559.1	5'UTR	FNTA				N_Shelf	chr8:42911215-42912042				8.43416e-05	0.421163	21.9474	4.68481	0.421163	Cancer Trained * Post up vs Cancer Trained * Pre	0.0405585	Cancer Trained * Post up vs Cancer Trained * Pre	0.00666156	0.242837	8.75577	2.95901	0.242837	Healthy Aged-matched Trained * Post up vs Healthy Aged-matched Trained * Pre	0.0226334	Healthy Aged-matched Trained * Post up vs Healthy Aged-matched Trained * Pre	0.16836	0.135269	2.01245	1.41861	0.135269	Cancer Untrained * Post up vs Cancer Untrained * Pre	0.012945	Cancer Untrained * Post up vs Cancer Untrained * Pre	0.470138	-0.0699318	0.537872	-0.733398	-0.0699318	Cancer Trained * Pre down vs Cancer Untrained * Pre	-0.00783996	Cancer Trained * Pre down vs Cancer Untrained * Pre	0.189817
793545	cg22726273	HEATR7A	0.000333239	8		ENST00000423230.2;ENST00000527071.1;ENST00000532255.1;ENST00000420663.2;ENST00000527552	3'UTR;5'UTR;5'UTR;5'UTR;5'UTR	HEATR7A;HEATR7A;HEATR7A;HEATR7A;HEATR7A						NM_001099280;NM_032450;NM_001099281	3'UTR;Body;3'UTR	HEATR7A;HEATR7A;HEATR7A	0.000340516	0.313803	17.1869	4.1457	0.313803	Cancer Trained * Post up vs Cancer Trained * Pre	0.0212156	Cancer Trained * Post up vs Cancer Trained * Pre	0.0369296	0.152314	4.85898	2.20431	0.152314	Healthy Aged-matched Trained * Post up vs Healthy Aged-matched Trained * Pre	0.0104533	Healthy Aged-matched Trained * Post up vs Healthy Aged-matched Trained * Pre	0.511714	0.0534438	0.443125	0.665676	0.0534438	Cancer Untrained * Post up vs Cancer Untrained * Pre	0.00369619	Cancer Untrained * Post up vs Cancer Untrained * Pre	0.524874	0.0517749	0.415881	0.644888	0.0517749	Cancer Trained * Pre up vs Cancer Untrained * Pre	0.00367133	Cancer Trained * Pre up vs Cancer Untrained * Pre	0.452287
443112	cg25710122	BHMT2	0.000333308	5		ENST00000519743.1;ENST00000523046.1;ENST00000520388.1	3'UTR;TSS1500;3'UTR	BHMT2;BHMT2;DMGDH						NM_001178005;NM_017614	Body;Body	BHMT2;BHMT2	0.00606329	0.257867	8.98964	2.99827	0.257867	Cancer Trained * Post up vs Cancer Trained * Pre	0.013973	Cancer Trained * Post up vs Cancer Trained * Pre	0.469563	-0.0576556	0.539282	-0.734358	-0.0576556	Healthy Aged-matched Trained * Post down vs Healthy Aged-matched Trained * Pre	-0.0030055	Healthy Aged-matched Trained * Post down vs Healthy Aged-matched Trained * Pre	0.644832	-0.0425635	0.217708	-0.466592	-0.0425635	Cancer Untrained * Post down vs Cancer Untrained * Pre	-0.00270852	Cancer Untrained * Post down vs Cancer Untrained * Pre	0.893639	0.0123213	0.0182438	0.13507	0.0123213	Cancer Trained * Pre up vs Cancer Untrained * Pre	0.00053986	Cancer Trained * Pre up vs Cancer Untrained * Pre	0.0015043
532722	cg27623151	ZNF155	0.000336397	19		ENST00000425747.2;ENST00000270014.1	TSS1500;TSS1500	ZNF155;ZNF155						NM_001260486;NM_001260487;NM_001260488;NM_003445;NM_198089	TSS1500;TSS1500;TSS1500;TSS1500;TSS1500	ZNF155;ZNF155;ZNF155;ZNF155;ZNF155	0.00056946	0.301972	15.5688	3.94574	0.301972	Cancer Trained * Post up vs Cancer Trained * Pre	0.0169489	Cancer Trained * Post up vs Cancer Trained * Pre	0.000341062	0.289589	17.1817	4.14508	0.289589	Healthy Aged-matched Trained * Post up vs Healthy Aged-matched Trained * Pre	0.0170285	Healthy Aged-matched Trained * Post up vs Healthy Aged-matched Trained * Pre	0.858802	-0.0145905	0.032308	-0.179744	-0.0145905	Cancer Untrained * Post down vs Cancer Untrained * Pre	-0.000972745	Cancer Untrained * Post down vs Cancer Untrained * Pre	0.0859651	-0.145109	3.19564	-1.78763	-0.145109	Cancer Trained * Pre down vs Cancer Untrained * Pre	-0.00862685	Cancer Trained * Pre down vs Cancer Untrained * Pre	0.394359
368857	cg17688358	TMEM163	0.00033652	2						Unclassified_Cell_type_specific	2:135381437-135381688			NM_030923	Body	TMEM163	0.000410093	0.395153	16.5937	4.07354	0.395153	Cancer Trained * Post up vs Cancer Trained * Pre	0.036817	Cancer Trained * Post up vs Cancer Trained * Pre	0.00295809	0.291578	10.8419	3.2927	0.291578	Healthy Aged-matched Trained * Post up vs Healthy Aged-matched Trained * Pre	0.0261935	Healthy Aged-matched Trained * Post up vs Healthy Aged-matched Trained * Pre	0.140185	0.156752	2.32105	1.5235	0.156752	Cancer Untrained * Post up vs Cancer Untrained * Pre	0.0150434	Cancer Untrained * Post up vs Cancer Untrained * Pre	0.794725	-0.0270573	0.0691559	-0.262975	-0.0270573	Cancer Trained * Pre down vs Cancer Untrained * Pre	-0.00289086	Cancer Trained * Pre down vs Cancer Untrained * Pre	0.205167
68965	cg18466108	APAF1	0.000340448	12		ENST00000551964.1;ENST00000359972.2;ENST00000547743.1;ENST00000420861.1;ENST00000299157	TSS1500;TSS1500;TSS1500;1stExon;1stExon;1stExon;5'UTR	APAF1;APAF1;APAF1;IKBIP;IKBIP;IKBIP;IKBIP				Island	chr12:99038272-99039483	NM_181868;NM_201612;NM_001160;NM_153687;NM_181869;NM_181861;NM_013229;NM_201613	TSS1500;1stExon;TSS1500;1stExon;TSS1500;TSS1500;TSS1500;1stExon	APAF1;IKBIP;APAF1;IKBIP;APAF1;APAF1;APAF1;IKBIP	0.00271387	-0.235215	11.0725	-3.32754	-0.235215	Cancer Trained * Post down vs Cancer Trained * Pre	-0.0061058	Cancer Trained * Post down vs Cancer Trained * Pre	0.956124	-0.00358605	0.00308836	-0.0555731	-0.00358605	Healthy Aged-matched Trained * Post down vs Healthy Aged-matched Trained * Pre	-0.000119895	Healthy Aged-matched Trained * Post down vs Healthy Aged-matched Trained * Pre	0.0310445	-0.171342	5.22265	-2.28531	-0.171342	Cancer Untrained * Post down vs Cancer Untrained * Pre	-0.00471182	Cancer Untrained * Post down vs Cancer Untrained * Pre	0.372048	-0.0681503	0.826221	-0.908967	-0.0681503	Cancer Trained * Pre down vs Cancer Untrained * Pre	-0.00193047	Cancer Trained * Pre down vs Cancer Untrained * Pre	0.00192727
648008	cg03738168		0.000342865	1													0.00795629	0.213778	8.31997	2.88444	0.213778	Cancer Trained * Post up vs Cancer Trained * Pre	0.0084702	Cancer Trained * Post up vs Cancer Trained * Pre	0.393437	0.058753	0.754115	0.868398	0.058753	Healthy Aged-matched Trained * Post up vs Healthy Aged-matched Trained * Pre	0.00225689	Healthy Aged-matched Trained * Post up vs Healthy Aged-matched Trained * Pre	0.881228	-0.0118661	0.0227855	-0.150949	-0.0118661	Cancer Untrained * Post down vs Cancer Untrained * Pre	-0.000369856	Cancer Untrained * Post down vs Cancer Untrained * Pre	0.260314	-0.0905402	1.32656	-1.15176	-0.0905402	Cancer Trained * Pre down vs Cancer Untrained * Pre	-0.00370209	Cancer Trained * Pre down vs Cancer Untrained * Pre	0.00048008
618614	cg08870741	PPWD1	0.000342944	5		ENST00000502703.1;ENST00000505380.1;ENST00000508982.1;ENST00000261308.5;ENST00000503435	TSS1500;TSS1500;TSS200;TSS200;TSS200;TSS200;TSS200;TSS200;TSS200;TSS200;TSS200;TSS200;T	PPWD1;PPWD1;PPWD1;PPWD1;PPWD1;PPWD1;PPWD1;PPWD1;CENPK;CENPK;CENPK;CENPK;CENPK;CENPK;CEN		Promoter_Associated	5:64858477-64859610	Island	chr5:64858775-64859283	NM_015342;NM_022145	TSS200;TSS200	PPWD1;CENPK	0.000213846	-0.715479	18.7124	-4.32579	-0.715479	Cancer Trained * Post down vs Cancer Trained * Pre	-0.0248136	Cancer Trained * Post down vs Cancer Trained * Pre	0.153264	0.222386	2.16937	1.47288	0.222386	Healthy Aged-matched Trained * Post up vs Healthy Aged-matched Trained * Pre	0.00716001	Healthy Aged-matched Trained * Post up vs Healthy Aged-matched Trained * Pre	0.0305168	0.402307	5.25896	2.29324	0.402307	Cancer Untrained * Post up vs Cancer Untrained * Pre	0.0155418	Cancer Untrained * Post up vs Cancer Untrained * Pre	0.0102789	0.486943	7.70442	2.77568	0.486943	Cancer Trained * Pre up vs Cancer Untrained * Pre	0.0178534	Cancer Trained * Pre up vs Cancer Untrained * Pre	0.000176373
539764	cg14686903		0.000344109	9													0.00471218	0.279483	9.6264	3.10264	0.279483	Cancer Trained * Post up vs Cancer Trained * Pre	0.0200998	Cancer Trained * Post up vs Cancer Trained * Pre	0.0365729	-0.181636	4.87912	-2.20887	-0.181636	Healthy Aged-matched Trained * Post down vs Healthy Aged-matched Trained * Pre	-0.0137359	Healthy Aged-matched Trained * Post down vs Healthy Aged-matched Trained * Pre	0.212711	-0.122181	1.63533	-1.2788	-0.122181	Cancer Untrained * Post down vs Cancer Untrained * Pre	-0.0104517	Cancer Untrained * Post down vs Cancer Untrained * Pre	0.443129	0.0744549	0.607279	0.779281	0.0744549	Cancer Trained * Pre up vs Cancer Untrained * Pre	0.00561457	Cancer Trained * Pre up vs Cancer Untrained * Pre	0.251276
174936	cg26133181	CCP110	0.000346092	16		ENST00000562083.1	3'UTR	CCP110						NM_001199022;NM_014711	Body;Body	CCP110;CCP110	7.21546e-06	0.422952	31.7932	5.63854	0.422952	Cancer Trained * Post up vs Cancer Trained * Pre	0.0162126	Cancer Trained * Post up vs Cancer Trained * Pre	0.124951	0.10871	2.52039	1.58757	0.10871	Healthy Aged-matched Trained * Post up vs Healthy Aged-matched Trained * Pre	0.00417264	Healthy Aged-matched Trained * Post up vs Healthy Aged-matched Trained * Pre	0.976412	0.00237608	0.000891911	0.0298649	0.00237608	Cancer Untrained * Post up vs Cancer Untrained * Pre	6.98715e-05	Cancer Untrained * Post up vs Cancer Untrained * Pre	0.0315145	-0.181268	5.19088	-2.27835	-0.181268	Cancer Trained * Pre down vs Cancer Untrained * Pre	-0.00756564	Cancer Trained * Pre down vs Cancer Untrained * Pre	0.0379402
150882	cg20831981	GJA8	0.000346701	1		ENST00000240986.4;ENST00000369235.1	5'UTR;TSS1500	GJA8;GJA8				N_Shore	chr1:147380138-147380482	NM_005267	5'UTR	GJA8	0.000321247	0.369408	17.3746	4.16829	0.369408	Cancer Trained * Post up vs Cancer Trained * Pre	0.0192901	Cancer Trained * Post up vs Cancer Trained * Pre	0.30834	0.0841297	1.08139	1.0399	0.0841297	Healthy Aged-matched Trained * Post up vs Healthy Aged-matched Trained * Pre	0.00413296	Healthy Aged-matched Trained * Post up vs Healthy Aged-matched Trained * Pre	0.067625	0.17957	3.64939	1.91034	0.17957	Cancer Untrained * Post up vs Cancer Untrained * Pre	0.0109193	Cancer Untrained * Post up vs Cancer Untrained * Pre	0.483343	0.0668833	0.506276	0.711531	0.0668833	Cancer Trained * Pre up vs Cancer Untrained * Pre	0.00447093	Cancer Trained * Pre up vs Cancer Untrained * Pre	0.0217699
599973	cg21069078	LONP1	0.000357173	19								Island	chr19:5707315-5707524	NM_004793	Body	LONP1	0.000162078	0.33785	19.6501	4.43284	0.33785	Cancer Trained * Post up vs Cancer Trained * Pre	0.0175408	Cancer Trained * Post up vs Cancer Trained * Pre	0.0141119	0.1836	6.96378	2.6389	0.1836	Healthy Aged-matched Trained * Post up vs Healthy Aged-matched Trained * Pre	0.0102005	Healthy Aged-matched Trained * Post up vs Healthy Aged-matched Trained * Pre	0.0221045	0.197267	5.95489	2.44026	0.197267	Cancer Untrained * Post up vs Cancer Untrained * Pre	0.0104647	Cancer Untrained * Post up vs Cancer Untrained * Pre	0.812771	-0.0193502	0.0572977	-0.239369	-0.0193502	Cancer Trained * Pre down vs Cancer Untrained * Pre	-0.00111698	Cancer Trained * Pre down vs Cancer Untrained * Pre	0.948279
308033	cg23383546	NBEAL1	0.000367792	2										NM_001114132	Body	NBEAL1	7.31752e-05	0.318512	22.4636	4.73958	0.318512	Cancer Trained * Post up vs Cancer Trained * Pre	0.02141	Cancer Trained * Post up vs Cancer Trained * Pre	0.0300943	0.141079	5.28853	2.29968	0.141079	Healthy Aged-matched Trained * Post up vs Healthy Aged-matched Trained * Pre	0.00998101	Healthy Aged-matched Trained * Post up vs Healthy Aged-matched Trained * Pre	0.0473738	0.148664	4.34996	2.08566	0.148664	Cancer Untrained * Post up vs Cancer Untrained * Pre	0.0103035	Cancer Untrained * Post up vs Cancer Untrained * Pre	0.356586	-0.0669493	0.882202	-0.939256	-0.0669493	Cancer Trained * Pre down vs Cancer Untrained * Pre	-0.00481309	Cancer Trained * Pre down vs Cancer Untrained * Pre	0.695839
242983	cg11325800	MLH3	0.000368921	14		ENST00000555671.1;ENST00000556740.1;ENST00000380968.2	TSS1500;1stExon;5'UTR	MLH3;MLH3;MLH3				N_Shelf	chr14:75517717-75518224	NM_014381;NM_001040108	Body;Body	MLH3;MLH3	1.01439e-05	0.546982	30.308	5.50527	0.546982	Cancer Trained * Post up vs Cancer Trained * Pre	0.0286762	Cancer Trained * Post up vs Cancer Trained * Pre	0.142286	0.13742	2.29557	1.51511	0.13742	Healthy Aged-matched Trained * Post up vs Healthy Aged-matched Trained * Pre	0.00695177	Healthy Aged-matched Trained * Post up vs Healthy Aged-matched Trained * Pre	0.202993	0.137772	1.70914	1.30734	0.137772	Cancer Untrained * Post up vs Cancer Untrained * Pre	0.00753292	Cancer Untrained * Post up vs Cancer Untrained * Pre	0.0955399	-0.182556	3.00091	-1.73231	-0.182556	Cancer Trained * Pre down vs Cancer Untrained * Pre	-0.0103621	Cancer Trained * Pre down vs Cancer Untrained * Pre	0.0408067
435020	cg12311936	GTDC1	0.000370229	2		ENST00000392867.3;ENST00000392867.3;ENST00000409214.1;ENST00000344850.4;ENST00000417450	1stExon;5'UTR;5'UTR;5'UTR;5'UTR;5'UTR;5'UTR;3'UTR;5'UTR	GTDC1;GTDC1;GTDC1;GTDC1;GTDC1;GTDC1;GTDC1;GTDC1;GTDC1						NM_001164629;NM_024659;NM_001006636;NM_024659	5'UTR;5'UTR;5'UTR;1stExon	GTDC1;GTDC1;GTDC1;GTDC1	0.000717612	0.374113	14.864	3.85539	0.374113	Cancer Trained * Post up vs Cancer Trained * Pre	0.0273311	Cancer Trained * Post up vs Cancer Trained * Pre	0.376867	0.0796966	0.809452	0.899696	0.0796966	Healthy Aged-matched Trained * Post up vs Healthy Aged-matched Trained * Pre	0.00694325	Healthy Aged-matched Trained * Post up vs Healthy Aged-matched Trained * Pre	0.0555455	0.206686	4.03275	2.00817	0.206686	Cancer Untrained * Post up vs Cancer Untrained * Pre	0.0164095	Cancer Untrained * Post up vs Cancer Untrained * Pre	0.180386	0.141837	1.89913	1.37809	0.141837	Cancer Trained * Pre up vs Cancer Untrained * Pre	0.0110636	Cancer Trained * Pre up vs Cancer Untrained * Pre	0.363832
446047	cg27570992	ATXN7L1	0.000387411	7		ENST00000481880.1	3'UTR	ATXN7L1						NM_152749;NM_020725	Body;Body	ATXN7L1;ATXN7L1	0.000195795	0.354457	19.0084	4.35986	0.354457	Cancer Trained * Post up vs Cancer Trained * Pre	0.0145412	Cancer Trained * Post up vs Cancer Trained * Pre	0.201354	0.0973912	1.72203	1.31226	0.0973912	Healthy Aged-matched Trained * Post up vs Healthy Aged-matched Trained * Pre	0.00387066	Healthy Aged-matched Trained * Post up vs Healthy Aged-matched Trained * Pre	0.661641	-0.0381927	0.196168	-0.442909	-0.0381927	Cancer Untrained * Post down vs Cancer Untrained * Pre	-0.00194494	Cancer Untrained * Post down vs Cancer Untrained * Pre	0.884798	-0.0126223	0.0214262	-0.146377	-0.0126223	Cancer Trained * Pre down vs Cancer Untrained * Pre	-0.000666684	Cancer Trained * Pre down vs Cancer Untrained * Pre	0.116646
624229	cg05285083	KLHDC4	0.000388913	16		ENST00000563036.1;ENST00000566349.1;ENST00000316853.6;ENST00000562155.1;ENST00000566661	3'UTR;TSS200;3'UTR;3'UTR;3'UTR;3'UTR;3'UTR;3'UTR;3'UTR	RP11-278A23.2;KLHDC4;KLHDC4;KLHDC4;KLHDC4;KLHDC4;KLHDC4;KLHDC4;KLHDC4						NM_001184854;NM_001184856;NM_017566	Body;Body;Body	KLHDC4;KLHDC4;KLHDC4	0.00928088	0.474499	7.94806	2.81923	0.474499	Cancer Trained * Post up vs Cancer Trained * Pre	0.0342853	Cancer Trained * Post up vs Cancer Trained * Pre	0.459657	0.115388	0.564018	0.751011	0.115388	Healthy Aged-matched Trained * Post up vs Healthy Aged-matched Trained * Pre	0.0098871	Healthy Aged-matched Trained * Post up vs Healthy Aged-matched Trained * Pre	0.881763	0.0268246	0.022579	0.150263	0.0268246	Cancer Untrained * Post up vs Cancer Untrained * Pre	0.00395132	Cancer Untrained * Post up vs Cancer Untrained * Pre	0.0361232	0.39536	4.90483	2.21468	0.39536	Cancer Trained * Pre up vs Cancer Untrained * Pre	0.036623	Cancer Trained * Pre up vs Cancer Untrained * Pre	0.417182
106715	cg16028578	TMEM146	0.000392592	19		ENST00000358403.5;ENST00000360614.2;ENST00000540670.1;ENST00000381614.2	TSS1500;TSS1500;TSS200;TSS200	LONP1;LONP1;LONP1;CATSPERD		Promoter_Associated	19:5719340-5721023	Island	chr19:5719624-5720796	NM_152784;NM_004793	TSS200;TSS1500	TMEM146;LONP1	0.00237439	-0.333322	11.4337	-3.38137	-0.333322	Cancer Trained * Post down vs Cancer Trained * Pre	-0.00371199	Cancer Trained * Post down vs Cancer Trained * Pre	0.991202	-0.00100223	0.000124044	-0.0111375	-0.00100223	Healthy Aged-matched Trained * Post down vs Healthy Aged-matched Trained * Pre	7.03237e-05	Healthy Aged-matched Trained * Post up vs Healthy Aged-matched Trained * Pre	0.0735287	0.195309	3.48938	1.86799	0.195309	Cancer Untrained * Post up vs Cancer Untrained * Pre	0.00262651	Cancer Untrained * Post up vs Cancer Untrained * Pre	0.283158	0.114682	1.20309	1.09686	0.114682	Cancer Trained * Pre up vs Cancer Untrained * Pre	0.00136407	Cancer Trained * Pre up vs Cancer Untrained * Pre	0.00335189
180808	cg14489884	MRFAP1L1	0.000393422	4		ENST00000320848.6;ENST00000320848.6;ENST00000500563.2	1stExon;5'UTR;TSS200	MRFAP1L1;MRFAP1L1;MRFAP1L1		NonGene_Associated	4:6710798-6712319	Island	chr4:6710948-6711793	NM_203462;NM_203462	1stExon;5'UTR	MRFAP1L1;MRFAP1L1	0.000686542	-0.468996	14.9978	-3.8727	-0.468996	Cancer Trained * Post down vs Cancer Trained * Pre	-0.00905216	Cancer Trained * Post down vs Cancer Trained * Pre	0.678498	0.0463664	0.175905	0.41941	0.0463664	Healthy Aged-matched Trained * Post up vs Healthy Aged-matched Trained * Pre	0.000849014	Healthy Aged-matched Trained * Post up vs Healthy Aged-matched Trained * Pre	0.162893	0.184683	2.06725	1.43779	0.184683	Cancer Untrained * Post up vs Cancer Untrained * Pre	0.00387822	Cancer Untrained * Post up vs Cancer Untrained * Pre	0.228743	0.158483	1.52232	1.23382	0.158483	Cancer Trained * Pre up vs Cancer Untrained * Pre	0.00362074	Cancer Trained * Pre up vs Cancer Untrained * Pre	0.00117758
409979	cg12123829	RPRD1A	0.000396369	18										NM_001303412;NM_001303411;NM_018170	Body;Body;Body	RPRD1A;RPRD1A;RPRD1A	0.000355308	0.285915	17.0504	4.12921	0.285915	Cancer Trained * Post up vs Cancer Trained * Pre	0.0128761	Cancer Trained * Post up vs Cancer Trained * Pre	0.00337745	0.204729	10.4905	3.23891	0.204729	Healthy Aged-matched Trained * Post up vs Healthy Aged-matched Trained * Pre	0.00958589	Healthy Aged-matched Trained * Post up vs Healthy Aged-matched Trained * Pre	0.0784752	0.134746	3.36619	1.83472	0.134746	Cancer Untrained * Post up vs Cancer Untrained * Pre	0.0063574	Cancer Untrained * Post up vs Cancer Untrained * Pre	0.749355	-0.0237244	0.104351	-0.323035	-0.0237244	Cancer Trained * Pre down vs Cancer Untrained * Pre	-0.000937819	Cancer Trained * Pre down vs Cancer Untrained * Pre	0.53364
388786	cg24560898	INPP5A	0.000400087	10		ENST00000487614.1	5'UTR	INPP5A						NM_005539	Body	INPP5A	0.000638176	0.349076	15.2198	3.90126	0.349076	Cancer Trained * Post up vs Cancer Trained * Pre	0.012789	Cancer Trained * Post up vs Cancer Trained * Pre	0.0251495	0.194557	5.67345	2.3819	0.194557	Healthy Aged-matched Trained * Post up vs Healthy Aged-matched Trained * Pre	0.00654332	Healthy Aged-matched Trained * Post up vs Healthy Aged-matched Trained * Pre	0.622119	-0.0473609	0.249034	-0.499033	-0.0473609	Cancer Untrained * Post down vs Cancer Untrained * Pre	-0.00179494	Cancer Untrained * Post down vs Cancer Untrained * Pre	0.0388693	-0.206909	4.75312	-2.18016	-0.206909	Cancer Trained * Pre down vs Cancer Untrained * Pre	-0.00796199	Cancer Trained * Pre down vs Cancer Untrained * Pre	0.00458308
164534	cg15031924	RALY	0.00040292	20		ENST00000375114.3;ENST00000448364.1;ENST00000246194.3;ENST00000413297.1;ENST00000333552	5'UTR;5'UTR;5'UTR;5'UTR;5'UTR	RALY;RALY;RALY;RALY;RALY						NM_016732;NM_007367	5'UTR;5'UTR	RALY;RALY	0.00270756	0.171474	11.0788	3.32848	0.171474	Cancer Trained * Post up vs Cancer Trained * Pre	0.00678074	Cancer Trained * Post up vs Cancer Trained * Pre	0.0488169	0.0974033	4.28966	2.07115	0.0974033	Healthy Aged-matched Trained * Post up vs Healthy Aged-matched Trained * Pre	0.0040928	Healthy Aged-matched Trained * Post up vs Healthy Aged-matched Trained * Pre	0.0552255	-0.109886	4.04415	-2.01101	-0.109886	Cancer Untrained * Post down vs Cancer Untrained * Pre	-0.00456436	Cancer Untrained * Post down vs Cancer Untrained * Pre	0.740575	-0.0182938	0.112086	-0.334792	-0.0182938	Cancer Trained * Pre down vs Cancer Untrained * Pre	-0.000658637	Cancer Trained * Pre down vs Cancer Untrained * Pre	0.149558
464775	cg07965149	GPBP1L1	0.000403342	1		ENST00000290795.3;ENST00000355105.3;ENST00000488278.1;ENST00000480941.1;ENST00000480083	5'UTR;5'UTR;3'UTR;3'UTR;3'UTR;3'UTR;3'UTR	GPBP1L1;GPBP1L1;GPBP1L1;GPBP1L1;GPBP1L1;GPBP1L1;GPBP1L1				N_Shore	chr1:46151751-46153080	NM_021639	5'UTR	GPBP1L1	8.16918e-05	-2.32527	22.0629	-4.69712	-2.32527	Cancer Trained * Post down vs Cancer Trained * Pre	-0.102304	Cancer Trained * Post down vs Cancer Trained * Pre	0.473008	-0.329269	0.530881	-0.728616	-0.329269	Healthy Aged-matched Trained * Post down vs Healthy Aged-matched Trained * Pre	-0.0276941	Healthy Aged-matched Trained * Post down vs Healthy Aged-matched Trained * Pre	0.291294	-0.566066	1.16224	-1.07807	-0.566066	Cancer Untrained * Post down vs Cancer Untrained * Pre	-0.0472288	Cancer Untrained * Post down vs Cancer Untrained * Pre	0.628441	-0.257259	0.240051	-0.48995	-0.257259	Cancer Trained * Pre down vs Cancer Untrained * Pre	-0.0246415	Cancer Trained * Pre down vs Cancer Untrained * Pre	0.629299
150573	cg09469937	PRCP	0.000407025	11		ENST00000524642.1;ENST00000526918.1;ENST00000531283.1;ENST00000532476.1;ENST00000459069	3'UTR;3'UTR;3'UTR;3'UTR;TSS200;3'UTR	PRCP;PRCP;PRCP;PRCP;snoU13;PRCP						NM_005040;NM_199418	Body;Body	PRCP;PRCP	3.42062e-05	0.277634	25.3328	5.03317	0.277634	Cancer Trained * Post up vs Cancer Trained * Pre	0.0119915	Cancer Trained * Post up vs Cancer Trained * Pre	0.817832	0.0117213	0.0541836	0.232774	0.0117213	Healthy Aged-matched Trained * Post up vs Healthy Aged-matched Trained * Pre	0.00031804	Healthy Aged-matched Trained * Post up vs Healthy Aged-matched Trained * Pre	0.025445	0.139047	5.64817	2.37659	0.139047	Cancer Untrained * Post up vs Cancer Untrained * Pre	0.00629664	Cancer Untrained * Post up vs Cancer Untrained * Pre	0.924612	0.00559242	0.0091366	0.0955856	0.00559242	Cancer Trained * Pre up vs Cancer Untrained * Pre	0.000217393	Cancer Trained * Pre up vs Cancer Untrained * Pre	0.0794811
154572	cg23370056		0.000407903	4													0.00031792	0.326915	17.4083	4.17232	0.326915	Cancer Trained * Post up vs Cancer Trained * Pre	0.0138097	Cancer Trained * Post up vs Cancer Trained * Pre	0.0281902	0.16664	5.42781	2.32977	0.16664	Healthy Aged-matched Trained * Post up vs Healthy Aged-matched Trained * Pre	0.00663704	Healthy Aged-matched Trained * Post up vs Healthy Aged-matched Trained * Pre	0.107909	0.138574	2.78032	1.66743	0.138574	Cancer Untrained * Post up vs Cancer Untrained * Pre	0.00628561	Cancer Untrained * Post up vs Cancer Untrained * Pre	0.883301	0.012324	0.0219908	0.148293	0.012324	Cancer Trained * Pre up vs Cancer Untrained * Pre	0.000593594	Cancer Trained * Pre up vs Cancer Untrained * Pre	0.0782331
326052	cg24738714	ZMYM2	0.000414772	13		ENST00000382870.1;ENST00000468677.1	TSS1500;TSS200	ZMYM2;ZMYM2						NM_001190964;NM_001190965;NM_197968;NM_003453	Body;Body;Body;Body	ZMYM2;ZMYM2;ZMYM2;ZMYM2	0.000531087	0.335077	15.7842	3.97294	0.335077	Cancer Trained * Post up vs Cancer Trained * Pre	0.0168073	Cancer Trained * Post up vs Cancer Trained * Pre	0.197261	0.101989	1.75476	1.32467	0.101989	Healthy Aged-matched Trained * Post up vs Healthy Aged-matched Trained * Pre	0.00500632	Healthy Aged-matched Trained * Post up vs Healthy Aged-matched Trained * Pre	0.631625	0.0434212	0.235605	0.485392	0.0434212	Cancer Untrained * Post up vs Cancer Untrained * Pre	0.00213847	Cancer Untrained * Post up vs Cancer Untrained * Pre	0.820349	0.0205299	0.0526692	0.229498	0.0205299	Cancer Trained * Pre up vs Cancer Untrained * Pre	0.000792509	Cancer Trained * Pre up vs Cancer Untrained * Pre	0.0306331
181313	cg16211438	GRAMD1C	0.000416999	3		ENST00000498183.1;ENST00000486457.1;ENST00000479212.1	5'UTR;5'UTR;5'UTR	GRAMD1C;GRAMD1C;GRAMD1C				S_Shelf	chr3:113557568-113557800	NM_017577	Body	GRAMD1C	0.00015653	0.324454	19.7695	4.44629	0.324454	Cancer Trained * Post up vs Cancer Trained * Pre	0.0172917	Cancer Trained * Post up vs Cancer Trained * Pre	0.0592272	0.131664	3.90662	1.97652	0.131664	Healthy Aged-matched Trained * Post up vs Healthy Aged-matched Trained * Pre	0.00756273	Healthy Aged-matched Trained * Post up vs Healthy Aged-matched Trained * Pre	0.195926	0.102845	1.76562	1.32877	0.102845	Cancer Untrained * Post up vs Cancer Untrained * Pre	0.00604891	Cancer Untrained * Post up vs Cancer Untrained * Pre	0.759177	0.0239887	0.0960615	0.309938	0.0239887	Cancer Trained * Pre up vs Cancer Untrained * Pre	0.00146174	Cancer Trained * Pre up vs Cancer Untrained * Pre	0.668726
94138	cg26832294	TNIP3	0.000418782	4		ENST00000515605.1;ENST00000515605.1;ENST00000506753.1	1stExon;3'UTR;3'UTR	TNIP3;TNIP3;TNIP3		Unclassified_Cell_type_specific	4:122078295-122078631			NM_024873;NM_001128843	Body;Body	TNIP3;TNIP3	0.000212776	-0.494064	18.7292	-4.32772	-0.494064	Cancer Trained * Post down vs Cancer Trained * Pre	-0.00849894	Cancer Trained * Post down vs Cancer Trained * Pre	0.914605	-0.0112889	0.0117337	-0.108322	-0.0112889	Healthy Aged-matched Trained * Post down vs Healthy Aged-matched Trained * Pre	-0.000158173	Healthy Aged-matched Trained * Post down vs Healthy Aged-matched Trained * Pre	0.0588259	-0.23974	3.91994	-1.97988	-0.23974	Cancer Untrained * Post down vs Cancer Untrained * Pre	-0.00454556	Cancer Untrained * Post down vs Cancer Untrained * Pre	0.977398	0.00346513	0.000818914	0.0286167	0.00346513	Cancer Trained * Pre up vs Cancer Untrained * Pre	0.000102236	Cancer Trained * Pre up vs Cancer Untrained * Pre	0.00142273
163499	cg13600007	EFCAB2	0.000421821	1		ENST00000391837.3;ENST00000497591.1;ENST00000473686.1;ENST00000487845.1;ENST00000549220	5'UTR;5'UTR;5'UTR;5'UTR;5'UTR;5'UTR	EFCAB2;EFCAB2;EFCAB2;EFCAB2;EFCAB2;EFCAB2				Island	chr1:245133028-245134711	NR_026587;NM_001143943;NR_026588;NM_032328;NR_026586	Body;Body;Body;Body;Body	EFCAB2;EFCAB2;EFCAB2;EFCAB2;EFCAB2	5.75099e-05	-0.451492	23.3531	-4.83251	-0.451492	Cancer Trained * Post down vs Cancer Trained * Pre	-0.0142312	Cancer Trained * Post down vs Cancer Trained * Pre	0.368896	-0.0780446	0.837358	-0.915072	-0.0780446	Healthy Aged-matched Trained * Post down vs Healthy Aged-matched Trained * Pre	-0.00226404	Healthy Aged-matched Trained * Post down vs Healthy Aged-matched Trained * Pre	0.274396	-0.110741	1.24885	-1.11752	-0.110741	Cancer Untrained * Post down vs Cancer Untrained * Pre	-0.00327488	Cancer Untrained * Post down vs Cancer Untrained * Pre	0.0183839	0.24998	6.36358	2.52261	0.24998	Cancer Trained * Pre up vs Cancer Untrained * Pre	0.00851896	Cancer Trained * Pre up vs Cancer Untrained * Pre	0.000371897
359524	cg25693349	PSMB8	0.000425084	6		ENST00000395339.3;ENST00000490613.1	3'UTR;3'UTR	PSMB8;PSMB8				S_Shore	chr6:32806284-32806669	NM_004159;NM_148919	3'UTR;3'UTR	PSMB8;PSMB8	5.87283e-05	0.457848	23.275	4.82442	0.457848	Cancer Trained * Post up vs Cancer Trained * Pre	0.0289795	Cancer Trained * Post up vs Cancer Trained * Pre	0.577808	-0.0488575	0.318047	-0.563957	-0.0488575	Healthy Aged-matched Trained * Post down vs Healthy Aged-matched Trained * Pre	-0.00290088	Healthy Aged-matched Trained * Post down vs Healthy Aged-matched Trained * Pre	0.888371	-0.0142739	0.0201085	-0.141805	-0.0142739	Cancer Untrained * Post down vs Cancer Untrained * Pre	-0.000627372	Cancer Untrained * Post down vs Cancer Untrained * Pre	0.488714	-0.0707366	0.493836	-0.702735	-0.0707366	Cancer Trained * Pre down vs Cancer Untrained * Pre	-0.00489022	Cancer Trained * Pre down vs Cancer Untrained * Pre	0.00396071
325039	cg06430424	C6orf25	0.000425832	6		ENST00000471545.1;ENST00000485548.1;ENST00000375810.4;ENST00000460663.1	5'UTR;3'UTR;3'UTR;5'UTR	C6orf25;C6orf25;C6orf25;C6orf25				S_Shore	chr6:31691425-31691718	NM_138274;NM_138273;NM_138275;NM_138272;NM_138277;NM_025260	Body;Body;Body;Body;3'UTR;Body	C6orf25;C6orf25;C6orf25;C6orf25;C6orf25;C6orf25	6.95058e-06	0.347635	31.9588	5.65321	0.347635	Cancer Trained * Post up vs Cancer Trained * Pre	0.0129732	Cancer Trained * Post up vs Cancer Trained * Pre	0.615359	0.0285614	0.25887	0.508793	0.0285614	Healthy Aged-matched Trained * Post up vs Healthy Aged-matched Trained * Pre	0.000986069	Healthy Aged-matched Trained * Post up vs Healthy Aged-matched Trained * Pre	0.569275	-0.0376168	0.332624	-0.576736	-0.0376168	Cancer Untrained * Post down vs Cancer Untrained * Pre	-0.00142933	Cancer Untrained * Post down vs Cancer Untrained * Pre	0.0259818	-0.154389	5.60306	-2.36708	-0.154389	Cancer Trained * Pre down vs Cancer Untrained * Pre	-0.00612188	Cancer Trained * Pre down vs Cancer Untrained * Pre	0.0489937
567357	cg14712100		0.000434572	6													0.00103165	0.180729	13.7854	3.71287	0.180729	Cancer Trained * Post up vs Cancer Trained * Pre	0.0296318	Cancer Trained * Post up vs Cancer Trained * Pre	0.000754503	-0.170442	14.713	-3.83576	-0.170442	Healthy Aged-matched Trained * Post down vs Healthy Aged-matched Trained * Pre	-0.0283835	Healthy Aged-matched Trained * Post down vs Healthy Aged-matched Trained * Pre	0.843067	0.0103279	0.0400162	0.200041	0.0103279	Cancer Untrained * Post up vs Cancer Untrained * Pre	0.00168907	Cancer Untrained * Post up vs Cancer Untrained * Pre	0.490604	-0.0361224	0.489514	-0.699653	-0.0361224	Cancer Trained * Pre down vs Cancer Untrained * Pre	-0.00602053	Cancer Trained * Pre down vs Cancer Untrained * Pre	0.0372262
159367	cg09834370	LOC100507406	0.000435718	6		ENST00000419220.1	TSS1500	RP11-356I2.1						NR_121619;NR_121618	TSS1500;TSS1500	LOC100507406;LOC100507406	4.74815e-05	0.430711	24.0734	4.90647	0.430711	Cancer Trained * Post up vs Cancer Trained * Pre	0.0206732	Cancer Trained * Post up vs Cancer Trained * Pre	0.0200332	-0.199087	6.17208	-2.48437	-0.199087	Healthy Aged-matched Trained * Post down vs Healthy Aged-matched Trained * Pre	-0.00898942	Healthy Aged-matched Trained * Post down vs Healthy Aged-matched Trained * Pre	0.882862	0.0138599	0.022158	0.148856	0.0138599	Cancer Untrained * Post up vs Cancer Untrained * Pre	0.000596979	Cancer Untrained * Post up vs Cancer Untrained * Pre	0.0410711	-0.200561	4.63988	-2.15404	-0.200561	Cancer Trained * Pre down vs Cancer Untrained * Pre	-0.0104975	Cancer Trained * Pre down vs Cancer Untrained * Pre	6.21793e-05
508863	cg05216056	TRIM27	0.000454274	6		ENST00000496091.1;ENST00000481474.1;ENST00000498117.1;ENST00000496091.1	1stExon;3'UTR;3'UTR;3'UTR	TRIM27;TRIM27;TRIM27;TRIM27				N_Shelf	chr6:28890951-28892013	NM_006510	Body	TRIM27	0.0034439	0.244486	10.4393	3.23098	0.244486	Cancer Trained * Post up vs Cancer Trained * Pre	0.0111193	Cancer Trained * Post up vs Cancer Trained * Pre	0.449911	0.0530233	0.589219	0.767606	0.0530233	Healthy Aged-matched Trained * Post up vs Healthy Aged-matched Trained * Pre	0.00198522	Healthy Aged-matched Trained * Post up vs Healthy Aged-matched Trained * Pre	0.0335891	0.18048	5.05671	2.24871	0.18048	Cancer Untrained * Post up vs Cancer Untrained * Pre	0.0081989	Cancer Untrained * Post up vs Cancer Untrained * Pre	0.805719	0.0199506	0.0617903	0.248576	0.0199506	Cancer Trained * Pre up vs Cancer Untrained * Pre	0.000581703	Cancer Trained * Pre up vs Cancer Untrained * Pre	0.00163246
150015	cg26539873		0.000457234	2													0.00488566	0.29999	9.53417	3.08775	0.29999	Cancer Trained * Post up vs Cancer Trained * Pre	0.015172	Cancer Trained * Post up vs Cancer Trained * Pre	0.53042	0.0564257	0.404767	0.636213	0.0564257	Healthy Aged-matched Trained * Post up vs Healthy Aged-matched Trained * Pre	0.00219973	Healthy Aged-matched Trained * Post up vs Healthy Aged-matched Trained * Pre	0.743428	0.0341056	0.109539	0.330967	0.0341056	Cancer Untrained * Post up vs Cancer Untrained * Pre	0.00177885	Cancer Untrained * Post up vs Cancer Untrained * Pre	0.32003	-0.10455	1.02935	-1.01457	-0.10455	Cancer Trained * Pre down vs Cancer Untrained * Pre	-0.00538145	Cancer Trained * Pre down vs Cancer Untrained * Pre	0.000383089
223589	cg21982660	SNX5	0.000464472	20		ENST00000377759.3;ENST00000483485.1;ENST00000490175.1;ENST00000484809.1	3'UTR;3'UTR;3'UTR;3'UTR	SNX5;SNX5;SNX5;SNX5						NM_014426;NM_152227	3'UTR;3'UTR	SNX5;SNX5	0.000151749	0.384412	19.8761	4.45826	0.384412	Cancer Trained * Post up vs Cancer Trained * Pre	0.023919	Cancer Trained * Post up vs Cancer Trained * Pre	0.387341	-0.0692518	0.774069	-0.879812	-0.0692518	Healthy Aged-matched Trained * Post down vs Healthy Aged-matched Trained * Pre	-0.00439475	Healthy Aged-matched Trained * Post down vs Healthy Aged-matched Trained * Pre	0.0711229	-0.172382	3.55275	-1.88488	-0.172382	Cancer Untrained * Post down vs Cancer Untrained * Pre	-0.0118816	Cancer Untrained * Post down vs Cancer Untrained * Pre	0.237353	-0.11072	1.46566	-1.21065	-0.11072	Cancer Trained * Pre down vs Cancer Untrained * Pre	-0.0075911	Cancer Trained * Pre down vs Cancer Untrained * Pre	0.270587
304155	cg26525198		0.000465974	5		ENST00000503106.1	TSS200	RP11-434D9.1									0.000174459	0.283892	19.3989	4.40442	0.283892	Cancer Trained * Post up vs Cancer Trained * Pre	0.0153247	Cancer Trained * Post up vs Cancer Trained * Pre	0.00139866	0.211389	12.9068	3.5926	0.211389	Healthy Aged-matched Trained * Post up vs Healthy Aged-matched Trained * Pre	0.0115324	Healthy Aged-matched Trained * Post up vs Healthy Aged-matched Trained * Pre	0.378974	0.0612332	0.80222	0.895667	0.0612332	Cancer Untrained * Post up vs Cancer Untrained * Pre	0.0033063	Cancer Untrained * Post up vs Cancer Untrained * Pre	0.0917104	-0.119903	3.07597	-1.75385	-0.119903	Cancer Trained * Pre down vs Cancer Untrained * Pre	-0.00679637	Cancer Trained * Pre down vs Cancer Untrained * Pre	0.479413
423429	cg10550639	SCN3A	0.000474575	2		ENST00000484898.1;ENST00000484898.1	3'UTR;1stExon	SCN3A;SCN3A						NM_001081677;NM_001081676;NM_006922	Body;Body;Body	SCN3A;SCN3A;SCN3A	0.00360965	0.279448	10.3159	3.21184	0.279448	Cancer Trained * Post up vs Cancer Trained * Pre	0.019855	Cancer Trained * Post up vs Cancer Trained * Pre	0.000242764	0.33968	18.2906	4.27675	0.33968	Healthy Aged-matched Trained * Post up vs Healthy Aged-matched Trained * Pre	0.0243471	Healthy Aged-matched Trained * Post up vs Healthy Aged-matched Trained * Pre	0.68749	0.0375569	0.165628	0.406974	0.0375569	Cancer Untrained * Post up vs Cancer Untrained * Pre	0.00252672	Cancer Untrained * Post up vs Cancer Untrained * Pre	0.943525	0.0066034	0.00512023	0.0715558	0.0066034	Cancer Trained * Pre up vs Cancer Untrained * Pre	0.00053694	Cancer Trained * Pre up vs Cancer Untrained * Pre	0.488535
669060	cg07319162	STK39	0.000476576	2		ENST00000461000.1;ENST00000487143.1	3'UTR;3'UTR	STK39;STK39						NM_013233	Body	STK39	6.69401e-05	0.374794	22.7904	4.77393	0.374794	Cancer Trained * Post up vs Cancer Trained * Pre	0.0151508	Cancer Trained * Post up vs Cancer Trained * Pre	0.557966	0.0425583	0.352626	0.593823	0.0425583	Healthy Aged-matched Trained * Post up vs Healthy Aged-matched Trained * Pre	0.00147846	Healthy Aged-matched Trained * Post up vs Healthy Aged-matched Trained * Pre	0.365395	-0.0767671	0.84989	-0.921895	-0.0767671	Cancer Untrained * Post down vs Cancer Untrained * Pre	-0.00334696	Cancer Untrained * Post down vs Cancer Untrained * Pre	0.34217	-0.0806312	0.937602	-0.968299	-0.0806312	Cancer Trained * Pre down vs Cancer Untrained * Pre	-0.00346007	Cancer Trained * Pre down vs Cancer Untrained * Pre	0.0394366
7956	cg14354820	ANK1	0.000478899	8						Unclassified	8:41691539-41693054			NM_001142446	Body	ANK1	0.00221474	0.324832	11.6235	3.40933	0.324832	Cancer Trained * Post up vs Cancer Trained * Pre	0.047624	Cancer Trained * Post up vs Cancer Trained * Pre	0.88137	0.013113	0.0227304	0.150766	0.013113	Healthy Aged-matched Trained * Post up vs Healthy Aged-matched Trained * Pre	0.00241256	Healthy Aged-matched Trained * Post up vs Healthy Aged-matched Trained * Pre	0.944172	-0.00714825	0.00500343	-0.0707349	-0.00714825	Cancer Untrained * Post down vs Cancer Untrained * Pre	-0.00116343	Cancer Untrained * Post down vs Cancer Untrained * Pre	0.486023	0.0714608	0.500039	0.707135	0.0714608	Cancer Trained * Pre up vs Cancer Untrained * Pre	0.0107371	Cancer Trained * Pre up vs Cancer Untrained * Pre	0.0264857
779912	cg03626085	STOML3	0.000484032	13		ENST00000423210.1;ENST00000379631.4	TSS1500;TSS1500	STOML3;STOML3						NM_145286;NM_001144033	TSS1500;TSS1500	STOML3;STOML3	0.00173609	0.180074	12.2969	3.5067	0.180074	Cancer Trained * Post up vs Cancer Trained * Pre	0.00992668	Cancer Trained * Post up vs Cancer Trained * Pre	0.486399	-0.0331197	0.499168	-0.706518	-0.0331197	Healthy Aged-matched Trained * Post down vs Healthy Aged-matched Trained * Pre	-0.00165951	Healthy Aged-matched Trained * Post down vs Healthy Aged-matched Trained * Pre	0.0724684	0.102145	3.51701	1.87537	0.102145	Cancer Untrained * Post up vs Cancer Untrained * Pre	0.00578659	Cancer Untrained * Post up vs Cancer Untrained * Pre	0.484212	0.0386768	0.504247	0.710103	0.0386768	Cancer Trained * Pre up vs Cancer Untrained * Pre	0.00211674	Cancer Trained * Pre up vs Cancer Untrained * Pre	0.00116123
551013	cg08611472	LOC285696	0.000488365	5		ENST00000399760.2	3'UTR	AC091878.1						NR_027253	Body	LOC285696	4.53044e-05	0.317582	24.2516	4.92459	0.317582	Cancer Trained * Post up vs Cancer Trained * Pre	0.0109761	Cancer Trained * Post up vs Cancer Trained * Pre	0.249782	0.069365	1.38832	1.17827	0.069365	Healthy Aged-matched Trained * Post up vs Healthy Aged-matched Trained * Pre	0.00206448	Healthy Aged-matched Trained * Post up vs Healthy Aged-matched Trained * Pre	0.650046	-0.0314109	0.210881	-0.459217	-0.0314109	Cancer Untrained * Post down vs Cancer Untrained * Pre	-0.0011375	Cancer Untrained * Post down vs Cancer Untrained * Pre	0.0213768	-0.167945	6.02853	-2.45531	-0.167945	Cancer Trained * Pre down vs Cancer Untrained * Pre	-0.0061755	Cancer Trained * Pre down vs Cancer Untrained * Pre	0.00150227
792153	cg22461715	NMNAT3	0.000489577	3		ENST00000507242.1;ENST00000406824.1;ENST00000511444.1;ENST00000339837.5;ENST00000406164	TSS1500;5'UTR;5'UTR;5'UTR;5'UTR	NMNAT3;NMNAT3;NMNAT3;NMNAT3;NMNAT3						NM_001200047;NM_178177	Body;5'UTR	NMNAT3;NMNAT3	0.000698805	0.307113	14.9442	3.86578	0.307113	Cancer Trained * Post up vs Cancer Trained * Pre	0.0155225	Cancer Trained * Post up vs Cancer Trained * Pre	0.0257317	0.171985	5.62395	2.37149	0.171985	Healthy Aged-matched Trained * Post up vs Healthy Aged-matched Trained * Pre	0.0095952	Healthy Aged-matched Trained * Post up vs Healthy Aged-matched Trained * Pre	0.192226	-0.112932	1.79621	-1.34023	-0.112932	Cancer Untrained * Post down vs Cancer Untrained * Pre	-0.00587056	Cancer Untrained * Post down vs Cancer Untrained * Pre	0.4685	-0.062029	0.541894	-0.736134	-0.062029	Cancer Trained * Pre down vs Cancer Untrained * Pre	-0.00285342	Cancer Trained * Pre down vs Cancer Untrained * Pre	0.241981
526322	cg18974825		0.000490768	1		ENST00000418348.1	TSS200	RP4-803J11.2									1.46471e-05	0.256382	28.7519	5.36208	0.256382	Cancer Trained * Post up vs Cancer Trained * Pre	0.0101405	Cancer Trained * Post up vs Cancer Trained * Pre	0.432007	0.0348602	0.637867	0.798666	0.0348602	Healthy Aged-matched Trained * Post up vs Healthy Aged-matched Trained * Pre	0.00149306	Healthy Aged-matched Trained * Post up vs Healthy Aged-matched Trained * Pre	0.668258	0.0219926	0.188057	0.433655	0.0219926	Cancer Untrained * Post up vs Cancer Untrained * Pre	0.000835463	Cancer Untrained * Post up vs Cancer Untrained * Pre	0.306072	-0.052991	1.0918	-1.04489	-0.052991	Cancer Trained * Pre down vs Cancer Untrained * Pre	-0.00225786	Cancer Trained * Pre down vs Cancer Untrained * Pre	0.115453
476563	cg07148325	UBXN8	0.000502106	8		ENST00000517341.1;ENST00000265616.5;ENST00000519246.1;ENST00000523607.1;ENST00000518239	1stExon;1stExon;1stExon;1stExon;1stExon;5'UTR;5'UTR;5'UTR;5'UTR;5'UTR;5'UTR;5'UTR	UBXN8;UBXN8;UBXN8;UBXN8;UBXN8;UBXN8;UBXN8;UBXN8;UBXN8;UBXN8;UBXN8;UBXN8		Promoter_Associated	8:30601149-30602178			NM_005671	1stExon	UBXN8	0.00178856	-0.442943	12.2138	-3.49482	-0.442943	Cancer Trained * Post down vs Cancer Trained * Pre	-0.00804084	Cancer Trained * Post down vs Cancer Trained * Pre	0.139302	0.17668	2.33189	1.52705	0.17668	Healthy Aged-matched Trained * Post up vs Healthy Aged-matched Trained * Pre	0.00352429	Healthy Aged-matched Trained * Post up vs Healthy Aged-matched Trained * Pre	0.0901075	0.237013	3.10847	1.76309	0.237013	Cancer Untrained * Post up vs Cancer Untrained * Pre	0.00594344	Cancer Untrained * Post up vs Cancer Untrained * Pre	0.92857	0.012173	0.00819963	0.0905518	0.012173	Cancer Trained * Pre up vs Cancer Untrained * Pre	0.000298303	Cancer Trained * Pre up vs Cancer Untrained * Pre	0.0623254
51925	cg12186702	PLVAP	0.0005115	19		ENST00000252590.3	1stExon	PLVAP				Island	chr19:17487895-17488125	NM_031310	1stExon	PLVAP	0.000576535	0.226118	15.5309	3.94092	0.226118	Cancer Trained * Post up vs Cancer Trained * Pre	0.034608	Cancer Trained * Post up vs Cancer Trained * Pre	0.99529	-0.000312308	3.55528e-05	-0.00596262	-0.000312308	Healthy Aged-matched Trained * Post down vs Healthy Aged-matched Trained * Pre	-5.75384e-05	Healthy Aged-matched Trained * Post down vs Healthy Aged-matched Trained * Pre	0.584495	0.0337156	0.306926	0.554009	0.0337156	Cancer Untrained * Post up vs Cancer Untrained * Pre	0.0052507	Cancer Untrained * Post up vs Cancer Untrained * Pre	0.264673	0.0694397	1.30193	1.14102	0.0694397	Cancer Trained * Pre up vs Cancer Untrained * Pre	0.0105177	Cancer Trained * Pre up vs Cancer Untrained * Pre	0.936496
294049	cg08020627		0.000511984	8		ENST00000391171.1	TSS1500	U1									0.00810493	0.174337	8.27498	2.87663	0.174337	Cancer Trained * Post up vs Cancer Trained * Pre	0.00963573	Cancer Trained * Post up vs Cancer Trained * Pre	0.267931	0.0626868	1.28387	1.13308	0.0626868	Healthy Aged-matched Trained * Post up vs Healthy Aged-matched Trained * Pre	0.00325486	Healthy Aged-matched Trained * Post up vs Healthy Aged-matched Trained * Pre	0.367939	-0.0589413	0.840765	-0.916932	-0.0589413	Cancer Untrained * Post down vs Cancer Untrained * Pre	-0.00369958	Cancer Untrained * Post down vs Cancer Untrained * Pre	0.674565	-0.0273111	0.180516	-0.424871	-0.0273111	Cancer Trained * Pre down vs Cancer Untrained * Pre	-0.00160013	Cancer Trained * Pre down vs Cancer Untrained * Pre	0.0101511
435809	cg14256041	DNAAF5	0.000517986	7								S_Shore	chr7:793118-793767	NR_075098;NM_017802	Body;Body	DNAAF5;DNAAF5	0.00076419	0.461723	14.6747	3.83076	0.461723	Cancer Trained * Post up vs Cancer Trained * Pre	0.0246386	Cancer Trained * Post up vs Cancer Trained * Pre	0.0512768	0.225259	4.19135	2.04728	0.225259	Healthy Aged-matched Trained * Post up vs Healthy Aged-matched Trained * Pre	0.0119812	Healthy Aged-matched Trained * Post up vs Healthy Aged-matched Trained * Pre	0.193528	-0.170819	1.78536	-1.33617	-0.170819	Cancer Untrained * Post down vs Cancer Untrained * Pre	-0.0111876	Cancer Untrained * Post down vs Cancer Untrained * Pre	0.807919	-0.031411	0.0603696	-0.245702	-0.031411	Cancer Trained * Pre down vs Cancer Untrained * Pre	-0.00206749	Cancer Trained * Pre down vs Cancer Untrained * Pre	0.749158
707804	cg04723339		0.000522727	5													0.00395205	0.362612	10.0796	3.17484	0.362612	Cancer Trained * Post up vs Cancer Trained * Pre	0.0223973	Cancer Trained * Post up vs Cancer Trained * Pre	0.0551282	-0.209764	4.04764	-2.01187	-0.209764	Healthy Aged-matched Trained * Post down vs Healthy Aged-matched Trained * Pre	-0.012965	Healthy Aged-matched Trained * Post down vs Healthy Aged-matched Trained * Pre	0.779608	-0.0342672	0.0800137	-0.282867	-0.0342672	Cancer Untrained * Post down vs Cancer Untrained * Pre	-0.00234478	Cancer Untrained * Post down vs Cancer Untrained * Pre	0.363354	0.112165	0.857276	0.925892	0.112165	Cancer Trained * Pre up vs Cancer Untrained * Pre	0.00839687	Cancer Trained * Pre up vs Cancer Untrained * Pre	0.0188118
682012	cg05572627	OR8K3	0.000528125	11		ENST00000312711.1	TSS1500	OR8K3						NM_001005202	TSS1500	OR8K3	5.47921e-05	0.336947	23.534	4.85119	0.336947	Cancer Trained * Post up vs Cancer Trained * Pre	0.0172097	Cancer Trained * Post up vs Cancer Trained * Pre	0.243056	0.0758095	1.42955	1.19564	0.0758095	Healthy Aged-matched Trained * Post up vs Healthy Aged-matched Trained * Pre	0.00363008	Healthy Aged-matched Trained * Post up vs Healthy Aged-matched Trained * Pre	0.0184056	0.185802	6.36093	2.52209	0.185802	Cancer Untrained * Post up vs Cancer Untrained * Pre	0.00962835	Cancer Untrained * Post up vs Cancer Untrained * Pre	0.298226	-0.0782642	1.12861	-1.06236	-0.0782642	Cancer Trained * Pre down vs Cancer Untrained * Pre	-0.00420196	Cancer Trained * Pre down vs Cancer Untrained * Pre	0.011949
636388	cg04636251		0.000528974	5		ENST00000514619.1	TSS200	RP11-425E13.1									1.42344e-05	0.347105	28.8713	5.3732	0.347105	Cancer Trained * Post up vs Cancer Trained * Pre	0.0125112	Cancer Trained * Post up vs Cancer Trained * Pre	0.377606	0.0529724	0.806908	0.89828	0.0529724	Healthy Aged-matched Trained * Post up vs Healthy Aged-matched Trained * Pre	0.00200388	Healthy Aged-matched Trained * Post up vs Healthy Aged-matched Trained * Pre	0.977782	-0.0019274	0.000791289	-0.0281299	-0.0019274	Cancer Untrained * Post down vs Cancer Untrained * Pre	-3.64095e-05	Cancer Untrained * Post down vs Cancer Untrained * Pre	0.148271	-0.102213	2.22539	-1.49177	-0.102213	Cancer Trained * Pre down vs Cancer Untrained * Pre	-0.00384964	Cancer Trained * Pre down vs Cancer Untrained * Pre	0.173392
371361	cg10488006	LOC283140	0.000533754	11		ENST00000504610.2	5'UTR	RP11-356J5.12						NR_126004	Body	LOC283140	0.000112427	0.363702	20.9211	4.57396	0.363702	Cancer Trained * Post up vs Cancer Trained * Pre	0.0129333	Cancer Trained * Post up vs Cancer Trained * Pre	0.0845323	0.130393	3.22691	1.79636	0.130393	Healthy Aged-matched Trained * Post up vs Healthy Aged-matched Trained * Pre	0.00446436	Healthy Aged-matched Trained * Post up vs Healthy Aged-matched Trained * Pre	0.0960698	0.145855	2.9908	1.72939	0.145855	Cancer Untrained * Post up vs Cancer Untrained * Pre	0.00500208	Cancer Untrained * Post up vs Cancer Untrained * Pre	0.579798	-0.0473134	0.31471	-0.56099	-0.0473134	Cancer Trained * Pre down vs Cancer Untrained * Pre	-0.00191692	Cancer Trained * Pre down vs Cancer Untrained * Pre	0.0197457
562954	cg01806088		0.000535215	3													2.04791e-05	0.334272	27.3723	5.23186	0.334272	Cancer Trained * Post up vs Cancer Trained * Pre	0.0147387	Cancer Trained * Post up vs Cancer Trained * Pre	0.123081	0.0930793	2.54683	1.59588	0.0930793	Healthy Aged-matched Trained * Post up vs Healthy Aged-matched Trained * Pre	0.00402233	Healthy Aged-matched Trained * Post up vs Healthy Aged-matched Trained * Pre	0.79703	0.0176162	0.0675747	0.259951	0.0176162	Cancer Untrained * Post up vs Cancer Untrained * Pre	0.000681975	Cancer Untrained * Post up vs Cancer Untrained * Pre	0.149905	-0.10067	2.2068	-1.48553	-0.10067	Cancer Trained * Pre down vs Cancer Untrained * Pre	-0.00484228	Cancer Trained * Pre down vs Cancer Untrained * Pre	0.0420861
449345	cg17173574	GCKR	0.000545806	2		ENST00000478147.1;ENST00000411584.1;ENST00000472290.1	TSS1500;TSS200;5'UTR	GCKR;GCKR;GCKR						NM_001486	Body	GCKR	0.0041542	0.294202	9.95034	3.15442	0.294202	Cancer Trained * Post up vs Cancer Trained * Pre	0.0187087	Cancer Trained * Post up vs Cancer Trained * Pre	0.00266192	0.283973	11.1245	3.33534	0.283973	Healthy Aged-matched Trained * Post up vs Healthy Aged-matched Trained * Pre	0.0172266	Healthy Aged-matched Trained * Post up vs Healthy Aged-matched Trained * Pre	0.862513	0.0173088	0.0306144	0.17497	0.0173088	Cancer Untrained * Post up vs Cancer Untrained * Pre	0.00105641	Cancer Untrained * Post up vs Cancer Untrained * Pre	0.900272	-0.0125236	0.0160269	-0.126598	-0.0125236	Cancer Trained * Pre down vs Cancer Untrained * Pre	-0.00110557	Cancer Trained * Pre down vs Cancer Untrained * Pre	0.280371
758496	cg12147783	CRADD	0.000555472	12		ENST00000548330.1;ENST00000550030.1	TSS200;5'UTR	CRADD;CRADD						NM_003805	Body	CRADD	8.88521e-05	0.244614	21.7596	4.66472	0.244614	Cancer Trained * Post up vs Cancer Trained * Pre	0.0115621	Cancer Trained * Post up vs Cancer Trained * Pre	0.0880077	0.0849892	3.15207	1.77541	0.0849892	Healthy Aged-matched Trained * Post up vs Healthy Aged-matched Trained * Pre	0.00397216	Healthy Aged-matched Trained * Post up vs Healthy Aged-matched Trained * Pre	0.61186	-0.0285812	0.264056	-0.513864	-0.0285812	Cancer Untrained * Post down vs Cancer Untrained * Pre	-0.00160133	Cancer Untrained * Post down vs Cancer Untrained * Pre	0.377218	-0.0500039	0.808245	-0.899024	-0.0500039	Cancer Trained * Pre down vs Cancer Untrained * Pre	-0.00251119	Cancer Trained * Pre down vs Cancer Untrained * Pre	0.129928
578680	cg20584926	SLIT3	0.000560565	5		ENST00000518092.1	3'UTR	SLIT3						NM_003062;NM_001271946	Body;Body	SLIT3;SLIT3	0.000667571	0.314614	15.0828	3.88366	0.314614	Cancer Trained * Post up vs Cancer Trained * Pre	0.00992237	Cancer Trained * Post up vs Cancer Trained * Pre	0.564271	0.0432079	0.341378	0.584275	0.0432079	Healthy Aged-matched Trained * Post up vs Healthy Aged-matched Trained * Pre	0.00148511	Healthy Aged-matched Trained * Post up vs Healthy Aged-matched Trained * Pre	0.123113	-0.137111	2.54638	-1.59574	-0.137111	Cancer Untrained * Post down vs Cancer Untrained * Pre	-0.00483003	Cancer Untrained * Post down vs Cancer Untrained * Pre	0.898012	-0.0111256	0.0167658	-0.129483	-0.0111256	Cancer Trained * Pre down vs Cancer Untrained * Pre	-0.000282183	Cancer Trained * Pre down vs Cancer Untrained * Pre	0.728569
726559	cg10236666	LPP	0.000562859	3		ENST00000471917.1	5'UTR	LPP						NM_001167671;NM_001167672;NM_005578	Body;Body;Body	LPP;LPP;LPP	0.00329768	0.483918	10.5536	3.24863	0.483918	Cancer Trained * Post up vs Cancer Trained * Pre	0.0319049	Cancer Trained * Post up vs Cancer Trained * Pre	0.382516	0.120878	0.79019	0.888926	0.120878	Healthy Aged-matched Trained * Post up vs Healthy Aged-matched Trained * Pre	0.0100319	Healthy Aged-matched Trained * Post up vs Healthy Aged-matched Trained * Pre	0.75441	0.0499724	0.100038	0.316287	0.0499724	Cancer Untrained * Post up vs Cancer Untrained * Pre	0.00377453	Cancer Untrained * Post up vs Cancer Untrained * Pre	0.0927899	0.276131	3.05445	1.7477	0.276131	Cancer Trained * Pre up vs Cancer Untrained * Pre	0.0218507	Cancer Trained * Pre up vs Cancer Untrained * Pre	0.512771
698941	cg06442148	ATP6V0A4	0.000563562	7		ENST00000393054.1;ENST00000483139.1;ENST00000353492.4;ENST00000310018.2	5'UTR;3'UTR;5'UTR;5'UTR	ATP6V0A4;ATP6V0A4;ATP6V0A4;ATP6V0A4						NM_130840;NM_020632;NM_130841	5'UTR;5'UTR;5'UTR	ATP6V0A4;ATP6V0A4;ATP6V0A4	0.00220897	0.24993	11.6307	3.41037	0.24993	Cancer Trained * Post up vs Cancer Trained * Pre	0.0294443	Cancer Trained * Post up vs Cancer Trained * Pre	0.635839	0.0320701	0.229801	0.479375	0.0320701	Healthy Aged-matched Trained * Post up vs Healthy Aged-matched Trained * Pre	0.00422048	Healthy Aged-matched Trained * Post up vs Healthy Aged-matched Trained * Pre	0.964447	0.00349961	0.00202701	0.0450223	0.00349961	Cancer Untrained * Post up vs Cancer Untrained * Pre	0.000743121	Cancer Untrained * Post up vs Cancer Untrained * Pre	0.0571954	-0.154976	3.97509	-1.99376	-0.154976	Cancer Trained * Pre down vs Cancer Untrained * Pre	-0.0185478	Cancer Trained * Pre down vs Cancer Untrained * Pre	0.34867
196969	cg24544356	FSTL5	0.000566948	4		ENST00000511170.1	TSS1500	FSTL5						NM_001128428;NM_020116;NM_001128427	Body;Body;Body	FSTL5;FSTL5;FSTL5	0.000574594	0.269313	15.5412	3.94224	0.269313	Cancer Trained * Post up vs Cancer Trained * Pre	0.0172408	Cancer Trained * Post up vs Cancer Trained * Pre	0.00451032	0.194613	9.73851	3.12066	0.194613	Healthy Aged-matched Trained * Post up vs Healthy Aged-matched Trained * Pre	0.0131759	Healthy Aged-matched Trained * Post up vs Healthy Aged-matched Trained * Pre	0.517177	0.0476063	0.431664	0.657012	0.0476063	Cancer Untrained * Post up vs Cancer Untrained * Pre	0.0031841	Cancer Untrained * Post up vs Cancer Untrained * Pre	0.985946	-0.00128917	0.000316544	-0.0177917	-0.00128917	Cancer Trained * Pre down vs Cancer Untrained * Pre	-0.000188184	Cancer Trained * Pre down vs Cancer Untrained * Pre	0.313122
611104	cg19899614		0.000569854	2													0.000740962	0.260441	14.7675	3.84285	0.260441	Cancer Trained * Post up vs Cancer Trained * Pre	0.0164422	Cancer Trained * Post up vs Cancer Trained * Pre	0.00294859	0.203793	10.8505	3.294	0.203793	Healthy Aged-matched Trained * Post up vs Healthy Aged-matched Trained * Pre	0.0135867	Healthy Aged-matched Trained * Post up vs Healthy Aged-matched Trained * Pre	0.059523	0.141903	3.89688	1.97405	0.141903	Cancer Untrained * Post up vs Cancer Untrained * Pre	0.00912154	Cancer Untrained * Post up vs Cancer Untrained * Pre	0.868922	-0.0119854	0.0277996	-0.166732	-0.0119854	Cancer Trained * Pre down vs Cancer Untrained * Pre	-0.000826329	Cancer Trained * Pre down vs Cancer Untrained * Pre	0.48122
603778	cg02635662	DOCK4-AS1	0.000572146	7		ENST00000452714.1;ENST00000469898.1	TSS1500;3'UTR	AC003077.1;DOCK4						NR_103806;NM_014705	TSS1500;Body	DOCK4-AS1;DOCK4	0.000478037	0.329532	16.1116	4.01392	0.329532	Cancer Trained * Post up vs Cancer Trained * Pre	0.0145424	Cancer Trained * Post up vs Cancer Trained * Pre	0.0168419	0.19196	6.5606	2.56137	0.19196	Healthy Aged-matched Trained * Post up vs Healthy Aged-matched Trained * Pre	0.00789649	Healthy Aged-matched Trained * Post up vs Healthy Aged-matched Trained * Pre	0.58733	0.0478758	0.302289	0.549808	0.0478758	Cancer Untrained * Post up vs Cancer Untrained * Pre	0.00199966	Cancer Untrained * Post up vs Cancer Untrained * Pre	0.574476	-0.0495414	0.323688	-0.568936	-0.0495414	Cancer Trained * Pre down vs Cancer Untrained * Pre	-0.00282928	Cancer Trained * Pre down vs Cancer Untrained * Pre	0.0627084
79928	cg00578039	C6orf25	0.000576268	6		ENST00000466312.1;ENST00000471545.1;ENST00000480039.1;ENST00000460663.1	5'UTR;5'UTR;ExonBnd;5'UTR	C6orf25;C6orf25;C6orf25;C6orf25				N_Shore	chr6:31691425-31691718	NM_138274;NM_138273;NM_138275;NM_138272;NM_025260;NM_138277	Body;Body;Body;Body;Body;Body	C6orf25;C6orf25;C6orf25;C6orf25;C6orf25;C6orf25	0.000186286	0.733156	19.1765	4.37909	0.733156	Cancer Trained * Post up vs Cancer Trained * Pre	0.0210319	Cancer Trained * Post up vs Cancer Trained * Pre	0.111444	-0.252183	2.72263	-1.65004	-0.252183	Healthy Aged-matched Trained * Post down vs Healthy Aged-matched Trained * Pre	-0.00890471	Healthy Aged-matched Trained * Post down vs Healthy Aged-matched Trained * Pre	0.0301949	0.408098	5.28145	2.29814	0.408098	Cancer Untrained * Post up vs Cancer Untrained * Pre	0.0136144	Cancer Untrained * Post up vs Cancer Untrained * Pre	0.635938	0.0851012	0.229665	0.479234	0.0851012	Cancer Trained * Pre up vs Cancer Untrained * Pre	0.00332124	Cancer Trained * Pre up vs Cancer Untrained * Pre	0.00412547
645382	cg12965603		0.000576324	14								S_Shelf	chr14:39900676-39902206				4.604e-05	0.327452	24.1904	4.91837	0.327452	Cancer Trained * Post up vs Cancer Trained * Pre	0.0126493	Cancer Trained * Post up vs Cancer Trained * Pre	0.156194	0.0888564	2.1375	1.46202	0.0888564	Healthy Aged-matched Trained * Post up vs Healthy Aged-matched Trained * Pre	0.00347257	Healthy Aged-matched Trained * Post up vs Healthy Aged-matched Trained * Pre	0.0513405	-0.144528	4.18888	-2.04667	-0.144528	Cancer Untrained * Post down vs Cancer Untrained * Pre	-0.0059567	Cancer Untrained * Post down vs Cancer Untrained * Pre	0.0157606	-0.182935	6.71103	-2.59057	-0.182935	Cancer Trained * Pre down vs Cancer Untrained * Pre	-0.00747651	Cancer Trained * Pre down vs Cancer Untrained * Pre	0.169035
473856	cg09393778	KIF13B	0.000579571	8		ENST00000517632.1;ENST00000523661.1	TSS200;5'UTR	CTD-2647L4.1;CTD-2647L4.1						NM_015254	Body	KIF13B	0.000136867	0.315478	20.2328	4.49809	0.315478	Cancer Trained * Post up vs Cancer Trained * Pre	0.0164768	Cancer Trained * Post up vs Cancer Trained * Pre	0.0178862	0.16229	6.42511	2.53478	0.16229	Healthy Aged-matched Trained * Post up vs Healthy Aged-matched Trained * Pre	0.00833865	Healthy Aged-matched Trained * Post up vs Healthy Aged-matched Trained * Pre	0.453878	0.0565983	0.578857	0.760827	0.0565983	Cancer Untrained * Post up vs Cancer Untrained * Pre	0.00297336	Cancer Untrained * Post up vs Cancer Untrained * Pre	0.539236	-0.0463098	0.387533	-0.622522	-0.0463098	Cancer Trained * Pre down vs Cancer Untrained * Pre	-0.00248407	Cancer Trained * Pre down vs Cancer Untrained * Pre	0.141966
788260	cg18284050		0.000580618	16													0.00195403	0.206243	11.9681	3.45949	0.206243	Cancer Trained * Post up vs Cancer Trained * Pre	0.00967084	Cancer Trained * Post up vs Cancer Trained * Pre	0.00670282	0.160896	8.74049	2.95643	0.160896	Healthy Aged-matched Trained * Post up vs Healthy Aged-matched Trained * Pre	0.00779307	Healthy Aged-matched Trained * Post up vs Healthy Aged-matched Trained * Pre	0.0368266	-0.139468	4.86477	-2.20562	-0.139468	Cancer Untrained * Post down vs Cancer Untrained * Pre	-0.0070798	Cancer Untrained * Post down vs Cancer Untrained * Pre	0.277682	-0.0701708	1.23147	-1.10972	-0.0701708	Cancer Trained * Pre down vs Cancer Untrained * Pre	-0.00342959	Cancer Trained * Pre down vs Cancer Untrained * Pre	0.608258
166427	cg16761990		0.000592205	2		ENST00000430520.1;ENST00000450551.1;ENST00000435237.1	TSS200;3'UTR;5'UTR	AC068490.1;AC068490.2;AC067959.1									0.0018751	0.283091	12.0823	3.47597	0.283091	Cancer Trained * Post up vs Cancer Trained * Pre	0.0141361	Cancer Trained * Post up vs Cancer Trained * Pre	0.00687192	0.219025	8.67895	2.94601	0.219025	Healthy Aged-matched Trained * Post up vs Healthy Aged-matched Trained * Pre	0.0107159	Healthy Aged-matched Trained * Post up vs Healthy Aged-matched Trained * Pre	0.813329	0.0206146	0.05695	0.238642	0.0206146	Cancer Untrained * Post up vs Cancer Untrained * Pre	0.000945058	Cancer Untrained * Post up vs Cancer Untrained * Pre	0.941784	0.00637212	0.00544142	0.073766	0.00637212	Cancer Trained * Pre up vs Cancer Untrained * Pre	0.000250998	Cancer Trained * Pre up vs Cancer Untrained * Pre	0.302313
253404	cg26946376		0.000594644	3					chr3:48332679-48332679								0.00232763	0.178007	11.4878	3.38937	0.178007	Cancer Trained * Post up vs Cancer Trained * Pre	0.00871542	Cancer Trained * Post up vs Cancer Trained * Pre	0.0339236	0.107589	5.03594	2.24409	0.107589	Healthy Aged-matched Trained * Post up vs Healthy Aged-matched Trained * Pre	0.00549846	Healthy Aged-matched Trained * Post up vs Healthy Aged-matched Trained * Pre	0.0146718	0.146054	6.87446	2.62192	0.146054	Cancer Untrained * Post up vs Cancer Untrained * Pre	0.00765838	Cancer Untrained * Post up vs Cancer Untrained * Pre	0.0882278	0.0988264	3.14744	1.7741	0.0988264	Cancer Trained * Pre up vs Cancer Untrained * Pre	0.00524209	Cancer Trained * Pre up vs Cancer Untrained * Pre	0.415323
418225	cg15933546	DNAH8	0.000596268	6		ENST00000327475.6;ENST00000359357.3	1stExon;TSS200	DNAH8;DNAH8						NM_001371;NM_001371	1stExon;5'UTR	DNAH8;DNAH8	0.00115713	0.265059	13.4513	3.6676	0.265059	Cancer Trained * Post up vs Cancer Trained * Pre	0.010539	Cancer Trained * Post up vs Cancer Trained * Pre	0.0940296	-0.114841	3.03009	-1.74072	-0.114841	Healthy Aged-matched Trained * Post down vs Healthy Aged-matched Trained * Pre	-0.00507131	Healthy Aged-matched Trained * Post down vs Healthy Aged-matched Trained * Pre	0.395308	0.0662997	0.748082	0.864917	0.0662997	Cancer Untrained * Post up vs Cancer Untrained * Pre	0.00299601	Cancer Untrained * Post up vs Cancer Untrained * Pre	0.187836	0.103794	1.83344	1.35405	0.103794	Cancer Trained * Pre up vs Cancer Untrained * Pre	0.00473153	Cancer Trained * Pre up vs Cancer Untrained * Pre	0.1016
312350	cg17473206		0.000617955	14		ENST00000555106.1;ENST00000555909.1	TSS1500;5'UTR	RP11-293M10.2;RP11-293M10.2									3.25341e-05	0.335973	25.5283	5.05256	0.335973	Cancer Trained * Post up vs Cancer Trained * Pre	0.0152581	Cancer Trained * Post up vs Cancer Trained * Pre	0.607183	0.0316052	0.271089	0.520662	0.0316052	Healthy Aged-matched Trained * Post up vs Healthy Aged-matched Trained * Pre	0.00123851	Healthy Aged-matched Trained * Post up vs Healthy Aged-matched Trained * Pre	0.530263	0.0448889	0.405079	0.636458	0.0448889	Cancer Untrained * Post up vs Cancer Untrained * Pre	0.00208422	Cancer Untrained * Post up vs Cancer Untrained * Pre	0.0515713	-0.144196	4.17994	-2.04449	-0.144196	Cancer Trained * Pre down vs Cancer Untrained * Pre	-0.00703221	Cancer Trained * Pre down vs Cancer Untrained * Pre	0.000756181
187010	cg26819347	KRT18P55	0.000628545	17		ENST00000385109.1	TSS200	AC061975.9						NR_028334	Body	KRT18P55	0.00104085	0.362451	13.7595	3.70937	0.362451	Cancer Trained * Post up vs Cancer Trained * Pre	0.0265062	Cancer Trained * Post up vs Cancer Trained * Pre	0.00266881	0.297414	11.1175	3.33429	0.297414	Healthy Aged-matched Trained * Post up vs Healthy Aged-matched Trained * Pre	0.0201059	Healthy Aged-matched Trained * Post up vs Healthy Aged-matched Trained * Pre	0.941131	-0.00773089	0.00556429	-0.0745942	-0.00773089	Cancer Untrained * Post down vs Cancer Untrained * Pre	-0.000789058	Cancer Untrained * Post down vs Cancer Untrained * Pre	0.121929	-0.165931	2.56335	-1.60105	-0.165931	Cancer Trained * Pre down vs Cancer Untrained * Pre	-0.0129787	Cancer Trained * Pre down vs Cancer Untrained * Pre	0.0796131
338071	cg07847895	GRTP1-AS1	0.000629218	13		ENST00000419199.1;ENST00000423246.1;ENST00000326039.3	5'UTR;5'UTR;TSS1500	GRTP1-AS1;GRTP1-AS1;GRTP1						NR_120385;NR_046541;NM_001286733;NM_024719;NM_001286732	Body;Body;Body;Body;Body	GRTP1-AS1;GRTP1-AS1;GRTP1;GRTP1;GRTP1	0.0009008	0.269115	14.1845	3.76623	0.269115	Cancer Trained * Post up vs Cancer Trained * Pre	0.0111434	Cancer Trained * Post up vs Cancer Trained * Pre	0.000851022	0.247124	14.3532	3.78856	0.247124	Healthy Aged-matched Trained * Post up vs Healthy Aged-matched Trained * Pre	0.0108295	Healthy Aged-matched Trained * Post up vs Healthy Aged-matched Trained * Pre	0.410765	-0.0634022	0.699832	-0.83656	-0.0634022	Cancer Untrained * Post down vs Cancer Untrained * Pre	-0.00287411	Cancer Untrained * Post down vs Cancer Untrained * Pre	0.174419	-0.105947	1.95418	-1.39792	-0.105947	Cancer Trained * Pre down vs Cancer Untrained * Pre	-0.00466894	Cancer Trained * Pre down vs Cancer Untrained * Pre	0.39394
244782	cg09137789	PTPN4	0.000635692	2		ENST00000460289.1;ENST00000485247.1	5'UTR;5'UTR	PTPN4;PTPN4						NM_002830	Body	PTPN4	2.33701e-05	0.396475	26.8391	5.18065	0.396475	Cancer Trained * Post up vs Cancer Trained * Pre	0.0140819	Cancer Trained * Post up vs Cancer Trained * Pre	0.658341	-0.0312659	0.20029	-0.447537	-0.0312659	Healthy Aged-matched Trained * Post down vs Healthy Aged-matched Trained * Pre	-0.0012166	Healthy Aged-matched Trained * Post down vs Healthy Aged-matched Trained * Pre	0.270641	-0.0914426	1.26906	-1.12652	-0.0914426	Cancer Untrained * Post down vs Cancer Untrained * Pre	-0.0034892	Cancer Untrained * Post down vs Cancer Untrained * Pre	0.0670593	-0.15541	3.66555	-1.91456	-0.15541	Cancer Trained * Pre down vs Cancer Untrained * Pre	-0.00584668	Cancer Trained * Pre down vs Cancer Untrained * Pre	0.0702515
501860	cg03822389	UBASH3B	0.00063814	11		ENST00000526386.1	5'UTR	UBASH3B						NM_032873	Body	UBASH3B	0.00280462	0.360332	10.9843	3.31425	0.360332	Cancer Trained * Post up vs Cancer Trained * Pre	0.0236941	Cancer Trained * Post up vs Cancer Trained * Pre	0.703381	-0.0382262	0.148343	-0.385153	-0.0382262	Healthy Aged-matched Trained * Post down vs Healthy Aged-matched Trained * Pre	-0.00239252	Healthy Aged-matched Trained * Post down vs Healthy Aged-matched Trained * Pre	0.381984	0.102625	0.791989	0.889938	0.102625	Cancer Untrained * Post up vs Cancer Untrained * Pre	0.00786571	Cancer Untrained * Post up vs Cancer Untrained * Pre	0.400944	0.0985383	0.730167	0.854498	0.0985383	Cancer Trained * Pre up vs Cancer Untrained * Pre	0.008264	Cancer Trained * Pre up vs Cancer Untrained * Pre	0.00607036
660263	cg13375187	THBS1	0.000647355	15		ENST00000484734.1;ENST00000560769.1;ENST00000560769.1;ENST00000559746.1;ENST00000559746	5'UTR;3'UTR;1stExon;1stExon;5'UTR	THBS1;CTD-2033D15.1;CTD-2033D15.1;THBS1;THBS1		Unclassified_Cell_type_specific	15:39886266-39886472			NM_003246	Body	THBS1	0.00107145	0.286404	13.6749	3.69796	0.286404	Cancer Trained * Post up vs Cancer Trained * Pre	0.0147337	Cancer Trained * Post up vs Cancer Trained * Pre	0.128873	0.111035	2.46643	1.57049	0.111035	Healthy Aged-matched Trained * Post up vs Healthy Aged-matched Trained * Pre	0.00503457	Healthy Aged-matched Trained * Post up vs Healthy Aged-matched Trained * Pre	0.480256	0.0588676	0.51353	0.71661	0.0588676	Cancer Untrained * Post up vs Cancer Untrained * Pre	0.00267777	Cancer Untrained * Post up vs Cancer Untrained * Pre	0.0278122	-0.191893	5.4567	-2.33596	-0.191893	Cancer Trained * Pre down vs Cancer Untrained * Pre	-0.0101528	Cancer Trained * Pre down vs Cancer Untrained * Pre	0.000673696
130622	cg23451821	UBE3C	0.000657877	7		ENST00000474153.1;ENST00000470408.1	5'UTR;5'UTR	UBE3C;UBE3C						NM_014671	Body	UBE3C	0.000222255	0.325277	18.5837	4.31088	0.325277	Cancer Trained * Post up vs Cancer Trained * Pre	0.0130748	Cancer Trained * Post up vs Cancer Trained * Pre	0.109893	0.114177	2.74769	1.65762	0.114177	Healthy Aged-matched Trained * Post up vs Healthy Aged-matched Trained * Pre	0.00461977	Healthy Aged-matched Trained * Post up vs Healthy Aged-matched Trained * Pre	0.28293	-0.0878261	1.20426	-1.09739	-0.0878261	Cancer Untrained * Post down vs Cancer Untrained * Pre	-0.00389306	Cancer Untrained * Post down vs Cancer Untrained * Pre	0.519439	-0.052296	0.426982	-0.653439	-0.052296	Cancer Trained * Pre down vs Cancer Untrained * Pre	-0.00238916	Cancer Trained * Pre down vs Cancer Untrained * Pre	0.405941
610089	cg08037541	SP2	0.000661858	17		ENST00000322172.8	TSS200	SP2		Promoter_Associated	17:45972785-45974766	N_Shore	chr17:45973465-45974254	NM_003110	TSS200	SP2	0.00139693	-0.508876	12.9103	-3.59309	-0.508876	Cancer Trained * Post down vs Cancer Trained * Pre	-0.0151519	Cancer Trained * Post down vs Cancer Trained * Pre	0.0250545	0.30817	5.68165	2.38362	0.30817	Healthy Aged-matched Trained * Post up vs Healthy Aged-matched Trained * Pre	0.00708883	Healthy Aged-matched Trained * Post up vs Healthy Aged-matched Trained * Pre	0.420609	0.123005	0.670516	0.81885	0.123005	Cancer Untrained * Post up vs Cancer Untrained * Pre	0.00325962	Cancer Untrained * Post up vs Cancer Untrained * Pre	0.0148206	0.393195	6.85135	2.61751	0.393195	Cancer Trained * Pre up vs Cancer Untrained * Pre	0.0121508	Cancer Trained * Pre up vs Cancer Untrained * Pre	1.54495e-05
275274	cg01951274	MIR142	0.000663941	17		ENST00000384835.1	TSS1500	MIR142		Promoter_Associated	17:56409205-56410254			NR_029683	TSS1500	MIR142	0.000336673	0.274947	17.2234	4.15011	0.274947	Cancer Trained * Post up vs Cancer Trained * Pre	0.0344272	Cancer Trained * Post up vs Cancer Trained * Pre	0.631634	0.0293548	0.235593	0.485379	0.0293548	Healthy Aged-matched Trained * Post up vs Healthy Aged-matched Trained * Pre	0.00361186	Healthy Aged-matched Trained * Post up vs Healthy Aged-matched Trained * Pre	0.815453	-0.0165746	0.055636	-0.235873	-0.0165746	Cancer Untrained * Post down vs Cancer Untrained * Pre	-0.0021589	Cancer Untrained * Post down vs Cancer Untrained * Pre	0.822839	-0.0158991	0.0511934	-0.22626	-0.0158991	Cancer Trained * Pre down vs Cancer Untrained * Pre	-0.00205485	Cancer Trained * Pre down vs Cancer Untrained * Pre	0.0187714
2238	cg24844295	RPTOR	0.000674273	17		ENST00000574767.1;ENST00000575542.1;ENST00000577161.1	3'UTR;5'UTR;5'UTR	RPTOR;RPTOR;RPTOR		Promoter_Associated	17:78820436-78822003	S_Shelf	chr17:78818440-78818696	NM_001163034;NM_020761	Body;Body	RPTOR;RPTOR	0.00317891	0.355621	10.6506	3.26352	0.355621	Cancer Trained * Post up vs Cancer Trained * Pre	0.00787162	Cancer Trained * Post up vs Cancer Trained * Pre	0.0178033	0.25235	6.43554	2.53684	0.25235	Healthy Aged-matched Trained * Post up vs Healthy Aged-matched Trained * Pre	0.00482335	Healthy Aged-matched Trained * Post up vs Healthy Aged-matched Trained * Pre	0.11074	0.191106	2.73396	1.65347	0.191106	Cancer Untrained * Post up vs Cancer Untrained * Pre	0.00360885	Cancer Untrained * Post up vs Cancer Untrained * Pre	0.526585	-0.0742254	0.41243	-0.642207	-0.0742254	Cancer Trained * Pre down vs Cancer Untrained * Pre	-0.00196413	Cancer Trained * Pre down vs Cancer Untrained * Pre	0.0164039
389531	cg23729284		0.000680982	2					chr2:191709790-191709790								0.000428205	0.252813	16.4572	4.05674	0.252813	Cancer Trained * Post up vs Cancer Trained * Pre	0.0116519	Cancer Trained * Post up vs Cancer Trained * Pre	0.0856798	0.101796	3.20182	1.78936	0.101796	Healthy Aged-matched Trained * Post up vs Healthy Aged-matched Trained * Pre	0.004254	Healthy Aged-matched Trained * Post up vs Healthy Aged-matched Trained * Pre	0.506161	0.0445866	0.454999	0.674536	0.0445866	Cancer Untrained * Post up vs Cancer Untrained * Pre	0.00187349	Cancer Untrained * Post up vs Cancer Untrained * Pre	0.0745954	-0.122988	3.46203	-1.86065	-0.122988	Cancer Trained * Pre down vs Cancer Untrained * Pre	-0.00596782	Cancer Trained * Pre down vs Cancer Untrained * Pre	0.0020004
329444	cg00741800	SLC24A4	0.000683233	14		ENST00000318079.5	5'UTR	SLC24A4						NM_153647;NM_153646;NM_153648	Body;Body;Body	SLC24A4;SLC24A4;SLC24A4	0.0012591	0.297889	13.2076	3.63423	0.297889	Cancer Trained * Post up vs Cancer Trained * Pre	0.0144199	Cancer Trained * Post up vs Cancer Trained * Pre	0.604078	0.0392978	0.275825	0.52519	0.0392978	Healthy Aged-matched Trained * Post up vs Healthy Aged-matched Trained * Pre	0.00191664	Healthy Aged-matched Trained * Post up vs Healthy Aged-matched Trained * Pre	0.117514	0.140949	2.62839	1.62123	0.140949	Cancer Untrained * Post up vs Cancer Untrained * Pre	0.00757314	Cancer Untrained * Post up vs Cancer Untrained * Pre	0.0928899	0.151895	3.05247	1.74713	0.151895	Cancer Trained * Pre up vs Cancer Untrained * Pre	0.0082177	Cancer Trained * Pre up vs Cancer Untrained * Pre	0.341588
361886	cg27310486	CCDC71	0.000693326	3		ENST00000321895.6	3'UTR	CCDC71				N_Shelf	chr3:49203285-49203820	NM_022903	3'UTR	CCDC71	0.00599042	0.139728	9.01984	3.0033	0.139728	Cancer Trained * Post up vs Cancer Trained * Pre	0.0227481	Cancer Trained * Post up vs Cancer Trained * Pre	0.00102708	0.157764	13.7984	3.71462	0.157764	Healthy Aged-matched Trained * Post up vs Healthy Aged-matched Trained * Pre	0.0253154	Healthy Aged-matched Trained * Post up vs Healthy Aged-matched Trained * Pre	0.0952897	0.0855529	3.00571	1.7337	0.0855529	Cancer Untrained * Post up vs Cancer Untrained * Pre	0.0139691	Cancer Untrained * Post up vs Cancer Untrained * Pre	0.726107	0.0174822	0.125508	0.354271	0.0174822	Cancer Trained * Pre up vs Cancer Untrained * Pre	0.0028184	Cancer Trained * Pre up vs Cancer Untrained * Pre	0.560476
650501	cg00768299		0.000694766	6								N_Shore	chr6:147728082-147728320				0.00265268	0.505249	11.1338	3.33674	0.505249	Cancer Trained * Post up vs Cancer Trained * Pre	0.0209294	Cancer Trained * Post up vs Cancer Trained * Pre	0.0126461	0.371351	7.21745	2.68653	0.371351	Healthy Aged-matched Trained * Post up vs Healthy Aged-matched Trained * Pre	0.0159848	Healthy Aged-matched Trained * Post up vs Healthy Aged-matched Trained * Pre	0.800997	0.0409149	0.0648998	0.254754	0.0409149	Cancer Untrained * Post up vs Cancer Untrained * Pre	0.00161239	Cancer Untrained * Post up vs Cancer Untrained * Pre	0.774555	0.0465018	0.0838338	0.289541	0.0465018	Cancer Trained * Pre up vs Cancer Untrained * Pre	0.00252172	Cancer Trained * Pre up vs Cancer Untrained * Pre	0.279119
265362	cg01180835	MYLK4	0.000695153	6								S_Shore	chr6:2685400-2685625	NM_001012418	Body	MYLK4	0.00120773	0.235109	13.3276	3.6507	0.235109	Cancer Trained * Post up vs Cancer Trained * Pre	0.0131102	Cancer Trained * Post up vs Cancer Trained * Pre	0.000529484	0.233637	15.7936	3.97412	0.233637	Healthy Aged-matched Trained * Post up vs Healthy Aged-matched Trained * Pre	0.0134959	Healthy Aged-matched Trained * Post up vs Healthy Aged-matched Trained * Pre	0.793446	0.0180779	0.0700418	0.264654	0.0180779	Cancer Untrained * Post up vs Cancer Untrained * Pre	0.000949031	Cancer Untrained * Post up vs Cancer Untrained * Pre	0.351986	-0.0647855	0.899534	-0.948437	-0.0647855	Cancer Trained * Pre down vs Cancer Untrained * Pre	-0.00397201	Cancer Trained * Pre down vs Cancer Untrained * Pre	0.340227
582814	cg02362690		0.000698549	6								N_Shore	chr6:168390141-168390354				0.00241292	0.350617	11.3899	3.3749	0.350617	Cancer Trained * Post up vs Cancer Trained * Pre	0.0248065	Cancer Trained * Post up vs Cancer Trained * Pre	0.0283162	0.220755	5.41828	2.32772	0.220755	Healthy Aged-matched Trained * Post up vs Healthy Aged-matched Trained * Pre	0.0141743	Healthy Aged-matched Trained * Post up vs Healthy Aged-matched Trained * Pre	0.453845	-0.0838427	0.578943	-0.760883	-0.0838427	Cancer Untrained * Post down vs Cancer Untrained * Pre	-0.00652206	Cancer Untrained * Post down vs Cancer Untrained * Pre	0.584391	-0.061064	0.307097	-0.554163	-0.061064	Cancer Trained * Pre down vs Cancer Untrained * Pre	-0.00515294	Cancer Trained * Pre down vs Cancer Untrained * Pre	0.094634
706327	cg01901872		0.000706436	5													0.00397413	0.379557	10.0651	3.17256	0.379557	Cancer Trained * Post up vs Cancer Trained * Pre	0.0631074	Cancer Trained * Post up vs Cancer Trained * Pre	0.013401	0.29066	7.08299	2.66139	0.29066	Healthy Aged-matched Trained * Post up vs Healthy Aged-matched Trained * Pre	0.0498567	Healthy Aged-matched Trained * Post up vs Healthy Aged-matched Trained * Pre	0.479889	0.0910109	0.514398	0.717216	0.0910109	Cancer Untrained * Post up vs Cancer Untrained * Pre	0.0153528	Cancer Untrained * Post up vs Cancer Untrained * Pre	0.804045	0.0318208	0.0628833	0.250766	0.0318208	Cancer Trained * Pre up vs Cancer Untrained * Pre	0.00513348	Cancer Trained * Pre up vs Cancer Untrained * Pre	0.0370156
232544	cg27641851	TRPT1	0.000707138	11		ENST00000539325.1;ENST00000546089.1;ENST00000543358.1;ENST00000422364.2;ENST00000535000	5'UTR;TSS1500;5'UTR;1stExon;5'UTR;1stExon;5'UTR;TSS1500;TSS1500;TSS1500;TSS1500;TSS1500	NUDT22;TRPT1;NUDT22;NUDT22;NUDT22;NUDT22;NUDT22;TRPT1;TRPT1;TRPT1;TRPT1;TRPT1;TRPT1;TRP		Promoter_Associated	11:63992838-63994607	S_Shore	chr11:63993589-63993834	NM_001160393;NM_001271831;NM_001128612;NM_001128613;NM_032344;NM_001160390;NM_001033678	TSS1500;5'UTR;5'UTR;5'UTR;5'UTR;TSS1500;TSS1500;TSS1500;TSS1500;TSS1500;ExonBnd;ExonBnd	TRPT1;NUDT22;NUDT22;NUDT22;NUDT22;TRPT1;TRPT1;TRPT1;TRPT1;TRPT1;NUDT22;NUDT22;NUDT22;NU	0.00596291	-0.322967	9.03135	-3.00522	-0.322967	Cancer Trained * Post down vs Cancer Trained * Pre	-0.0157822	Cancer Trained * Post down vs Cancer Trained * Pre	0.0544454	-0.197975	4.07227	-2.01799	-0.197975	Healthy Aged-matched Trained * Post down vs Healthy Aged-matched Trained * Pre	-0.00891373	Healthy Aged-matched Trained * Post down vs Healthy Aged-matched Trained * Pre	0.173902	0.159544	1.95905	1.39966	0.159544	Cancer Untrained * Post up vs Cancer Untrained * Pre	0.00799392	Cancer Untrained * Post up vs Cancer Untrained * Pre	0.342159	0.110377	0.937646	0.968321	0.110377	Cancer Trained * Pre up vs Cancer Untrained * Pre	0.0048969	Cancer Trained * Pre up vs Cancer Untrained * Pre	0.0417963
642564	cg18387732		0.000713799	20													0.00574723	0.22005	9.12361	3.02053	0.22005	Cancer Trained * Post up vs Cancer Trained * Pre	0.0104138	Cancer Trained * Post up vs Cancer Trained * Pre	0.0107262	-0.183381	7.60351	-2.75745	-0.183381	Healthy Aged-matched Trained * Post down vs Healthy Aged-matched Trained * Pre	-0.0079954	Healthy Aged-matched Trained * Post down vs Healthy Aged-matched Trained * Pre	0.0513077	-0.158172	4.19015	-2.04699	-0.158172	Cancer Untrained * Post down vs Cancer Untrained * Pre	-0.0075921	Cancer Untrained * Post down vs Cancer Untrained * Pre	0.101234	-0.131485	2.8955	-1.70162	-0.131485	Cancer Trained * Pre down vs Cancer Untrained * Pre	-0.00623309	Cancer Trained * Pre down vs Cancer Untrained * Pre	0.000278943
612550	cg23586103		0.000718104	13		ENST00000452288.1	TSS1500	RP11-165D7.3									0.00100633	0.228522	13.8582	3.72266	0.228522	Cancer Trained * Post up vs Cancer Trained * Pre	0.0104151	Cancer Trained * Post up vs Cancer Trained * Pre	0.0494569	0.11571	4.26356	2.06484	0.11571	Healthy Aged-matched Trained * Post up vs Healthy Aged-matched Trained * Pre	0.00548758	Healthy Aged-matched Trained * Post up vs Healthy Aged-matched Trained * Pre	0.348952	-0.0621502	0.911136	-0.954535	-0.0621502	Cancer Untrained * Post down vs Cancer Untrained * Pre	-0.00305325	Cancer Untrained * Post down vs Cancer Untrained * Pre	0.991081	0.00073514	0.000127479	0.0112907	0.00073514	Cancer Trained * Pre up vs Cancer Untrained * Pre	-3.23415e-05	Cancer Trained * Pre down vs Cancer Untrained * Pre	0.779695
697425	cg20326159	NETO2	0.000731505	16		ENST00000564667.1	TSS1500	NETO2						NM_018092;NM_001201477	Body;Body	NETO2;NETO2	0.000433287	0.333821	16.42	4.05216	0.333821	Cancer Trained * Post up vs Cancer Trained * Pre	0.012323	Cancer Trained * Post up vs Cancer Trained * Pre	0.00476528	0.232982	9.59778	3.09803	0.232982	Healthy Aged-matched Trained * Post up vs Healthy Aged-matched Trained * Pre	0.00941209	Healthy Aged-matched Trained * Post up vs Healthy Aged-matched Trained * Pre	0.979633	-0.00225316	0.000664933	-0.0257863	-0.00225316	Cancer Untrained * Post down vs Cancer Untrained * Pre	-7.72715e-05	Cancer Untrained * Post down vs Cancer Untrained * Pre	0.590873	-0.0475837	0.296558	-0.544572	-0.0475837	Cancer Trained * Pre down vs Cancer Untrained * Pre	-0.00205457	Cancer Trained * Pre down vs Cancer Untrained * Pre	0.522181
476047	cg15939195	PPP2R4	0.000742215	9		ENST00000358994.4	ExonBnd	PPP2R4		Unclassified	9:131893616-131894398			NM_001193397;NM_001271832;NM_178003;NM_178001;NM_178000;NM_021131;NM_021131;NM_00127183	ExonBnd;ExonBnd;ExonBnd;ExonBnd;ExonBnd;ExonBnd;Body;Body;Body;Body;Body;Body	PPP2R4;PPP2R4;PPP2R4;PPP2R4;PPP2R4;PPP2R4;PPP2R4;PPP2R4;PPP2R4;PPP2R4;PPP2R4;PPP2R4	7.08253e-05	0.406035	22.5831	4.75216	0.406035	Cancer Trained * Post up vs Cancer Trained * Pre	0.0268045	Cancer Trained * Post up vs Cancer Trained * Pre	0.967541	0.00320586	0.00168937	0.041102	0.00320586	Healthy Aged-matched Trained * Post up vs Healthy Aged-matched Trained * Pre	0.000234435	Healthy Aged-matched Trained * Post up vs Healthy Aged-matched Trained * Pre	0.0425613	-0.193671	4.56704	-2.13706	-0.193671	Cancer Untrained * Post down vs Cancer Untrained * Pre	-0.0139272	Cancer Untrained * Post down vs Cancer Untrained * Pre	0.0390478	-0.197381	4.74367	-2.178	-0.197381	Cancer Trained * Pre down vs Cancer Untrained * Pre	-0.0140803	Cancer Trained * Pre down vs Cancer Untrained * Pre	0.165561
655022	cg12116920	CTBP2	0.000744802	10		ENST00000460976.1	3'UTR	CTBP2						NM_001083914;NM_001290215;NM_001290214;NM_001329	Body;Body;Body;Body	CTBP2;CTBP2;CTBP2;CTBP2	0.000208803	0.391249	18.7923	4.33501	0.391249	Cancer Trained * Post up vs Cancer Trained * Pre	0.0240932	Cancer Trained * Post up vs Cancer Trained * Pre	0.100008	0.14073	2.9176	1.7081	0.14073	Healthy Aged-matched Trained * Post up vs Healthy Aged-matched Trained * Pre	0.00776765	Healthy Aged-matched Trained * Post up vs Healthy Aged-matched Trained * Pre	0.315113	0.0981351	1.05092	1.02514	0.0981351	Cancer Untrained * Post up vs Cancer Untrained * Pre	0.00620383	Cancer Untrained * Post up vs Cancer Untrained * Pre	0.32992	-0.095119	0.987314	-0.993637	-0.095119	Cancer Trained * Pre down vs Cancer Untrained * Pre	-0.00671202	Cancer Trained * Pre down vs Cancer Untrained * Pre	0.00812229
542958	cg14220251	PQLC2	0.00074669	1		ENST00000497827.1;ENST00000469076.1	3'UTR;3'UTR	PQLC2;PQLC2		Unclassified	1:19653010-19653650			NM_001040125;NM_017765;NM_001040126	Body;Body;Body	PQLC2;PQLC2;PQLC2	0.00566883	0.294438	9.15809	3.02623	0.294438	Cancer Trained * Post up vs Cancer Trained * Pre	0.0287176	Cancer Trained * Post up vs Cancer Trained * Pre	0.350966	0.0844199	0.903419	0.950483	0.0844199	Healthy Aged-matched Trained * Post up vs Healthy Aged-matched Trained * Pre	0.00918612	Healthy Aged-matched Trained * Post up vs Healthy Aged-matched Trained * Pre	0.333823	-0.1017	0.9712	-0.985495	-0.1017	Cancer Untrained * Post down vs Cancer Untrained * Pre	-0.0115575	Cancer Untrained * Post down vs Cancer Untrained * Pre	0.29625	0.110092	1.13809	1.06682	0.110092	Cancer Trained * Pre up vs Cancer Untrained * Pre	0.0113295	Cancer Trained * Pre up vs Cancer Untrained * Pre	0.519483
179157	cg23834210		0.000758716	2		ENST00000438649.1;ENST00000425775.1;ENST00000451547.1;ENST00000426083.1;ENST00000422128	5'UTR;5'UTR;5'UTR;5'UTR;5'UTR;5'UTR;5'UTR;5'UTR	AC007246.3;AC007246.3;AC007246.3;AC007246.3;AC007246.3;AC007246.3;AC007246.3;AC007246.3									0.000299227	0.290839	17.6048	4.1958	0.290839	Cancer Trained * Post up vs Cancer Trained * Pre	0.0120518	Cancer Trained * Post up vs Cancer Trained * Pre	0.0176317	0.160795	6.45731	2.54112	0.160795	Healthy Aged-matched Trained * Post up vs Healthy Aged-matched Trained * Pre	0.00642321	Healthy Aged-matched Trained * Post up vs Healthy Aged-matched Trained * Pre	0.325771	0.0736953	1.00474	1.00237	0.0736953	Cancer Untrained * Post up vs Cancer Untrained * Pre	0.00291676	Cancer Untrained * Post up vs Cancer Untrained * Pre	0.0361862	-0.162767	4.9012	-2.21387	-0.162767	Cancer Trained * Pre down vs Cancer Untrained * Pre	-0.00708942	Cancer Trained * Pre down vs Cancer Untrained * Pre	0.0132592
635415	cg06154883	ESR2	0.00076206	14		ENST00000341099.4;ENST00000542956.1;ENST00000554520.1;ENST00000555483.1;ENST00000555278	5'UTR;5'UTR;TSS1500;TSS1500;TSS1500;TSS1500;5'UTR;5'UTR	ESR2;ESR2;ESR2;ESR2;ESR2;ESR2;ESR2;ESR2						NM_001437;NM_001040275;NM_001214902;NM_001271877;NM_001271876;NR_073497;NM_001291723;NM	5'UTR;5'UTR;TSS1500;TSS1500;TSS1500;TSS1500;5'UTR;5'UTR;Body;Body	ESR2;ESR2;ESR2;ESR2;ESR2;ESR2;ESR2;ESR2;MIR548AZ;ESR2	3.14492e-05	0.351875	25.6611	5.06568	0.351875	Cancer Trained * Post up vs Cancer Trained * Pre	0.0188045	Cancer Trained * Post up vs Cancer Trained * Pre	0.883071	-0.00942202	0.0220784	-0.148588	-0.00942202	Healthy Aged-matched Trained * Post down vs Healthy Aged-matched Trained * Pre	-0.000538935	Healthy Aged-matched Trained * Post down vs Healthy Aged-matched Trained * Pre	0.0784795	0.135173	3.36609	1.83469	0.135173	Cancer Untrained * Post up vs Cancer Untrained * Pre	0.00742222	Cancer Untrained * Post up vs Cancer Untrained * Pre	0.331865	-0.0729079	0.979253	-0.989572	-0.0729079	Cancer Trained * Pre down vs Cancer Untrained * Pre	-0.00416313	Cancer Trained * Pre down vs Cancer Untrained * Pre	0.00342798
268509	cg14388466	EXT1	0.000777074	8		ENST00000437196.1	3'UTR	EXT1						NM_000127	Body	EXT1	0.00194752	0.256592	11.9773	3.46082	0.256592	Cancer Trained * Post up vs Cancer Trained * Pre	0.0108404	Cancer Trained * Post up vs Cancer Trained * Pre	0.00397004	0.214754	10.0678	3.17298	0.214754	Healthy Aged-matched Trained * Post up vs Healthy Aged-matched Trained * Pre	0.00882972	Healthy Aged-matched Trained * Post up vs Healthy Aged-matched Trained * Pre	0.502694	-0.0534823	0.46253	-0.680096	-0.0534823	Cancer Untrained * Post down vs Cancer Untrained * Pre	-0.00237823	Cancer Untrained * Post down vs Cancer Untrained * Pre	0.127059	-0.12412	2.49115	-1.57834	-0.12412	Cancer Trained * Pre down vs Cancer Untrained * Pre	-0.00555193	Cancer Trained * Pre down vs Cancer Untrained * Pre	0.0902158
225799	cg15867711		0.000780254	2													0.000813853	0.527785	14.4862	3.80608	0.527785	Cancer Trained * Post up vs Cancer Trained * Pre	0.0573555	Cancer Trained * Post up vs Cancer Trained * Pre	0.440265	0.0992752	0.615039	0.784244	0.0992752	Healthy Aged-matched Trained * Post up vs Healthy Aged-matched Trained * Pre	0.0111302	Healthy Aged-matched Trained * Post up vs Healthy Aged-matched Trained * Pre	0.846756	-0.0287213	0.0381325	-0.195275	-0.0287213	Cancer Untrained * Post down vs Cancer Untrained * Pre	-0.00388972	Cancer Untrained * Post down vs Cancer Untrained * Pre	0.65785	0.0659255	0.200907	0.448227	0.0659255	Cancer Trained * Pre up vs Cancer Untrained * Pre	0.00781837	Cancer Trained * Pre up vs Cancer Untrained * Pre	0.133316
405284	cg00016718	MUT	0.000784176	6						Unclassified_Cell_type_specific	6:49405486-49405564			NM_000255	Body	MUT	0.000251499	0.32802	18.1738	4.26307	0.32802	Cancer Trained * Post up vs Cancer Trained * Pre	0.0184979	Cancer Trained * Post up vs Cancer Trained * Pre	0.0119419	0.190442	7.35106	2.71128	0.190442	Healthy Aged-matched Trained * Post up vs Healthy Aged-matched Trained * Pre	0.011216	Healthy Aged-matched Trained * Post up vs Healthy Aged-matched Trained * Pre	0.949302	0.00524154	0.00412487	0.0642251	0.00524154	Cancer Untrained * Post up vs Cancer Untrained * Pre	0.000160813	Cancer Untrained * Post up vs Cancer Untrained * Pre	0.659812	-0.0363559	0.198446	-0.445473	-0.0363559	Cancer Trained * Pre down vs Cancer Untrained * Pre	-0.00228785	Cancer Trained * Pre down vs Cancer Untrained * Pre	0.757232
707623	cg22022181	EXO1	0.000788736	1		ENST00000518483.1;ENST00000366547.3;ENST00000518741.1	3'UTR;3'UTR;5'UTR	EXO1;EXO1;EXO1						NM_130398;NM_006027;NM_003686	Body;Body;3'UTR	EXO1;EXO1;EXO1	0.00022939	0.285698	18.4785	4.29866	0.285698	Cancer Trained * Post up vs Cancer Trained * Pre	0.012038	Cancer Trained * Post up vs Cancer Trained * Pre	0.02708	0.142467	5.51393	2.34818	0.142467	Healthy Aged-matched Trained * Post up vs Healthy Aged-matched Trained * Pre	0.00568782	Healthy Aged-matched Trained * Post up vs Healthy Aged-matched Trained * Pre	0.0527397	0.143353	4.13537	2.03356	0.143353	Cancer Untrained * Post up vs Cancer Untrained * Pre	0.00589162	Cancer Untrained * Post up vs Cancer Untrained * Pre	0.139851	-0.107491	2.32513	-1.52484	-0.107491	Cancer Trained * Pre down vs Cancer Untrained * Pre	-0.0048888	Cancer Trained * Pre down vs Cancer Untrained * Pre	0.0353117
797241	cg18602451	CAPRIN2	0.000791883	12		ENST00000433722.2;ENST00000538387.1;ENST00000537553.1;ENST00000308433.5;ENST00000534897	TSS200;TSS200;ExonBnd;5'UTR;3'UTR;5'UTR;3'UTR;5'UTR;5'UTR	CAPRIN2;CAPRIN2;CAPRIN2;CAPRIN2;CAPRIN2;CAPRIN2;CAPRIN2;CAPRIN2;CAPRIN2						NM_001206856;NM_032156;NM_023925;NM_001002259;NR_038177;NR_038177;NM_023925;NM_00100225	ExonBnd;ExonBnd;ExonBnd;ExonBnd;ExonBnd;Body;Body;Body;Body;Body	CAPRIN2;CAPRIN2;CAPRIN2;CAPRIN2;CAPRIN2;CAPRIN2;CAPRIN2;CAPRIN2;CAPRIN2;CAPRIN2	0.000428903	0.282319	16.452	4.05611	0.282319	Cancer Trained * Post up vs Cancer Trained * Pre	0.0098866	Cancer Trained * Post up vs Cancer Trained * Pre	0.133637	0.0985046	2.40344	1.5503	0.0985046	Healthy Aged-matched Trained * Post up vs Healthy Aged-matched Trained * Pre	0.00314197	Healthy Aged-matched Trained * Post up vs Healthy Aged-matched Trained * Pre	0.336016	0.0724192	0.962263	0.98095	0.0724192	Cancer Untrained * Post up vs Cancer Untrained * Pre	0.00250936	Cancer Untrained * Post up vs Cancer Untrained * Pre	0.330028	-0.0733391	0.986865	-0.993411	-0.0733391	Cancer Trained * Pre down vs Cancer Untrained * Pre	-0.0027948	Cancer Trained * Pre down vs Cancer Untrained * Pre	0.00419848
644229	cg15799395		0.000792699	6													0.000177226	-3.12508	19.3455	-4.39835	-3.12508	Cancer Trained * Post down vs Cancer Trained * Pre	-0.119767	Cancer Trained * Post down vs Cancer Trained * Pre	0.19006	0.873682	1.81445	1.34701	0.873682	Healthy Aged-matched Trained * Post up vs Healthy Aged-matched Trained * Pre	0.0354836	Healthy Aged-matched Trained * Post up vs Healthy Aged-matched Trained * Pre	0.734856	0.258094	0.117289	0.342476	0.258094	Cancer Untrained * Post up vs Cancer Untrained * Pre	0.0175224	Cancer Untrained * Post up vs Cancer Untrained * Pre	0.731732	0.261263	0.120187	0.346681	0.261263	Cancer Trained * Pre up vs Cancer Untrained * Pre	0.0195826	Cancer Trained * Pre up vs Cancer Untrained * Pre	0.239892
415826	cg09778481	SYT2	0.000793326	1		ENST00000428573.1	TSS1500	RP11-569A11.1						NM_177402;NM_001136504	Body;Body	SYT2;SYT2	0.00011455	0.245507	20.8552	4.56675	0.245507	Cancer Trained * Post up vs Cancer Trained * Pre	0.00975194	Cancer Trained * Post up vs Cancer Trained * Pre	0.0108368	0.135108	7.57929	2.75305	0.135108	Healthy Aged-matched Trained * Post up vs Healthy Aged-matched Trained * Pre	0.00540088	Healthy Aged-matched Trained * Post up vs Healthy Aged-matched Trained * Pre	0.743044	0.0189013	0.109879	0.331481	0.0189013	Cancer Untrained * Post up vs Cancer Untrained * Pre	0.00079253	Cancer Untrained * Post up vs Cancer Untrained * Pre	0.322845	-0.0575092	1.01721	-1.00857	-0.0575092	Cancer Trained * Pre down vs Cancer Untrained * Pre	-0.00254326	Cancer Trained * Pre down vs Cancer Untrained * Pre	0.504687
550583	cg14082599		0.000794649	2		ENST00000450551.1	3'UTR	AC068490.2									0.00429535	0.223509	9.86409	3.14071	0.223509	Cancer Trained * Post up vs Cancer Trained * Pre	0.0330278	Cancer Trained * Post up vs Cancer Trained * Pre	0.0623948	0.126723	3.80501	1.95064	0.126723	Healthy Aged-matched Trained * Post up vs Healthy Aged-matched Trained * Pre	0.0188069	Healthy Aged-matched Trained * Post up vs Healthy Aged-matched Trained * Pre	0.961011	0.0037271	0.00243811	0.0493773	0.0037271	Cancer Untrained * Post up vs Cancer Untrained * Pre	0.000665855	Cancer Untrained * Post up vs Cancer Untrained * Pre	0.324988	0.0757855	1.00806	1.00402	0.0757855	Cancer Trained * Pre up vs Cancer Untrained * Pre	0.0117666	Cancer Trained * Pre up vs Cancer Untrained * Pre	0.52962
292726	cg03179866	MMP12	0.000795802	11		ENST00000532855.1	TSS1500	MMP12						NM_002426	TSS1500	MMP12	0.000194164	0.372312	19.0366	4.3631	0.372312	Cancer Trained * Post up vs Cancer Trained * Pre	0.0192702	Cancer Trained * Post up vs Cancer Trained * Pre	0.754309	0.0246484	0.100123	0.316422	0.0246484	Healthy Aged-matched Trained * Post up vs Healthy Aged-matched Trained * Pre	0.00117183	Healthy Aged-matched Trained * Post up vs Healthy Aged-matched Trained * Pre	0.0520116	0.184668	4.16301	2.04035	0.184668	Cancer Untrained * Post up vs Cancer Untrained * Pre	0.0103661	Cancer Untrained * Post up vs Cancer Untrained * Pre	0.606217	0.0472516	0.272557	0.52207	0.0472516	Cancer Trained * Pre up vs Cancer Untrained * Pre	0.00285773	Cancer Trained * Pre up vs Cancer Untrained * Pre	0.0250727
122432	cg19270764	EIF4G3	0.000796935	1		ENST00000400422.1;ENST00000400415.2;ENST00000411888.1;ENST00000438975.1	TSS1500;TSS1500;TSS1500;TSS1500	EIF4G3;EIF4G3;EIF4G3;EIF4G3		Promoter_Associated	1:21503383-21503665	Island	chr1:21503115-21503836	NM_003760	TSS1500	EIF4G3	0.000109939	-0.567354	21.0002	-4.58259	-0.567354	Cancer Trained * Post down vs Cancer Trained * Pre	-0.00910132	Cancer Trained * Post down vs Cancer Trained * Pre	0.0519307	-0.230684	4.16611	-2.04111	-0.230684	Healthy Aged-matched Trained * Post down vs Healthy Aged-matched Trained * Pre	-0.00324661	Healthy Aged-matched Trained * Post down vs Healthy Aged-matched Trained * Pre	0.536637	-0.0822757	0.392559	-0.626545	-0.0822757	Cancer Untrained * Post down vs Cancer Untrained * Pre	-0.00108158	Cancer Untrained * Post down vs Cancer Untrained * Pre	0.0204887	0.324919	6.12225	2.47432	0.324919	Cancer Trained * Pre up vs Cancer Untrained * Pre	0.00583078	Cancer Trained * Pre up vs Cancer Untrained * Pre	0.00619511
488094	cg02537337	UQCRC1	0.000800586	3		ENST00000203407.5;ENST00000493806.1;ENST00000203407.5;ENST00000415995.1;ENST00000463708	1stExon;3'UTR;5'UTR;TSS200;TSS200;TSS200;TSS200	UQCRC1;UQCRC1;UQCRC1;UQCRC1;UQCRC1;UQCRC1;UQCRC1		Promoter_Associated	3:48646508-48647539	Island	chr3:48646620-48647404	NM_003365	TSS200	UQCRC1	0.000112858	-0.461481	20.9076	-4.57249	-0.461481	Cancer Trained * Post down vs Cancer Trained * Pre	-0.0261072	Cancer Trained * Post down vs Cancer Trained * Pre	0.0285455	-0.214116	5.40104	-2.32401	-0.214116	Healthy Aged-matched Trained * Post down vs Healthy Aged-matched Trained * Pre	-0.0116144	Healthy Aged-matched Trained * Post down vs Healthy Aged-matched Trained * Pre	0.821448	-0.0244143	0.0520155	-0.228069	-0.0244143	Cancer Untrained * Post down vs Cancer Untrained * Pre	-0.0014434	Cancer Untrained * Post down vs Cancer Untrained * Pre	0.0155931	0.277816	6.73535	2.59525	0.277816	Cancer Trained * Pre up vs Cancer Untrained * Pre	0.0163182	Cancer Trained * Pre up vs Cancer Untrained * Pre	0.0120169
557024	cg22187726	ABCC11	0.000808022	16		ENST00000563906.1;ENST00000565329.1	TSS200;3'UTR	RP11-3M1.1;ABCC11						NM_033151;NM_145186;NM_032583	Body;Body;Body	ABCC11;ABCC11;ABCC11	0.00553548	0.348316	9.21796	3.03611	0.348316	Cancer Trained * Post up vs Cancer Trained * Pre	0.0297724	Cancer Trained * Post up vs Cancer Trained * Pre	0.470922	0.0766708	0.535956	0.73209	0.0766708	Healthy Aged-matched Trained * Post up vs Healthy Aged-matched Trained * Pre	0.00558518	Healthy Aged-matched Trained * Post up vs Healthy Aged-matched Trained * Pre	0.39028	-0.106387	0.76439	-0.874294	-0.106387	Cancer Untrained * Post down vs Cancer Untrained * Pre	-0.010328	Cancer Untrained * Post down vs Cancer Untrained * Pre	0.790008	-0.0327536	0.0724525	-0.26917	-0.0327536	Cancer Trained * Pre down vs Cancer Untrained * Pre	-0.00345051	Cancer Trained * Pre down vs Cancer Untrained * Pre	0.0133779
165824	cg06629279	NUCKS1	0.000808394	1		ENST00000367142.4	3'UTR	NUCKS1						NM_022731	3'UTR	NUCKS1	0.000348926	0.306321	17.1085	4.13624	0.306321	Cancer Trained * Post up vs Cancer Trained * Pre	0.0122229	Cancer Trained * Post up vs Cancer Trained * Pre	0.132139	0.105233	2.42296	1.55659	0.105233	Healthy Aged-matched Trained * Post up vs Healthy Aged-matched Trained * Pre	0.00407781	Healthy Aged-matched Trained * Post up vs Healthy Aged-matched Trained * Pre	0.121052	-0.126073	2.57604	-1.60501	-0.126073	Cancer Untrained * Post down vs Cancer Untrained * Pre	-0.00535016	Cancer Untrained * Post down vs Cancer Untrained * Pre	0.125179	-0.124625	2.5172	-1.58657	-0.124625	Cancer Trained * Pre down vs Cancer Untrained * Pre	-0.00524846	Cancer Trained * Pre down vs Cancer Untrained * Pre	0.0441962
608814	cg07508656	ZNF292	0.000809884	6										NM_015021	Body	ZNF292	0.000638731	0.297358	15.2172	3.90092	0.297358	Cancer Trained * Post up vs Cancer Trained * Pre	0.0133659	Cancer Trained * Post up vs Cancer Trained * Pre	0.516715	-0.0457697	0.432625	-0.657743	-0.0457697	Healthy Aged-matched Trained * Post down vs Healthy Aged-matched Trained * Pre	-0.00205409	Healthy Aged-matched Trained * Post down vs Healthy Aged-matched Trained * Pre	0.566286	0.0469938	0.337834	0.581235	0.0469938	Cancer Untrained * Post up vs Cancer Untrained * Pre	0.00209699	Cancer Untrained * Post up vs Cancer Untrained * Pre	0.606511	-0.0421756	0.272111	-0.521642	-0.0421756	Cancer Trained * Pre down vs Cancer Untrained * Pre	-0.00231009	Cancer Trained * Pre down vs Cancer Untrained * Pre	0.000537138
676417	cg23785777		0.000810535	1													6.13709e-05	0.380128	23.1114	4.80744	0.380128	Cancer Trained * Post up vs Cancer Trained * Pre	0.0146687	Cancer Trained * Post up vs Cancer Trained * Pre	0.0714857	0.135867	3.54304	1.8823	0.135867	Healthy Aged-matched Trained * Post up vs Healthy Aged-matched Trained * Pre	0.00476143	Healthy Aged-matched Trained * Post up vs Healthy Aged-matched Trained * Pre	0.910012	-0.00957543	0.0130356	-0.114174	-0.00957543	Cancer Untrained * Post down vs Cancer Untrained * Pre	-0.000349024	Cancer Untrained * Post down vs Cancer Untrained * Pre	0.0636452	-0.162765	3.76649	-1.94075	-0.162765	Cancer Trained * Pre down vs Cancer Untrained * Pre	-0.00683846	Cancer Trained * Pre down vs Cancer Untrained * Pre	0.0176904
447485	cg13834746		0.00081241	13													0.00430809	0.214492	9.85646	3.1395	0.214492	Cancer Trained * Post up vs Cancer Trained * Pre	0.00925223	Cancer Trained * Post up vs Cancer Trained * Pre	0.0107557	0.171903	7.59703	2.75627	0.171903	Healthy Aged-matched Trained * Post up vs Healthy Aged-matched Trained * Pre	0.00817723	Healthy Aged-matched Trained * Post up vs Healthy Aged-matched Trained * Pre	0.734018	-0.0248991	0.118063	-0.343603	-0.0248991	Cancer Untrained * Post down vs Cancer Untrained * Pre	-0.00103967	Cancer Untrained * Post down vs Cancer Untrained * Pre	0.310417	-0.0750265	1.07195	-1.03535	-0.0750265	Cancer Trained * Pre down vs Cancer Untrained * Pre	-0.00321256	Cancer Trained * Pre down vs Cancer Untrained * Pre	0.0444072
673265	cg05603909	SENP1	0.000817589	12		ENST00000547181.1;ENST00000549882.1;ENST00000551798.1;ENST00000551330.1;ENST00000552189	3'UTR;3'UTR;5'UTR;5'UTR;5'UTR;5'UTR;5'UTR;5'UTR;TSS1500	SENP1;SENP1;SENP1;SENP1;SENP1;SENP1;SENP1;SENP1;SENP1				N_Shelf	chr12:48499463-48500232	NR_051992;NR_051991;NM_001267595;NM_001267594	Body;Body;5'UTR;5'UTR	SENP1;SENP1;SENP1;SENP1	0.00140465	0.242403	12.8946	3.59091	0.242403	Cancer Trained * Post up vs Cancer Trained * Pre	0.00995208	Cancer Trained * Post up vs Cancer Trained * Pre	0.0140168	0.162799	6.97934	2.64184	0.162799	Healthy Aged-matched Trained * Post up vs Healthy Aged-matched Trained * Pre	0.00609719	Healthy Aged-matched Trained * Post up vs Healthy Aged-matched Trained * Pre	0.90379	-0.00874285	0.0149103	-0.122108	-0.00874285	Cancer Untrained * Post down vs Cancer Untrained * Pre	-0.000213492	Cancer Untrained * Post down vs Cancer Untrained * Pre	0.10863	-0.119131	2.76838	-1.66384	-0.119131	Cancer Trained * Pre down vs Cancer Untrained * Pre	-0.00508014	Cancer Trained * Pre down vs Cancer Untrained * Pre	0.0178
801531	cg00259873	CCDC149	0.000821609	4		ENST00000324309.4	3'UTR	CCDC149						NM_173463;NM_001130726	Body;Body	CCDC149;CCDC149	0.00103738	0.281256	13.7692	3.71069	0.281256	Cancer Trained * Post up vs Cancer Trained * Pre	0.0135017	Cancer Trained * Post up vs Cancer Trained * Pre	0.00954641	0.194238	7.88053	2.80723	0.194238	Healthy Aged-matched Trained * Post up vs Healthy Aged-matched Trained * Pre	0.00854906	Healthy Aged-matched Trained * Post up vs Healthy Aged-matched Trained * Pre	0.197841	0.106353	1.75008	1.32291	0.106353	Cancer Untrained * Post up vs Cancer Untrained * Pre	0.00470402	Cancer Untrained * Post up vs Cancer Untrained * Pre	0.0596917	-0.158589	3.89134	-1.97265	-0.158589	Cancer Trained * Pre down vs Cancer Untrained * Pre	-0.00802968	Cancer Trained * Pre down vs Cancer Untrained * Pre	0.0208784
402288	cg16964360	NAA25	0.00082219	12		ENST00000552527.1;ENST00000548627.1	3'UTR;3'UTR	NAA25;NAA25				N_Shelf	chr12:112546147-112546706	NM_024953	Body	NAA25	1.39512e-05	0.496682	28.9554	5.38102	0.496682	Cancer Trained * Post up vs Cancer Trained * Pre	0.0236269	Cancer Trained * Post up vs Cancer Trained * Pre	0.261593	0.0967814	1.31928	1.1486	0.0967814	Healthy Aged-matched Trained * Post up vs Healthy Aged-matched Trained * Pre	0.00456435	Healthy Aged-matched Trained * Post up vs Healthy Aged-matched Trained * Pre	0.847647	0.0190051	0.0376845	0.194125	0.0190051	Cancer Untrained * Post up vs Cancer Untrained * Pre	0.00105413	Cancer Untrained * Post up vs Cancer Untrained * Pre	0.0297872	-0.225606	5.31032	-2.30441	-0.225606	Cancer Trained * Pre down vs Cancer Untrained * Pre	-0.0117566	Cancer Trained * Pre down vs Cancer Untrained * Pre	0.0308949
330702	cg03161422		0.000822306	4													0.000177488	0.322793	19.3404	4.39778	0.322793	Cancer Trained * Post up vs Cancer Trained * Pre	0.0181498	Cancer Trained * Post up vs Cancer Trained * Pre	0.740034	-0.022481	0.112572	-0.335518	-0.022481	Healthy Aged-matched Trained * Post down vs Healthy Aged-matched Trained * Pre	-0.00115184	Healthy Aged-matched Trained * Post down vs Healthy Aged-matched Trained * Pre	0.868503	0.0130222	0.0279792	0.16727	0.0130222	Cancer Untrained * Post up vs Cancer Untrained * Pre	0.000581279	Cancer Untrained * Post up vs Cancer Untrained * Pre	0.626074	-0.0384078	0.243391	-0.493347	-0.0384078	Cancer Trained * Pre down vs Cancer Untrained * Pre	-0.00243649	Cancer Trained * Pre down vs Cancer Untrained * Pre	0.00381412
391335	cg17028080	PYY	0.000825202	17		ENST00000360085.1	5'UTR	PYY				S_Shelf	chr17:42061046-42061643	NM_004160	5'UTR	PYY	0.00631739	0.365472	8.88735	2.98117	0.365472	Cancer Trained * Post up vs Cancer Trained * Pre	0.0344006	Cancer Trained * Post up vs Cancer Trained * Pre	0.778476	-0.0318234	0.0808612	-0.284361	-0.0318234	Healthy Aged-matched Trained * Post down vs Healthy Aged-matched Trained * Pre	-0.00467662	Healthy Aged-matched Trained * Post down vs Healthy Aged-matched Trained * Pre	0.603839	0.068336	0.276192	0.52554	0.068336	Cancer Untrained * Post up vs Cancer Untrained * Pre	0.00649708	Cancer Untrained * Post up vs Cancer Untrained * Pre	0.345733	0.124965	0.923607	0.961045	0.124965	Cancer Trained * Pre up vs Cancer Untrained * Pre	0.0130983	Cancer Trained * Pre up vs Cancer Untrained * Pre	0.146229
401561	cg25153629	PRDM16	0.000827418	1										NM_022114;NM_199454	Body;Body	PRDM16;PRDM16	0.00235036	0.357989	11.4613	3.38546	0.357989	Cancer Trained * Post up vs Cancer Trained * Pre	0.0148932	Cancer Trained * Post up vs Cancer Trained * Pre	0.045537	0.203166	4.42976	2.1047	0.203166	Healthy Aged-matched Trained * Post up vs Healthy Aged-matched Trained * Pre	0.00845014	Healthy Aged-matched Trained * Post up vs Healthy Aged-matched Trained * Pre	0.153196	0.165222	2.17011	1.47313	0.165222	Cancer Untrained * Post up vs Cancer Untrained * Pre	0.008193	Cancer Untrained * Post up vs Cancer Untrained * Pre	0.331577	0.111055	0.980441	0.990172	0.111055	Cancer Trained * Pre up vs Cancer Untrained * Pre	0.00564789	Cancer Trained * Pre up vs Cancer Untrained * Pre	0.212318
369445	cg15488895	SLC25A42	0.000829557	19		ENST00000318596.6	5'UTR	SLC25A42						NM_178526	5'UTR	SLC25A42	0.00211053	0.289043	11.7556	3.42865	0.289043	Cancer Trained * Post up vs Cancer Trained * Pre	0.0122386	Cancer Trained * Post up vs Cancer Trained * Pre	0.604255	0.0403972	0.275554	0.524932	0.0403972	Healthy Aged-matched Trained * Post up vs Healthy Aged-matched Trained * Pre	0.00172293	Healthy Aged-matched Trained * Post up vs Healthy Aged-matched Trained * Pre	0.116395	-0.14543	2.64533	-1.62645	-0.14543	Cancer Untrained * Post down vs Cancer Untrained * Pre	-0.00700819	Cancer Untrained * Post down vs Cancer Untrained * Pre	0.852166	0.0168365	0.0354546	0.188294	0.0168365	Cancer Trained * Pre up vs Cancer Untrained * Pre	0.000798714	Cancer Trained * Pre up vs Cancer Untrained * Pre	0.849339
46395	cg03314166	INO80C	0.000837912	18		ENST00000283410.3;ENST00000441607.1	TSS200;TSS200	INO80C;INO80C		Promoter_Associated	18:33076870-33078381	Island	chr18:33077545-33078063	NM_001098817;NM_194281	TSS200;TSS200	INO80C;INO80C	0.00039916	-0.256489	16.6793	-4.08403	-0.256489	Cancer Trained * Post down vs Cancer Trained * Pre	-0.00560617	Cancer Trained * Post down vs Cancer Trained * Pre	0.0125391	-0.154232	7.23722	-2.69021	-0.154232	Healthy Aged-matched Trained * Post down vs Healthy Aged-matched Trained * Pre	-0.0032258	Healthy Aged-matched Trained * Post down vs Healthy Aged-matched Trained * Pre	0.283234	-0.0730525	1.2027	-1.09668	-0.0730525	Cancer Untrained * Post down vs Cancer Untrained * Pre	-0.00166713	Cancer Untrained * Post down vs Cancer Untrained * Pre	0.419334	0.0546975	0.674253	0.821129	0.0546975	Cancer Trained * Pre up vs Cancer Untrained * Pre	0.00130125	Cancer Trained * Pre up vs Cancer Untrained * Pre	0.068815
523101	cg03248437		0.000839485	5													0.00276024	0.392247	11.027	3.3207	0.392247	Cancer Trained * Post up vs Cancer Trained * Pre	0.0268748	Cancer Trained * Post up vs Cancer Trained * Pre	0.792643	0.0286513	0.0706004	0.265707	0.0286513	Healthy Aged-matched Trained * Post up vs Healthy Aged-matched Trained * Pre	0.00202068	Healthy Aged-matched Trained * Post up vs Healthy Aged-matched Trained * Pre	0.100563	0.213634	2.90755	1.70515	0.213634	Cancer Untrained * Post up vs Cancer Untrained * Pre	0.0176519	Cancer Untrained * Post up vs Cancer Untrained * Pre	0.0421441	0.268335	4.58714	2.14176	0.268335	Cancer Trained * Pre up vs Cancer Untrained * Pre	0.0224042	Cancer Trained * Pre up vs Cancer Untrained * Pre	0.799458
159779	cg06165213	NELFE	0.000844831	6		ENST00000492185.1;ENST00000488426.1;ENST00000481121.1;ENST00000491139.1;ENST00000494956	3'UTR;3'UTR;3'UTR;3'UTR;3'UTR;TSS1500	RDBP;RDBP;RDBP;RDBP;RDBP;MIR1236				N_Shore	chr6:31926489-31926940	NM_002904;NR_031601	Body;TSS1500	NELFE;MIR1236	0.000495622	0.291205	15.9989	3.99986	0.291205	Cancer Trained * Post up vs Cancer Trained * Pre	0.0143652	Cancer Trained * Post up vs Cancer Trained * Pre	0.0098985	0.185543	7.79409	2.79179	0.185543	Healthy Aged-matched Trained * Post up vs Healthy Aged-matched Trained * Pre	0.00899071	Healthy Aged-matched Trained * Post up vs Healthy Aged-matched Trained * Pre	0.618173	-0.0389748	0.254746	-0.504724	-0.0389748	Cancer Untrained * Post down vs Cancer Untrained * Pre	-0.00205476	Cancer Untrained * Post down vs Cancer Untrained * Pre	0.444501	-0.0599931	0.603591	-0.776911	-0.0599931	Cancer Trained * Pre down vs Cancer Untrained * Pre	-0.0033426	Cancer Trained * Pre down vs Cancer Untrained * Pre	0.373455
671064	cg03943480		0.000853922	8													0.00800061	0.343835	8.30646	2.88209	0.343835	Cancer Trained * Post up vs Cancer Trained * Pre	0.0277509	Cancer Trained * Post up vs Cancer Trained * Pre	0.100104	0.185966	2.91586	1.70759	0.185966	Healthy Aged-matched Trained * Post up vs Healthy Aged-matched Trained * Pre	0.0147957	Healthy Aged-matched Trained * Post up vs Healthy Aged-matched Trained * Pre	0.608681	0.0656072	0.268823	0.518482	0.0656072	Cancer Untrained * Post up vs Cancer Untrained * Pre	0.00571901	Cancer Untrained * Post up vs Cancer Untrained * Pre	0.251279	0.148612	1.37935	1.17446	0.148612	Cancer Trained * Pre up vs Cancer Untrained * Pre	0.0138571	Cancer Trained * Pre up vs Cancer Untrained * Pre	0.230204
497000	cg16050349	PIK3CB	0.000855194	3		ENST00000289153.2	1stExon	PIK3CB						NM_006219	1stExon	PIK3CB	1.70799e-05	0.418671	28.1147	5.30233	0.418671	Cancer Trained * Post up vs Cancer Trained * Pre	0.0190668	Cancer Trained * Post up vs Cancer Trained * Pre	0.31141	-0.0744719	1.06747	-1.03318	-0.0744719	Healthy Aged-matched Trained * Post down vs Healthy Aged-matched Trained * Pre	-0.00338668	Healthy Aged-matched Trained * Post down vs Healthy Aged-matched Trained * Pre	0.458696	-0.0630331	0.566466	-0.752639	-0.0630331	Cancer Untrained * Post down vs Cancer Untrained * Pre	-0.00252345	Cancer Untrained * Post down vs Cancer Untrained * Pre	0.020242	-0.207676	6.14908	-2.47973	-0.207676	Cancer Trained * Pre down vs Cancer Untrained * Pre	-0.00970568	Cancer Trained * Pre down vs Cancer Untrained * Pre	0.00685569
706391	cg27589824	TEX14	0.000857981	17										NM_001201457;NM_198393;NM_031272	Body;Body;Body	TEX14;TEX14;TEX14	0.00555146	0.24199	9.2107	3.03491	0.24199	Cancer Trained * Post up vs Cancer Trained * Pre	0.0112756	Cancer Trained * Post up vs Cancer Trained * Pre	0.017421	0.18535	6.48436	2.54644	0.18535	Healthy Aged-matched Trained * Post up vs Healthy Aged-matched Trained * Pre	0.00958778	Healthy Aged-matched Trained * Post up vs Healthy Aged-matched Trained * Pre	0.368115	0.077518	0.840138	0.91659	0.077518	Cancer Untrained * Post up vs Cancer Untrained * Pre	0.00432405	Cancer Untrained * Post up vs Cancer Untrained * Pre	0.120686	0.135879	2.58138	1.60667	0.135879	Cancer Trained * Pre up vs Cancer Untrained * Pre	0.00726462	Cancer Trained * Pre up vs Cancer Untrained * Pre	0.362542
781512	cg18654253		0.00086088	1					chr1:244354917-244354917								8.47742e-05	0.493791	21.9289	4.68283	0.493791	Cancer Trained * Post up vs Cancer Trained * Pre	0.0276459	Cancer Trained * Post up vs Cancer Trained * Pre	0.0154893	0.2501	6.75056	2.59818	0.2501	Healthy Aged-matched Trained * Post up vs Healthy Aged-matched Trained * Pre	0.0144941	Healthy Aged-matched Trained * Post up vs Healthy Aged-matched Trained * Pre	0.623709	-0.0555578	0.246756	-0.496746	-0.0555578	Cancer Untrained * Post down vs Cancer Untrained * Pre	-0.00326157	Cancer Untrained * Post down vs Cancer Untrained * Pre	0.0836127	-0.201545	3.24731	-1.80203	-0.201545	Cancer Trained * Pre down vs Cancer Untrained * Pre	-0.0123291	Cancer Trained * Pre down vs Cancer Untrained * Pre	0.264872
755913	cg00096039	UBE3A	0.000862243	15		ENST00000428984.2;ENST00000438097.1;ENST00000566215.1;ENST00000554726.1	5'UTR;TSS1500;5'UTR;5'UTR	UBE3A;UBE3A;UBE3A;SNHG14						NM_000462;NM_130839;NM_130838	Body;Body;TSS1500	UBE3A;UBE3A;UBE3A	0.00010835	0.310693	21.0516	4.58821	0.310693	Cancer Trained * Post up vs Cancer Trained * Pre	0.0137311	Cancer Trained * Post up vs Cancer Trained * Pre	0.256003	0.0718618	1.35145	1.16252	0.0718618	Healthy Aged-matched Trained * Post up vs Healthy Aged-matched Trained * Pre	0.00307142	Healthy Aged-matched Trained * Post up vs Healthy Aged-matched Trained * Pre	0.506582	0.048399	0.454091	0.673863	0.048399	Cancer Untrained * Post up vs Cancer Untrained * Pre	0.00227802	Cancer Untrained * Post up vs Cancer Untrained * Pre	0.818443	-0.0166614	0.0538139	-0.231978	-0.0166614	Cancer Trained * Pre down vs Cancer Untrained * Pre	-0.000989199	Cancer Trained * Pre down vs Cancer Untrained * Pre	0.0675655
255264	cg21286701	C6orf174	0.000863301	6		ENST00000563385.1	5'UTR	RP11-73O6.4		Unclassified_Cell_type_specific	6:127798849-127798982	S_Shore	chr6:127796286-127797356	NM_001012279	Body	C6orf174	0.000255084	0.394274	18.1271	4.2576	0.394274	Cancer Trained * Post up vs Cancer Trained * Pre	0.0215907	Cancer Trained * Post up vs Cancer Trained * Pre	0.113451	0.138671	2.69084	1.64038	0.138671	Healthy Aged-matched Trained * Post up vs Healthy Aged-matched Trained * Pre	0.00833491	Healthy Aged-matched Trained * Post up vs Healthy Aged-matched Trained * Pre	0.0654257	0.189268	3.7131	1.92694	0.189268	Cancer Untrained * Post up vs Cancer Untrained * Pre	0.0106976	Cancer Untrained * Post up vs Cancer Untrained * Pre	0.637363	0.0468719	0.227723	0.477203	0.0468719	Cancer Trained * Pre up vs Cancer Untrained * Pre	0.00271884	Cancer Trained * Pre up vs Cancer Untrained * Pre	0.9958
164583	cg02070290	KCNJ16	0.000865012	17		ENST00000283936.1;ENST00000435112.1	TSS200;3'UTR	KCNJ16;AC002539.1						NM_018658;NM_170741	TSS200;TSS200	KCNJ16;KCNJ16	0.00943389	0.236367	7.90889	2.81227	0.236367	Cancer Trained * Post up vs Cancer Trained * Pre	0.012657	Cancer Trained * Post up vs Cancer Trained * Pre	0.00264211	0.256136	11.1446	3.33835	0.256136	Healthy Aged-matched Trained * Post up vs Healthy Aged-matched Trained * Pre	0.0132608	Healthy Aged-matched Trained * Post up vs Healthy Aged-matched Trained * Pre	0.284438	0.0975152	1.19656	1.09387	0.0975152	Cancer Untrained * Post up vs Cancer Untrained * Pre	0.00568423	Cancer Untrained * Post up vs Cancer Untrained * Pre	0.953623	0.00523682	0.00345084	0.0587439	0.00523682	Cancer Trained * Pre up vs Cancer Untrained * Pre	0.00044851	Cancer Trained * Pre up vs Cancer Untrained * Pre	0.221499
21688	cg24667938	COX7A2	0.000867552	6		ENST00000370089.2;ENST00000472311.2;ENST00000459637.2;ENST00000460985.1;ENST00000377978	1stExon;TSS200;TSS200;TSS200;TSS200;TSS200;TSS200;5'UTR;TSS200;5'UTR	COX7A2;COX7A2;COX7A2;COX7A2;COX7A2;COX7A2;COX7A2;COX7A2;COX7A2;COX7A2		Promoter_Associated	6:75952826-75953984			NM_001865;NR_029466	TSS200;TSS200	COX7A2;COX7A2	0.000190021	-0.298482	19.1094	-4.37143	-0.298482	Cancer Trained * Post down vs Cancer Trained * Pre	-0.00757153	Cancer Trained * Post down vs Cancer Trained * Pre	0.797101	-0.0161973	0.0675267	-0.259859	-0.0161973	Healthy Aged-matched Trained * Post down vs Healthy Aged-matched Trained * Pre	-0.000501728	Healthy Aged-matched Trained * Post down vs Healthy Aged-matched Trained * Pre	0.159902	-0.104904	2.09818	-1.44851	-0.104904	Cancer Untrained * Post down vs Cancer Untrained * Pre	-0.0027339	Cancer Untrained * Post down vs Cancer Untrained * Pre	0.389721	0.063394	0.766221	0.875341	0.063394	Cancer Trained * Pre up vs Cancer Untrained * Pre	0.00174971	Cancer Trained * Pre up vs Cancer Untrained * Pre	0.000970064
205491	cg15994839	ACAP3	0.000872038	1		ENST00000354700.5;ENST00000353662.3;ENST00000492936.1;ENST00000467278.1	3'UTR;3'UTR;3'UTR;3'UTR	ACAP3;ACAP3;ACAP3;ACAP3		NonGene_Associated	1:1226844-1228340	N_Shore	chr1:1228780-1230163	NM_030649	3'UTR	ACAP3	0.00111822	0.410996	13.5506	3.68111	0.410996	Cancer Trained * Post up vs Cancer Trained * Pre	0.0177296	Cancer Trained * Post up vs Cancer Trained * Pre	0.246277	0.12101	1.40963	1.18728	0.12101	Healthy Aged-matched Trained * Post up vs Healthy Aged-matched Trained * Pre	0.00493458	Healthy Aged-matched Trained * Post up vs Healthy Aged-matched Trained * Pre	0.209782	-0.152445	1.65713	-1.2873	-0.152445	Cancer Untrained * Post down vs Cancer Untrained * Pre	-0.00812975	Cancer Untrained * Post down vs Cancer Untrained * Pre	0.826994	-0.026155	0.0487797	-0.220861	-0.026155	Cancer Trained * Pre down vs Cancer Untrained * Pre	-0.00143051	Cancer Trained * Pre down vs Cancer Untrained * Pre	0.234657
786953	cg18267124	FIP1L1	0.000873572	4		ENST00000511376.1;ENST00000510668.1;ENST00000505125.1;ENST00000513975.1	5'UTR;5'UTR;5'UTR;5'UTR	FIP1L1;FIP1L1;FIP1L1;FIP1L1				S_Shelf	chr4:54243642-54244397	NM_030917;NM_001134938;NM_001134937	Body;Body;Body	FIP1L1;FIP1L1;FIP1L1	0.00133611	0.354582	13.0374	3.61073	0.354582	Cancer Trained * Post up vs Cancer Trained * Pre	0.0357852	Cancer Trained * Post up vs Cancer Trained * Pre	0.0482273	0.186197	4.31405	2.07703	0.186197	Healthy Aged-matched Trained * Post up vs Healthy Aged-matched Trained * Pre	0.0192095	Healthy Aged-matched Trained * Post up vs Healthy Aged-matched Trained * Pre	0.0109692	0.286213	7.55063	2.74784	0.286213	Cancer Untrained * Post up vs Cancer Untrained * Pre	0.031083	Cancer Untrained * Post up vs Cancer Untrained * Pre	0.186874	0.141355	1.84174	1.35711	0.141355	Cancer Trained * Pre up vs Cancer Untrained * Pre	0.0159306	Cancer Trained * Pre up vs Cancer Untrained * Pre	0.87715
263849	cg23104816	ABCF1	0.000875273	6		ENST00000401282.1;ENST00000455943.1	TSS200;ExonBnd	MIR877;ABCF1						NM_001090;NM_001025091;NR_030615	Body;Body;TSS200	ABCF1;ABCF1;MIR877	0.000280897	0.427051	17.8108	4.22029	0.427051	Cancer Trained * Post up vs Cancer Trained * Pre	0.0246883	Cancer Trained * Post up vs Cancer Trained * Pre	0.00370544	0.295702	10.2474	3.20116	0.295702	Healthy Aged-matched Trained * Post up vs Healthy Aged-matched Trained * Pre	0.0165946	Healthy Aged-matched Trained * Post up vs Healthy Aged-matched Trained * Pre	0.282832	0.117805	1.20476	1.09762	0.117805	Cancer Untrained * Post up vs Cancer Untrained * Pre	0.00666332	Cancer Untrained * Post up vs Cancer Untrained * Pre	0.440446	-0.0841378	0.614545	-0.783929	-0.0841378	Cancer Trained * Pre down vs Cancer Untrained * Pre	-0.00598445	Cancer Trained * Pre down vs Cancer Untrained * Pre	0.62503
123479	cg26364091	CHADL	0.000875303	22								N_Shore	chr22:41633520-41634842	NM_138481	Body	CHADL	0.00145709	0.637061	12.7904	3.57637	0.637061	Cancer Trained * Post up vs Cancer Trained * Pre	0.0319467	Cancer Trained * Post up vs Cancer Trained * Pre	0.378463	-0.145803	0.803968	-0.896643	-0.145803	Healthy Aged-matched Trained * Post down vs Healthy Aged-matched Trained * Pre	-0.0055997	Healthy Aged-matched Trained * Post down vs Healthy Aged-matched Trained * Pre	0.424457	-0.153416	0.659342	-0.811999	-0.153416	Cancer Untrained * Post down vs Cancer Untrained * Pre	-0.00797243	Cancer Untrained * Post down vs Cancer Untrained * Pre	0.0223718	-0.460032	5.92851	-2.43485	-0.460032	Cancer Trained * Pre down vs Cancer Untrained * Pre	-0.0249831	Cancer Trained * Pre down vs Cancer Untrained * Pre	5.37969e-05
685609	cg23602581	LINC01517	0.000877565	10		ENST00000456082.1	TSS1500	RP11-478H13.1						NR_120652	TSS200	LINC01517	0.00173452	0.299067	12.2994	3.50706	0.299067	Cancer Trained * Post up vs Cancer Trained * Pre	0.0186265	Cancer Trained * Post up vs Cancer Trained * Pre	0.261297	0.0894703	1.32096	1.14933	0.0894703	Healthy Aged-matched Trained * Post up vs Healthy Aged-matched Trained * Pre	0.00511803	Healthy Aged-matched Trained * Post up vs Healthy Aged-matched Trained * Pre	0.54089	0.0560751	0.384359	0.619967	0.0560751	Cancer Untrained * Post up vs Cancer Untrained * Pre	0.0037718	Cancer Untrained * Post up vs Cancer Untrained * Pre	0.360305	0.0842884	0.868425	0.931893	0.0842884	Cancer Trained * Pre up vs Cancer Untrained * Pre	0.00543757	Cancer Trained * Pre up vs Cancer Untrained * Pre	0.14216
459587	cg24352757	ARHGEF10	0.00087832	8		ENST00000522969.1;ENST00000520972.1	5'UTR;5'UTR	ARHGEF10;ARHGEF10				N_Shelf	chr8:1821602-1821914	NM_014629	Body	ARHGEF10	0.00263642	0.286212	11.1504	3.33922	0.286212	Cancer Trained * Post up vs Cancer Trained * Pre	0.0126003	Cancer Trained * Post up vs Cancer Trained * Pre	0.000594914	0.307396	15.4345	3.92868	0.307396	Healthy Aged-matched Trained * Post up vs Healthy Aged-matched Trained * Pre	0.0131757	Healthy Aged-matched Trained * Post up vs Healthy Aged-matched Trained * Pre	0.435936	0.0719823	0.626921	0.791783	0.0719823	Cancer Untrained * Post up vs Cancer Untrained * Pre	0.00312487	Cancer Untrained * Post up vs Cancer Untrained * Pre	0.973197	-0.00308522	0.00115168	-0.0339365	-0.00308522	Cancer Trained * Pre down vs Cancer Untrained * Pre	-0.000592101	Cancer Trained * Pre down vs Cancer Untrained * Pre	0.69357
528485	cg12646452		0.0008848	2		ENST00000426716.1	5'UTR	AC079584.2		Unclassified_Cell_type_specific	2:144560337-144560713						0.000285853	0.229887	17.7537	4.21352	0.229887	Cancer Trained * Post up vs Cancer Trained * Pre	0.0107364	Cancer Trained * Post up vs Cancer Trained * Pre	0.00516671	0.152637	9.39208	3.06465	0.152637	Healthy Aged-matched Trained * Post up vs Healthy Aged-matched Trained * Pre	0.00707527	Healthy Aged-matched Trained * Post up vs Healthy Aged-matched Trained * Pre	0.909984	-0.00660918	0.0130437	-0.114209	-0.00660918	Cancer Untrained * Post down vs Cancer Untrained * Pre	-0.000248688	Cancer Untrained * Post down vs Cancer Untrained * Pre	0.37605	-0.0521551	0.812272	-0.901262	-0.0521551	Cancer Trained * Pre down vs Cancer Untrained * Pre	-0.00265653	Cancer Trained * Pre down vs Cancer Untrained * Pre	0.795458
452241	cg25819402		0.00089074	2		ENST00000420548.1	TSS1500	AC092484.1									0.00029208	1.41787	17.6834	4.20517	1.41787	Cancer Trained * Post up vs Cancer Trained * Pre	0.0496346	Cancer Trained * Post up vs Cancer Trained * Pre	0.763446	0.0936511	0.0925762	0.304263	0.0936511	Healthy Aged-matched Trained * Post up vs Healthy Aged-matched Trained * Pre	0.00612403	Healthy Aged-matched Trained * Post up vs Healthy Aged-matched Trained * Pre	0.942225	-0.0261804	0.00535911	-0.0732059	-0.0261804	Cancer Untrained * Post down vs Cancer Untrained * Pre	-0.00180894	Cancer Untrained * Post down vs Cancer Untrained * Pre	0.967584	-0.0146798	0.00168493	-0.0410479	-0.0146798	Cancer Trained * Pre down vs Cancer Untrained * Pre	-0.00144972	Cancer Trained * Pre down vs Cancer Untrained * Pre	0.858528
692512	cg27480676	VRK2	0.000904004	2		ENST00000432057.1	3'UTR	VRK2	chr2:58336722-58336722					NM_001288838;NM_001130483;NM_001130481;NM_001130480;NM_006296;NM_001288837;NM_001130482	Body;Body;Body;Body;Body;Body;Body;Body;Body	VRK2;VRK2;VRK2;VRK2;VRK2;VRK2;VRK2;VRK2;VRK2	0.000188867	0.275445	19.1299	4.37378	0.275445	Cancer Trained * Post up vs Cancer Trained * Pre	0.0131056	Cancer Trained * Post up vs Cancer Trained * Pre	0.193992	0.0767331	1.78152	1.33474	0.0767331	Healthy Aged-matched Trained * Post up vs Healthy Aged-matched Trained * Pre	0.00346223	Healthy Aged-matched Trained * Post up vs Healthy Aged-matched Trained * Pre	0.0850591	0.119775	3.21534	1.79314	0.119775	Cancer Untrained * Post up vs Cancer Untrained * Pre	0.00550275	Cancer Untrained * Post up vs Cancer Untrained * Pre	0.075123	-0.124045	3.44866	-1.85706	-0.124045	Cancer Trained * Pre down vs Cancer Untrained * Pre	-0.00621218	Cancer Trained * Pre down vs Cancer Untrained * Pre	0.00258408
394712	cg12964721		0.000905421	14													0.000369748	0.200816	16.923	4.11375	0.200816	Cancer Trained * Post up vs Cancer Trained * Pre	0.0108835	Cancer Trained * Post up vs Cancer Trained * Pre	0.00501673	0.137111	9.46682	3.07682	0.137111	Healthy Aged-matched Trained * Post up vs Healthy Aged-matched Trained * Pre	0.00742399	Healthy Aged-matched Trained * Post up vs Healthy Aged-matched Trained * Pre	0.787495	0.0141079	0.0742427	0.272475	0.0141079	Cancer Untrained * Post up vs Cancer Untrained * Pre	0.000834116	Cancer Untrained * Post up vs Cancer Untrained * Pre	0.56205	-0.0304257	0.345311	-0.587632	-0.0304257	Cancer Trained * Pre down vs Cancer Untrained * Pre	-0.00169801	Cancer Trained * Pre down vs Cancer Untrained * Pre	0.677664
80529	cg24118877		0.00090617	11								S_Shore	chr11:1978152-1978427				0.00111022	0.452298	13.5714	3.68394	0.452298	Cancer Trained * Post up vs Cancer Trained * Pre	0.0111096	Cancer Trained * Post up vs Cancer Trained * Pre	0.19982	0.147595	1.7342	1.31689	0.147595	Healthy Aged-matched Trained * Post up vs Healthy Aged-matched Trained * Pre	0.00320495	Healthy Aged-matched Trained * Post up vs Healthy Aged-matched Trained * Pre	0.399003	0.111741	0.736293	0.858075	0.111741	Cancer Untrained * Post up vs Cancer Untrained * Pre	0.00286393	Cancer Untrained * Post up vs Cancer Untrained * Pre	0.687945	-0.0529159	0.165119	-0.406348	-0.0529159	Cancer Trained * Pre down vs Cancer Untrained * Pre	-0.00164856	Cancer Trained * Pre down vs Cancer Untrained * Pre	0.00627393
62881	cg06139786	DPP10	0.000914317	2		ENST00000310323.8;ENST00000486885.1;ENST00000429914.1;ENST00000432658.1;ENST00000448663	TSS1500;TSS1500;TSS1500;TSS200;TSS1500;TSS200;5'UTR;5'UTR;5'UTR	DPP10;DPP10;DPP10;AC066593.1;AC066593.1;DPP10;DPP10;DPP10;DPP10				Island	chr2:115918737-115920765	NM_001178034;NM_001004360;NR_036580;NM_020868;NM_001178036;NM_001178037	TSS1500;TSS1500;TSS200;Body;5'UTR;Body	DPP10;DPP10;DPP10-AS1;DPP10;DPP10;DPP10	0.000180056	-0.433441	19.2917	-4.39223	-0.433441	Cancer Trained * Post down vs Cancer Trained * Pre	-0.0236084	Cancer Trained * Post down vs Cancer Trained * Pre	0.0150762	-0.235125	6.81224	-2.61003	-0.235125	Healthy Aged-matched Trained * Post down vs Healthy Aged-matched Trained * Pre	-0.0118891	Healthy Aged-matched Trained * Post down vs Healthy Aged-matched Trained * Pre	0.58349	-0.058144	0.30858	-0.5555	-0.058144	Cancer Untrained * Post down vs Cancer Untrained * Pre	-0.00297531	Cancer Untrained * Post down vs Cancer Untrained * Pre	0.127201	0.16514	2.4892	1.57772	0.16514	Cancer Trained * Pre up vs Cancer Untrained * Pre	0.0099125	Cancer Trained * Pre up vs Cancer Untrained * Pre	0.048865
742968	cg03922703	MRO	0.000926382	18		ENST00000428869.1;ENST00000428869.1	1stExon;5'UTR	MRO;MRO						NM_001127174;NM_001127174	1stExon;5'UTR	MRO;MRO	0.0083774	0.196957	8.1948	2.86266	0.196957	Cancer Trained * Post up vs Cancer Trained * Pre	0.00826254	Cancer Trained * Post up vs Cancer Trained * Pre	0.00206955	0.215838	11.8096	3.43651	0.215838	Healthy Aged-matched Trained * Post up vs Healthy Aged-matched Trained * Pre	0.00922206	Healthy Aged-matched Trained * Post up vs Healthy Aged-matched Trained * Pre	0.160704	-0.105495	2.08982	-1.44562	-0.105495	Cancer Untrained * Post down vs Cancer Untrained * Pre	-0.00472369	Cancer Untrained * Post down vs Cancer Untrained * Pre	0.768912	-0.0216746	0.0882159	-0.297012	-0.0216746	Cancer Trained * Pre down vs Cancer Untrained * Pre	-0.00117527	Cancer Trained * Pre down vs Cancer Untrained * Pre	0.150993
193305	cg23869782	SPATA7	0.000931478	14		ENST00000045347.7;ENST00000556666.1;ENST00000553303.1;ENST00000553626.1	ExonBnd;5'UTR;5'UTR;5'UTR	SPATA7;SPATA7;SPATA7;SPATA7						NM_018418;NM_001040428	Body;Body	SPATA7;SPATA7	9.56339e-05	0.325548	21.4957	4.63635	0.325548	Cancer Trained * Post up vs Cancer Trained * Pre	0.0167377	Cancer Trained * Post up vs Cancer Trained * Pre	0.479036	0.0460627	0.51642	0.718624	0.0460627	Healthy Aged-matched Trained * Post up vs Healthy Aged-matched Trained * Pre	0.00240716	Healthy Aged-matched Trained * Post up vs Healthy Aged-matched Trained * Pre	0.0181119	0.188366	6.39697	2.52922	0.188366	Cancer Untrained * Post up vs Cancer Untrained * Pre	0.009695	Cancer Untrained * Post up vs Cancer Untrained * Pre	0.570376	-0.0428296	0.330718	-0.575081	-0.0428296	Cancer Trained * Pre down vs Cancer Untrained * Pre	-0.00237414	Cancer Trained * Pre down vs Cancer Untrained * Pre	0.0135649
701390	cg10991689	COL4A2	0.000932534	13		ENST00000463084.1	5'UTR	COL4A2		Unclassified_Cell_type_specific	13:111163861-111164410	Island	chr13:111164284-111164547	NM_001846	Body	COL4A2	0.0055753	0.20749	9.19992	3.03314	0.20749	Cancer Trained * Post up vs Cancer Trained * Pre	0.00821799	Cancer Trained * Post up vs Cancer Trained * Pre	0.681178	0.0259592	0.172804	0.415697	0.0259592	Healthy Aged-matched Trained * Post up vs Healthy Aged-matched Trained * Pre	0.000699838	Healthy Aged-matched Trained * Post up vs Healthy Aged-matched Trained * Pre	0.322443	-0.0732409	1.01893	-1.00942	-0.0732409	Cancer Untrained * Post down vs Cancer Untrained * Pre	-0.00292169	Cancer Untrained * Post down vs Cancer Untrained * Pre	0.0602235	-0.142811	3.87401	-1.96825	-0.142811	Cancer Trained * Pre down vs Cancer Untrained * Pre	-0.00581319	Cancer Trained * Pre down vs Cancer Untrained * Pre	0.000431307
750342	cg25580335	SPECC1L	0.000943986	22										NM_001254733;NM_001254733;NR_103546;NM_001145468;NM_015330;NM_001254732	1stExon;5'UTR;Body;Body;Body;Body	SPECC1L;SPECC1L;SPECC1L-ADORA2A;SPECC1L;SPECC1L;SPECC1L	0.000201865	0.391086	18.9057	4.34807	0.391086	Cancer Trained * Post up vs Cancer Trained * Pre	0.0193192	Cancer Trained * Post up vs Cancer Trained * Pre	0.00373413	0.262582	10.2273	3.19801	0.262582	Healthy Aged-matched Trained * Post up vs Healthy Aged-matched Trained * Pre	0.0132095	Healthy Aged-matched Trained * Post up vs Healthy Aged-matched Trained * Pre	0.733338	-0.0328674	0.118693	-0.344519	-0.0328674	Cancer Untrained * Post down vs Cancer Untrained * Pre	-0.00156658	Cancer Untrained * Post down vs Cancer Untrained * Pre	0.0540058	-0.192897	4.08832	-2.02196	-0.192897	Cancer Trained * Pre down vs Cancer Untrained * Pre	-0.0102798	Cancer Trained * Pre down vs Cancer Untrained * Pre	0.787642
26669	cg00097940	KIAA0226	0.000946197	3		ENST00000472149.1;ENST00000241502.3;ENST00000415708.2;ENST00000412924.1;ENST00000467303	TSS1500;TSS200;5'UTR;TSS200;3'UTR;5'UTR;5'UTR;TSS1500;TSS1500;TSS1500;1stExon;1stExon;5	KIAA0226;FYTTD1;FYTTD1;FYTTD1;KIAA0226;KIAA0226;FYTTD1;FYTTD1;FYTTD1;FYTTD1;KIAA0226;KI		Promoter_Associated	3:197476459-197477123	Island	chr3:197476262-197477556	NM_001145642;NM_001145642;NM_001011537;NM_032288;NR_027840	1stExon;5'UTR;5'UTR;TSS200;TSS1500	KIAA0226;KIAA0226;FYTTD1;FYTTD1;FYTTD1	0.000367384	-0.365851	16.9434	-4.11624	-0.365851	Cancer Trained * Post down vs Cancer Trained * Pre	-0.00789263	Cancer Trained * Post down vs Cancer Trained * Pre	0.0826231	-0.146709	3.26955	-1.80819	-0.146709	Healthy Aged-matched Trained * Post down vs Healthy Aged-matched Trained * Pre	-0.00287196	Healthy Aged-matched Trained * Post down vs Healthy Aged-matched Trained * Pre	0.105981	-0.158104	2.81272	-1.67712	-0.158104	Cancer Untrained * Post down vs Cancer Untrained * Pre	-0.00293778	Cancer Untrained * Post down vs Cancer Untrained * Pre	0.0192014	0.235987	6.26639	2.50328	0.235987	Cancer Trained * Pre up vs Cancer Untrained * Pre	0.00537264	Cancer Trained * Pre up vs Cancer Untrained * Pre	0.00745375
21443	cg06222392		0.000949598	20								Island	chr20:60781192-60781493				0.00365231	0.293022	10.2852	3.20705	0.293022	Cancer Trained * Post up vs Cancer Trained * Pre	0.00459303	Cancer Trained * Post up vs Cancer Trained * Pre	0.954286	0.00482957	0.00335281	0.0579035	0.00482957	Healthy Aged-matched Trained * Post up vs Healthy Aged-matched Trained * Pre	3.43621e-05	Healthy Aged-matched Trained * Post up vs Healthy Aged-matched Trained * Pre	0.399034	-0.0831509	0.736196	-0.858019	-0.0831509	Cancer Untrained * Post down vs Cancer Untrained * Pre	-0.00147731	Cancer Untrained * Post down vs Cancer Untrained * Pre	0.528835	-0.0618954	0.407922	-0.638687	-0.0618954	Cancer Trained * Pre down vs Cancer Untrained * Pre	-0.0011453	Cancer Trained * Pre down vs Cancer Untrained * Pre	0.00306183
604667	cg05085414	FLJ40288	0.00095894	7		ENST00000332558.4	5'UTR	AC009365.3						NR_046323	Body	FLJ40288	0.00291569	0.316974	10.8804	3.29855	0.316974	Cancer Trained * Post up vs Cancer Trained * Pre	0.0378643	Cancer Trained * Post up vs Cancer Trained * Pre	0.491745	0.0612122	0.486918	0.697795	0.0612122	Healthy Aged-matched Trained * Post up vs Healthy Aged-matched Trained * Pre	0.00710126	Healthy Aged-matched Trained * Post up vs Healthy Aged-matched Trained * Pre	0.107661	-0.170077	2.78445	-1.66867	-0.170077	Cancer Untrained * Post down vs Cancer Untrained * Pre	-0.0227483	Cancer Untrained * Post down vs Cancer Untrained * Pre	0.471912	-0.0744493	0.533541	-0.730439	-0.0744493	Cancer Trained * Pre down vs Cancer Untrained * Pre	-0.00966305	Cancer Trained * Pre down vs Cancer Untrained * Pre	0.0306653
175892	cg08105567	CHD8	0.000965374	14		ENST00000554384.1;ENST00000555962.1	TSS1500;3'UTR	CHD8;CHD8						NM_001170629;NM_020920	Body;Body	CHD8;CHD8	0.000389372	0.323479	16.7582	4.09368	0.323479	Cancer Trained * Post up vs Cancer Trained * Pre	0.0129473	Cancer Trained * Post up vs Cancer Trained * Pre	0.00293822	0.237713	10.8599	3.29543	0.237713	Healthy Aged-matched Trained * Post up vs Healthy Aged-matched Trained * Pre	0.00937763	Healthy Aged-matched Trained * Post up vs Healthy Aged-matched Trained * Pre	0.860599	-0.014871	0.0314819	-0.177431	-0.014871	Cancer Untrained * Post down vs Cancer Untrained * Pre	-0.000612614	Cancer Untrained * Post down vs Cancer Untrained * Pre	0.222478	-0.104858	1.56527	-1.25111	-0.104858	Cancer Trained * Pre down vs Cancer Untrained * Pre	-0.0045042	Cancer Trained * Pre down vs Cancer Untrained * Pre	0.520094
394708	cg26594365	LOC101929095	0.000969997	4		ENST00000502344.1	3'UTR	RP11-665G4.1						NR_125911	Body	LOC101929095	0.000106521	0.363685	21.112	4.59477	0.363685	Cancer Trained * Post up vs Cancer Trained * Pre	0.0165171	Cancer Trained * Post up vs Cancer Trained * Pre	0.518827	0.0472843	0.428245	0.654405	0.0472843	Healthy Aged-matched Trained * Post up vs Healthy Aged-matched Trained * Pre	0.00222484	Healthy Aged-matched Trained * Post up vs Healthy Aged-matched Trained * Pre	0.242045	-0.100599	1.43588	-1.19828	-0.100599	Cancer Untrained * Post down vs Cancer Untrained * Pre	-0.0048529	Cancer Untrained * Post down vs Cancer Untrained * Pre	0.046432	-0.17591	4.39044	-2.09534	-0.17591	Cancer Trained * Pre down vs Cancer Untrained * Pre	-0.00847959	Cancer Trained * Pre down vs Cancer Untrained * Pre	0.00450304
696753	cg00753358		0.00097045	17													0.00462786	0.347226	9.67258	3.11008	0.347226	Cancer Trained * Post up vs Cancer Trained * Pre	0.0143582	Cancer Trained * Post up vs Cancer Trained * Pre	0.135468	0.157229	2.37993	1.5427	0.157229	Healthy Aged-matched Trained * Post up vs Healthy Aged-matched Trained * Pre	0.00612185	Healthy Aged-matched Trained * Post up vs Healthy Aged-matched Trained * Pre	0.541283	-0.0733431	0.383606	-0.61936	-0.0733431	Cancer Untrained * Post down vs Cancer Untrained * Pre	-0.0036609	Cancer Untrained * Post down vs Cancer Untrained * Pre	0.573883	-0.0674771	0.324698	-0.569823	-0.0674771	Cancer Trained * Pre down vs Cancer Untrained * Pre	-0.00299106	Cancer Trained * Pre down vs Cancer Untrained * Pre	0.0191564
250968	cg09101258	LOC100287718	0.000972137	6		ENST00000565422.1;ENST00000536046.1	TSS1500;TSS1500	RP11-268F1.2;RP11-268F1.2						NM_001162435	TSS1500	LOC100287718	0.00556537	0.61708	9.2044	3.03388	0.61708	Cancer Trained * Post up vs Cancer Trained * Pre	0.0458869	Cancer Trained * Post up vs Cancer Trained * Pre	0.631265	0.0902205	0.236105	0.485906	0.0902205	Healthy Aged-matched Trained * Post up vs Healthy Aged-matched Trained * Pre	0.00747509	Healthy Aged-matched Trained * Post up vs Healthy Aged-matched Trained * Pre	0.363412	0.199723	0.857067	0.925779	0.199723	Cancer Untrained * Post up vs Cancer Untrained * Pre	0.0200284	Cancer Untrained * Post up vs Cancer Untrained * Pre	0.10897	0.358585	2.76278	1.66216	0.358585	Cancer Trained * Pre up vs Cancer Untrained * Pre	0.0341058	Cancer Trained * Pre up vs Cancer Untrained * Pre	0.181466
77127	cg10829264	ROBLD3	0.000977663	1		ENST00000487106.1;ENST00000368305.4;ENST00000368304.5;ENST00000489664.1;ENST00000368302	TSS1500;TSS200;TSS200;TSS200;TSS200;TSS1500;TSS1500;TSS1500;TSS1500	LAMTOR2;LAMTOR2;LAMTOR2;LAMTOR2;LAMTOR2;UBQLN4;UBQLN4;UBQLN4;LAMTOR2		Promoter_Associated	1:156024316-156025068	Island	chr1:156022962-156025174	NM_014017;NM_001145264;NM_020131	TSS200;TSS200;TSS1500	ROBLD3;ROBLD3;UBQLN4	1.98642e-05	-0.714127	27.4963	-5.24369	-0.714127	Cancer Trained * Post down vs Cancer Trained * Pre	-0.027003	Cancer Trained * Post down vs Cancer Trained * Pre	0.920827	0.012482	0.0100803	0.100401	0.012482	Healthy Aged-matched Trained * Post up vs Healthy Aged-matched Trained * Pre	0.000432849	Healthy Aged-matched Trained * Post up vs Healthy Aged-matched Trained * Pre	0.291165	-0.155769	1.16288	-1.07837	-0.155769	Cancer Untrained * Post down vs Cancer Untrained * Pre	-0.00572655	Cancer Untrained * Post down vs Cancer Untrained * Pre	0.0533263	0.292966	4.11342	2.02816	0.292966	Cancer Trained * Pre up vs Cancer Untrained * Pre	0.0127415	Cancer Trained * Pre up vs Cancer Untrained * Pre	0.0288674
773555	cg22441312	POM121L12	0.00098185	7		ENST00000408890.3	TSS200	POM121L12				Island	chr7:53103275-53103801	NM_182595	TSS200	POM121L12	0.000497012	0.47169	15.9902	3.99877	0.47169	Cancer Trained * Post up vs Cancer Trained * Pre	0.0199996	Cancer Trained * Post up vs Cancer Trained * Pre	0.314786	0.110465	1.05237	1.02585	0.110465	Healthy Aged-matched Trained * Post up vs Healthy Aged-matched Trained * Pre	0.0049165	Healthy Aged-matched Trained * Post up vs Healthy Aged-matched Trained * Pre	0.264008	0.142962	1.30566	1.14265	0.142962	Cancer Untrained * Post up vs Cancer Untrained * Pre	0.00658288	Cancer Untrained * Post up vs Cancer Untrained * Pre	0.584719	0.0692728	0.306557	0.553676	0.0692728	Cancer Trained * Pre up vs Cancer Untrained * Pre	0.00316986	Cancer Trained * Pre up vs Cancer Untrained * Pre	0.554198
790854	cg15239695	ETS1	0.000984212	11										NM_005238;NM_001162422;NM_001143820	Body;Body;Body	ETS1;ETS1;ETS1	3.34396e-05	0.36431	25.4212	5.04194	0.36431	Cancer Trained * Post up vs Cancer Trained * Pre	0.0162511	Cancer Trained * Post up vs Cancer Trained * Pre	0.635372	-0.0316636	0.230439	-0.480041	-0.0316636	Healthy Aged-matched Trained * Post down vs Healthy Aged-matched Trained * Pre	-0.00155869	Healthy Aged-matched Trained * Post down vs Healthy Aged-matched Trained * Pre	0.715289	-0.0282741	0.136106	-0.368926	-0.0282741	Cancer Untrained * Post down vs Cancer Untrained * Pre	-0.00130461	Cancer Untrained * Post down vs Cancer Untrained * Pre	0.165852	-0.10939	2.03732	-1.42735	-0.10939	Cancer Trained * Pre down vs Cancer Untrained * Pre	-0.00524876	Cancer Trained * Pre down vs Cancer Untrained * Pre	0.104014
511958	cg06018791	EXOC4	0.000984648	7		ENST00000486409.1;ENST00000462055.1;ENST00000486013.1	TSS1500;5'UTR;5'UTR	EXOC4;EXOC4;EXOC4						NM_001037126;NM_021807	Body;Body	EXOC4;EXOC4	0.000404049	0.385892	16.6407	4.07931	0.385892	Cancer Trained * Post up vs Cancer Trained * Pre	0.0202806	Cancer Trained * Post up vs Cancer Trained * Pre	0.0108084	0.237838	7.58549	2.75418	0.237838	Healthy Aged-matched Trained * Post up vs Healthy Aged-matched Trained * Pre	0.0115789	Healthy Aged-matched Trained * Post up vs Healthy Aged-matched Trained * Pre	0.792627	0.0266622	0.0706123	0.26573	0.0266622	Cancer Untrained * Post up vs Cancer Untrained * Pre	0.00138396	Cancer Untrained * Post up vs Cancer Untrained * Pre	0.188065	-0.135786	1.83147	-1.35332	-0.135786	Cancer Trained * Pre down vs Cancer Untrained * Pre	-0.00767313	Cancer Trained * Pre down vs Cancer Untrained * Pre	0.064619
497294	cg01763709	SEC14L2	0.000986115	22		ENST00000312932.8;ENST00000428195.1;ENST00000403484.1;ENST00000467218.1;ENST00000416523	TSS1500;TSS1500;TSS1500;TSS1500;TSS1500;TSS1500;TSS1500;TSS1500;5'UTR;5'UTR	SEC14L2;SEC14L2;SEC14L2;SEC14L2;SEC14L2;SEC14L2;SEC14L2;SEC14L2;RNF215;MTMR3				N_Shore	chr22:30792887-30793312	NM_012429;NM_033382	TSS1500;TSS1500	SEC14L2;SEC14L2	0.000261241	0.335965	18.0486	4.24837	0.335965	Cancer Trained * Post up vs Cancer Trained * Pre	0.0187465	Cancer Trained * Post up vs Cancer Trained * Pre	0.153057	0.106384	2.17165	1.47365	0.106384	Healthy Aged-matched Trained * Post up vs Healthy Aged-matched Trained * Pre	0.00567968	Healthy Aged-matched Trained * Post up vs Healthy Aged-matched Trained * Pre	0.323321	0.0845116	1.01517	1.00755	0.0845116	Cancer Untrained * Post up vs Cancer Untrained * Pre	0.00509003	Cancer Untrained * Post up vs Cancer Untrained * Pre	0.867379	0.0141515	0.0284647	0.168715	0.0141515	Cancer Trained * Pre up vs Cancer Untrained * Pre	0.00108895	Cancer Trained * Pre up vs Cancer Untrained * Pre	0.106465
531214	cg14500644		0.000988961	2													0.000270909	0.315812	17.9293	4.2343	0.315812	Cancer Trained * Post up vs Cancer Trained * Pre	0.0173415	Cancer Trained * Post up vs Cancer Trained * Pre	0.0602024	0.134022	3.8747	1.96842	0.134022	Healthy Aged-matched Trained * Post up vs Healthy Aged-matched Trained * Pre	0.00755151	Healthy Aged-matched Trained * Post up vs Healthy Aged-matched Trained * Pre	0.0223333	0.192679	5.9323	2.43563	0.192679	Cancer Untrained * Post up vs Cancer Untrained * Pre	0.0105132	Cancer Untrained * Post up vs Cancer Untrained * Pre	0.17234	-0.111144	1.97389	-1.40495	-0.111144	Cancer Trained * Pre down vs Cancer Untrained * Pre	-0.00648982	Cancer Trained * Pre down vs Cancer Untrained * Pre	0.226379
708787	cg05950923	BTAF1	0.000993746	10										NM_003972	Body	BTAF1	0.000129053	0.370632	20.4373	4.52077	0.370632	Cancer Trained * Post up vs Cancer Trained * Pre	0.0142753	Cancer Trained * Post up vs Cancer Trained * Pre	0.430808	0.0599308	0.641238	0.800773	0.0599308	Healthy Aged-matched Trained * Post up vs Healthy Aged-matched Trained * Pre	0.00244862	Healthy Aged-matched Trained * Post up vs Healthy Aged-matched Trained * Pre	0.0279221	0.202972	5.44826	2.33415	0.202972	Cancer Untrained * Post up vs Cancer Untrained * Pre	0.00808428	Cancer Untrained * Post up vs Cancer Untrained * Pre	0.883219	0.0129043	0.0220219	0.148398	0.0129043	Cancer Trained * Pre up vs Cancer Untrained * Pre	0.000364083	Cancer Trained * Pre up vs Cancer Untrained * Pre	0.05298
606548	cg22600215	FRYL	0.00099726	4		ENST00000513401.1;ENST00000507873.2;ENST00000513401.1;ENST00000264319.7	1stExon;5'UTR;3'UTR;5'UTR	FRYL;FRYL;FRYL;FRYL						NM_015030	Body	FRYL	2.52612e-05	0.324364	26.5276	5.1505	0.324364	Cancer Trained * Post up vs Cancer Trained * Pre	0.0216539	Cancer Trained * Post up vs Cancer Trained * Pre	0.244656	0.0684981	1.41961	1.19148	0.0684981	Healthy Aged-matched Trained * Post up vs Healthy Aged-matched Trained * Pre	0.00443057	Healthy Aged-matched Trained * Post up vs Healthy Aged-matched Trained * Pre	0.352832	0.06324	0.896322	0.946743	0.06324	Cancer Untrained * Post up vs Cancer Untrained * Pre	0.00408745	Cancer Untrained * Post up vs Cancer Untrained * Pre	0.0648518	-0.12901	3.73013	-1.93135	-0.12901	Cancer Trained * Pre down vs Cancer Untrained * Pre	-0.00910567	Cancer Trained * Pre down vs Cancer Untrained * Pre	0.107755
681646	cg00023702	HIPK1	0.00100075	1		ENST00000406344.1;ENST00000369553.1	TSS1500;5'UTR	HIPK1;HIPK1						NM_198269;NM_198268;NM_152696;NM_181358	Body;Body;Body;5'UTR	HIPK1;HIPK1;HIPK1;HIPK1	0.000632475	0.336201	15.2472	3.90477	0.336201	Cancer Trained * Post up vs Cancer Trained * Pre	0.0202319	Cancer Trained * Post up vs Cancer Trained * Pre	0.00101879	0.292213	13.8221	3.71781	0.292213	Healthy Aged-matched Trained * Post up vs Healthy Aged-matched Trained * Pre	0.0171566	Healthy Aged-matched Trained * Post up vs Healthy Aged-matched Trained * Pre	0.682986	-0.0377342	0.170731	-0.413196	-0.0377342	Cancer Untrained * Post down vs Cancer Untrained * Pre	-0.00241334	Cancer Untrained * Post down vs Cancer Untrained * Pre	0.0859086	-0.163283	3.19686	-1.78798	-0.163283	Cancer Trained * Pre down vs Cancer Untrained * Pre	-0.0104909	Cancer Trained * Pre down vs Cancer Untrained * Pre	0.854912
596731	cg14463771		0.00100946	2		ENST00000453476.1	TSS1500	AC007381.2									0.00745573	0.416094	8.47856	2.9118	0.416094	Cancer Trained * Post up vs Cancer Trained * Pre	0.0323208	Cancer Trained * Post up vs Cancer Trained * Pre	0.901051	0.0163846	0.0157759	0.125602	0.0163846	Healthy Aged-matched Trained * Post up vs Healthy Aged-matched Trained * Pre	0.00256527	Healthy Aged-matched Trained * Post up vs Healthy Aged-matched Trained * Pre	0.891975	0.0207944	0.0188226	0.137196	0.0207944	Cancer Untrained * Post up vs Cancer Untrained * Pre	0.00135158	Cancer Untrained * Post up vs Cancer Untrained * Pre	0.357862	0.141977	0.877453	0.936724	0.141977	Cancer Trained * Pre up vs Cancer Untrained * Pre	0.0129938	Cancer Trained * Pre up vs Cancer Untrained * Pre	0.0344237
173928	cg07753717	PPARA	0.00101095	22		ENST00000407236.1;ENST00000396000.2	3'UTR;3'UTR	PPARA;PPARA						NM_005036;NM_001001928	3'UTR;3'UTR	PPARA;PPARA	0.000120383	0.336899	20.6806	4.54759	0.336899	Cancer Trained * Post up vs Cancer Trained * Pre	0.0257981	Cancer Trained * Post up vs Cancer Trained * Pre	0.095802	0.117055	2.9959	1.73087	0.117055	Healthy Aged-matched Trained * Post up vs Healthy Aged-matched Trained * Pre	0.00855992	Healthy Aged-matched Trained * Post up vs Healthy Aged-matched Trained * Pre	0.577558	-0.0443433	0.318469	-0.56433	-0.0443433	Cancer Untrained * Post down vs Cancer Untrained * Pre	-0.00371735	Cancer Untrained * Post down vs Cancer Untrained * Pre	0.214477	-0.100085	1.62237	-1.27372	-0.100085	Cancer Trained * Pre down vs Cancer Untrained * Pre	-0.00844367	Cancer Trained * Pre down vs Cancer Untrained * Pre	0.0731585
156922	cg26431261	STAU2	0.00101221	8										NM_001164383;NM_001164382;NM_001164380;NM_001164381	Body;Body;Body;Body	STAU2;STAU2;STAU2;STAU2	0.00365781	0.216694	10.2812	3.20644	0.216694	Cancer Trained * Post up vs Cancer Trained * Pre	0.0132044	Cancer Trained * Post up vs Cancer Trained * Pre	0.000429094	0.250221	16.4506	4.05594	0.250221	Healthy Aged-matched Trained * Post up vs Healthy Aged-matched Trained * Pre	0.0157636	Healthy Aged-matched Trained * Post up vs Healthy Aged-matched Trained * Pre	0.72602	0.0254026	0.125591	0.354388	0.0254026	Cancer Untrained * Post up vs Cancer Untrained * Pre	0.00152526	Cancer Untrained * Post up vs Cancer Untrained * Pre	0.820267	-0.0164582	0.0527185	-0.229605	-0.0164582	Cancer Trained * Pre down vs Cancer Untrained * Pre	-0.00119642	Cancer Trained * Pre down vs Cancer Untrained * Pre	0.42226
467854	cg23965049	KLF7	0.00101265	2		ENST00000451244.1	3'UTR	KLF7						NM_001270944;NR_073108;NM_003709;NM_001270943;NM_001270942	Body;Body;Body;Body;Body	KLF7;KLF7;KLF7;KLF7;KLF7	5.01409e-05	0.313565	23.8674	4.88543	0.313565	Cancer Trained * Post up vs Cancer Trained * Pre	0.012888	Cancer Trained * Post up vs Cancer Trained * Pre	0.704708	-0.0224605	0.14695	-0.38334	-0.0224605	Healthy Aged-matched Trained * Post down vs Healthy Aged-matched Trained * Pre	-0.000872413	Healthy Aged-matched Trained * Post down vs Healthy Aged-matched Trained * Pre	0.0305575	0.156075	5.25613	2.29263	0.156075	Cancer Untrained * Post up vs Cancer Untrained * Pre	0.0065828	Cancer Untrained * Post up vs Cancer Untrained * Pre	0.410306	-0.0570074	0.701228	-0.837393	-0.0570074	Cancer Trained * Pre down vs Cancer Untrained * Pre	-0.00247042	Cancer Trained * Pre down vs Cancer Untrained * Pre	0.0170602
440284	cg09868502	CUL9	0.00101287	6		ENST00000512408.1;ENST00000515773.1;ENST00000515344.1;ENST00000504485.1	TSS1500;5'UTR;5'UTR;TSS1500	CUL9;CUL9;CUL9;CUL9						NM_015089	Body	CUL9	0.000100611	0.386927	21.3147	4.61678	0.386927	Cancer Trained * Post up vs Cancer Trained * Pre	0.0173573	Cancer Trained * Post up vs Cancer Trained * Pre	0.459197	0.0575168	0.565188	0.75179	0.0575168	Healthy Aged-matched Trained * Post up vs Healthy Aged-matched Trained * Pre	0.00328937	Healthy Aged-matched Trained * Post up vs Healthy Aged-matched Trained * Pre	0.336188	-0.0871674	0.961564	-0.980594	-0.0871674	Cancer Untrained * Post down vs Cancer Untrained * Pre	-0.00423393	Cancer Untrained * Post down vs Cancer Untrained * Pre	0.340112	-0.0864491	0.94578	-0.972512	-0.0864491	Cancer Trained * Pre down vs Cancer Untrained * Pre	-0.00417121	Cancer Trained * Pre down vs Cancer Untrained * Pre	0.285365
426104	cg08750521	PM20D1	0.00102767	1		ENST00000469861.1;ENST00000460624.1;ENST00000461807.1	TSS1500;3'UTR;3'UTR	PM20D1;PM20D1;PM20D1						NM_152491	Body	PM20D1	0.00982194	0.272262	7.8126	2.7951	0.272262	Cancer Trained * Post up vs Cancer Trained * Pre	0.0116185	Cancer Trained * Post up vs Cancer Trained * Pre	0.338367	0.0867946	0.952769	0.976099	0.0867946	Healthy Aged-matched Trained * Post up vs Healthy Aged-matched Trained * Pre	0.00311407	Healthy Aged-matched Trained * Post up vs Healthy Aged-matched Trained * Pre	0.874356	-0.0165054	0.0255224	-0.159757	-0.0165054	Cancer Untrained * Post down vs Cancer Untrained * Pre	-0.00108712	Cancer Untrained * Post down vs Cancer Untrained * Pre	0.184131	-0.14112	1.8657	-1.36591	-0.14112	Cancer Trained * Pre down vs Cancer Untrained * Pre	-0.00630124	Cancer Trained * Pre down vs Cancer Untrained * Pre	0.000987036
625321	cg11285614	NSUN3	0.00103301	3										NM_022072	Body	NSUN3	0.00017304	0.321046	19.4267	4.40758	0.321046	Cancer Trained * Post up vs Cancer Trained * Pre	0.0155549	Cancer Trained * Post up vs Cancer Trained * Pre	0.447105	0.0513608	0.596638	0.772423	0.0513608	Healthy Aged-matched Trained * Post up vs Healthy Aged-matched Trained * Pre	0.00230007	Healthy Aged-matched Trained * Post up vs Healthy Aged-matched Trained * Pre	0.270115	0.0871312	1.27192	1.12779	0.0871312	Cancer Untrained * Post up vs Cancer Untrained * Pre	0.0037471	Cancer Untrained * Post up vs Cancer Untrained * Pre	0.0160819	-0.199457	6.66518	-2.5817	-0.199457	Cancer Trained * Pre down vs Cancer Untrained * Pre	-0.0101127	Cancer Trained * Pre down vs Cancer Untrained * Pre	0.000604918
789838	cg26632739		0.00103695	10		ENST00000408167.1	TSS200	AL671972.1									0.00709282	0.227416	8.60101	2.93275	0.227416	Cancer Trained * Post up vs Cancer Trained * Pre	0.00986476	Cancer Trained * Post up vs Cancer Trained * Pre	0.00154282	0.251555	12.6285	3.55367	0.251555	Healthy Aged-matched Trained * Post up vs Healthy Aged-matched Trained * Pre	0.00976424	Healthy Aged-matched Trained * Post up vs Healthy Aged-matched Trained * Pre	0.120187	0.132331	2.58868	1.60894	0.132331	Cancer Untrained * Post up vs Cancer Untrained * Pre	0.00550607	Cancer Untrained * Post up vs Cancer Untrained * Pre	0.446546	-0.063609	0.598126	-0.773386	-0.063609	Cancer Trained * Pre down vs Cancer Untrained * Pre	-0.00297305	Cancer Trained * Pre down vs Cancer Untrained * Pre	0.178711
167932	cg11113835	CDK15	0.00103818	2		ENST00000408447.1;ENST00000488419.1;ENST00000451080.1	TSS1500;5'UTR;3'UTR	AC007242.1;CDK15;CDK15						NM_001261436;NM_001261435;NM_139158	Body;Body;Body	CDK15;CDK15;CDK15	3.16821e-05	0.464077	25.6322	5.06282	0.464077	Cancer Trained * Post up vs Cancer Trained * Pre	0.020591	Cancer Trained * Post up vs Cancer Trained * Pre	0.235107	-0.101804	1.48019	-1.21663	-0.101804	Healthy Aged-matched Trained * Post down vs Healthy Aged-matched Trained * Pre	-0.00441981	Healthy Aged-matched Trained * Post down vs Healthy Aged-matched Trained * Pre	0.24205	0.1165	1.43584	1.19827	0.1165	Cancer Untrained * Post up vs Cancer Untrained * Pre	0.00533151	Cancer Untrained * Post up vs Cancer Untrained * Pre	0.176149	-0.135347	1.93798	-1.39211	-0.135347	Cancer Trained * Pre down vs Cancer Untrained * Pre	-0.00656441	Cancer Trained * Pre down vs Cancer Untrained * Pre	0.001913
703329	cg03210680	GRIK1-AS1	0.00104189	21		ENST00000412579.1;ENST00000413131.1;ENST00000455392.2;ENST00000309331.4;ENST00000423221	5'UTR;TSS200;5'UTR;5'UTR;5'UTR;3'UTR	GRIK1-AS1;GRIK1-AS1;GRIK1-AS1;GRIK1-AS1;GRIK1-AS1;GRIK1						NR_027021;NM_175611;NM_000830	Body;Body;Body	GRIK1-AS1;GRIK1;GRIK1	0.000319979	0.243955	17.3874	4.16982	0.243955	Cancer Trained * Post up vs Cancer Trained * Pre	0.0094721	Cancer Trained * Post up vs Cancer Trained * Pre	0.0207884	0.1318	6.09013	2.46782	0.1318	Healthy Aged-matched Trained * Post up vs Healthy Aged-matched Trained * Pre	0.00493147	Healthy Aged-matched Trained * Post up vs Healthy Aged-matched Trained * Pre	0.100014	0.105992	2.91749	1.70807	0.105992	Cancer Untrained * Post up vs Cancer Untrained * Pre	0.0042427	Cancer Untrained * Post up vs Cancer Untrained * Pre	0.558386	-0.0368093	0.351869	-0.593185	-0.0368093	Cancer Trained * Pre down vs Cancer Untrained * Pre	-0.00154201	Cancer Trained * Pre down vs Cancer Untrained * Pre	0.0955181
292934	cg01271982	ANKRD11	0.00104197	16		ENST00000562816.1;ENST00000378330.2;ENST00000378332.2;ENST00000301030.4	3'UTR;5'UTR;5'UTR;5'UTR	ANKRD11;ANKRD11;ANKRD11;ANKRD11						NM_013275	5'UTR	ANKRD11	0.00404822	0.215981	10.0172	3.165	0.215981	Cancer Trained * Post up vs Cancer Trained * Pre	0.00748844	Cancer Trained * Post up vs Cancer Trained * Pre	0.0164661	0.160179	6.61165	2.57131	0.160179	Healthy Aged-matched Trained * Post up vs Healthy Aged-matched Trained * Pre	0.00594898	Healthy Aged-matched Trained * Post up vs Healthy Aged-matched Trained * Pre	0.950181	0.00456793	0.00398292	0.0631104	0.00456793	Cancer Untrained * Post up vs Cancer Untrained * Pre	0.000221932	Cancer Untrained * Post up vs Cancer Untrained * Pre	0.347462	0.0693071	0.91689	0.957544	0.0693071	Cancer Trained * Pre up vs Cancer Untrained * Pre	0.00264964	Cancer Trained * Pre up vs Cancer Untrained * Pre	0.561178
670293	cg02189888		0.00104238	19								Island	chr19:46582045-46582444				0.00126327	-0.381166	13.1981	-3.63292	-0.381166	Cancer Trained * Post down vs Cancer Trained * Pre	-0.0518231	Cancer Trained * Post down vs Cancer Trained * Pre	0.220051	0.12048	1.58231	1.2579	0.12048	Healthy Aged-matched Trained * Post up vs Healthy Aged-matched Trained * Pre	0.0157947	Healthy Aged-matched Trained * Post up vs Healthy Aged-matched Trained * Pre	0.479322	-0.079919	0.515741	-0.718151	-0.079919	Cancer Untrained * Post down vs Cancer Untrained * Pre	-0.0116191	Cancer Untrained * Post down vs Cancer Untrained * Pre	0.773207	-0.0324199	0.08487	-0.291325	-0.0324199	Cancer Trained * Pre down vs Cancer Untrained * Pre	-0.00499953	Cancer Trained * Pre down vs Cancer Untrained * Pre	0.00213588
195991	cg10477765	ADPRH	0.00105099	3		ENST00000478399.1;ENST00000481816.1;ENST00000471850.1;ENST00000485496.1	TSS1500;TSS1500;TSS1500;TSS1500	ADPRH;ADPRH;ADPRH;ADPRH				N_Shore	chr3:119298284-119298983	NM_001125;NM_001291950;NM_001291949	TSS1500;TSS1500;TSS1500	ADPRH;ADPRH;ADPRH	8.75183e-05	0.410614	21.814	4.67055	0.410614	Cancer Trained * Post up vs Cancer Trained * Pre	0.0190871	Cancer Trained * Post up vs Cancer Trained * Pre	0.0352091	0.178705	4.9582	2.2267	0.178705	Healthy Aged-matched Trained * Post up vs Healthy Aged-matched Trained * Pre	0.00928978	Healthy Aged-matched Trained * Post up vs Healthy Aged-matched Trained * Pre	0.578749	-0.0524573	0.316466	-0.562553	-0.0524573	Cancer Untrained * Post down vs Cancer Untrained * Pre	-0.00253759	Cancer Untrained * Post down vs Cancer Untrained * Pre	0.0948342	-0.161901	3.01448	-1.73623	-0.161901	Cancer Trained * Pre down vs Cancer Untrained * Pre	-0.00807356	Cancer Trained * Pre down vs Cancer Untrained * Pre	0.676989
61733	cg19555886	SPEF1	0.00105409	20		ENST00000471499.1	3'UTR	SPEF1		Unclassified	20:3757958-3759424	S_Shore	chr20:3758206-3759184	NM_015417	Body	SPEF1	9.05134e-05	-0.458954	21.693	-4.65757	-0.458954	Cancer Trained * Post down vs Cancer Trained * Pre	-0.064947	Cancer Trained * Post down vs Cancer Trained * Pre	0.425384	-0.0728943	0.656672	-0.810353	-0.0728943	Healthy Aged-matched Trained * Post down vs Healthy Aged-matched Trained * Pre	-0.0110554	Healthy Aged-matched Trained * Post down vs Healthy Aged-matched Trained * Pre	0.350265	-0.0994885	0.906096	-0.951891	-0.0994885	Cancer Untrained * Post down vs Cancer Untrained * Pre	-0.0152665	Cancer Untrained * Post down vs Cancer Untrained * Pre	0.312587	0.107717	1.06218	1.03062	0.107717	Cancer Trained * Pre up vs Cancer Untrained * Pre	0.0152075	Cancer Trained * Pre up vs Cancer Untrained * Pre	0.734489
498615	cg11966063	ZNF57	0.00105799	19								S_Shelf	chr19:2900329-2901203	NM_173480	Body	ZNF57	0.00321179	0.348695	10.6233	3.25934	0.348695	Cancer Trained * Post up vs Cancer Trained * Pre	0.0148337	Cancer Trained * Post up vs Cancer Trained * Pre	0.00433581	0.306352	9.83994	3.13687	0.306352	Healthy Aged-matched Trained * Post up vs Healthy Aged-matched Trained * Pre	0.013615	Healthy Aged-matched Trained * Post up vs Healthy Aged-matched Trained * Pre	0.985231	0.00212164	0.00034959	0.0186973	0.00212164	Cancer Untrained * Post up vs Cancer Untrained * Pre	-2.70963e-05	Cancer Untrained * Post down vs Cancer Untrained * Pre	0.642494	0.0533218	0.220814	0.469908	0.0533218	Cancer Trained * Pre up vs Cancer Untrained * Pre	0.00263761	Cancer Trained * Pre up vs Cancer Untrained * Pre	0.575226
235092	cg21140419	BHLHE41	0.00106456	12		ENST00000394326.2;ENST00000242728.4;ENST00000242728.4;ENST00000541271.1;ENST00000540731	TSS1500;1stExon;5'UTR;TSS200;TSS200;5'UTR;5'UTR	BHLHE41;BHLHE41;BHLHE41;BHLHE41;BHLHE41;SSPN;SSPN		Unclassified	12:26277175-26279080	N_Shore	chr12:26278540-26279707	NM_030762;NM_030762	1stExon;5'UTR	BHLHE41;BHLHE41	0.00253034	-0.449422	11.2612	-3.35577	-0.449422	Cancer Trained * Post down vs Cancer Trained * Pre	-0.0109588	Cancer Trained * Post down vs Cancer Trained * Pre	0.173743	-0.171183	1.96055	-1.4002	-0.171183	Healthy Aged-matched Trained * Post down vs Healthy Aged-matched Trained * Pre	-0.00370015	Healthy Aged-matched Trained * Post down vs Healthy Aged-matched Trained * Pre	0.127225	0.224099	2.48887	1.57762	0.224099	Cancer Untrained * Post up vs Cancer Untrained * Pre	0.00594816	Cancer Untrained * Post up vs Cancer Untrained * Pre	0.159358	0.206039	2.10388	1.45047	0.206039	Cancer Trained * Pre up vs Cancer Untrained * Pre	0.00528286	Cancer Trained * Pre up vs Cancer Untrained * Pre	0.0154734
647629	cg03650688		0.00106518	2													0.000469544	0.274121	16.1676	4.0209	0.274121	Cancer Trained * Post up vs Cancer Trained * Pre	0.0128116	Cancer Trained * Post up vs Cancer Trained * Pre	0.164195	0.0891927	2.05401	1.43318	0.0891927	Healthy Aged-matched Trained * Post up vs Healthy Aged-matched Trained * Pre	0.00417666	Healthy Aged-matched Trained * Post up vs Healthy Aged-matched Trained * Pre	0.461334	-0.0541004	0.55977	-0.748178	-0.0541004	Cancer Untrained * Post down vs Cancer Untrained * Pre	-0.00279083	Cancer Untrained * Post down vs Cancer Untrained * Pre	0.91067	-0.00819526	0.012845	-0.113336	-0.00819526	Cancer Trained * Pre down vs Cancer Untrained * Pre	-0.000458428	Cancer Trained * Pre down vs Cancer Untrained * Pre	0.696079
282077	cg03753299	PIEZO2	0.00106922	18										NM_022068	Body	PIEZO2	0.00894141	0.187905	8.03755	2.83506	0.187905	Cancer Trained * Post up vs Cancer Trained * Pre	0.00980461	Cancer Trained * Post up vs Cancer Trained * Pre	0.0537439	0.122481	4.09795	2.02434	0.122481	Healthy Aged-matched Trained * Post up vs Healthy Aged-matched Trained * Pre	0.00645877	Healthy Aged-matched Trained * Post up vs Healthy Aged-matched Trained * Pre	0.671616	-0.0301568	0.184019	-0.428975	-0.0301568	Cancer Untrained * Post down vs Cancer Untrained * Pre	-0.00179556	Cancer Untrained * Post down vs Cancer Untrained * Pre	0.489225	0.0493434	0.492664	0.7019	0.0493434	Cancer Trained * Pre up vs Cancer Untrained * Pre	0.00290382	Cancer Trained * Pre up vs Cancer Untrained * Pre	0.442999
573299	cg15860771	RNF11	0.00107092	1		ENST00000453573.1;ENST00000422306.1;ENST00000494873.1	TSS1500;5'UTR;5'UTR	RP11-296A18.7;RP11-296A18.6;RNF11						NM_014372	Body	RNF11	2.26845e-05	0.37939	26.9588	5.19219	0.37939	Cancer Trained * Post up vs Cancer Trained * Pre	0.0155267	Cancer Trained * Post up vs Cancer Trained * Pre	0.786098	0.0182975	0.0752475	0.274313	0.0182975	Healthy Aged-matched Trained * Post up vs Healthy Aged-matched Trained * Pre	0.000663579	Healthy Aged-matched Trained * Post up vs Healthy Aged-matched Trained * Pre	0.311063	0.0801322	1.06903	1.03394	0.0801322	Cancer Untrained * Post up vs Cancer Untrained * Pre	0.00335759	Cancer Untrained * Post up vs Cancer Untrained * Pre	0.03484	-0.172956	4.9802	-2.23164	-0.172956	Cancer Trained * Pre down vs Cancer Untrained * Pre	-0.00753562	Cancer Trained * Pre down vs Cancer Untrained * Pre	0.00300572
295744	cg14011368		0.00107183	14	RDMR	ENST00000504119.1	TSS1500	RP11-185P18.1				N_Shore	chr14:96342209-96343570				0.00381457	0.293087	10.1717	3.18931	0.293087	Cancer Trained * Post up vs Cancer Trained * Pre	0.0266305	Cancer Trained * Post up vs Cancer Trained * Pre	0.75799	0.0261332	0.0970433	0.311518	0.0261332	Healthy Aged-matched Trained * Post up vs Healthy Aged-matched Trained * Pre	0.0026508	Healthy Aged-matched Trained * Post up vs Healthy Aged-matched Trained * Pre	0.238585	-0.117685	1.45777	-1.20738	-0.117685	Cancer Untrained * Post down vs Cancer Untrained * Pre	-0.0115978	Cancer Untrained * Post down vs Cancer Untrained * Pre	0.502624	0.0663006	0.462683	0.680208	0.0663006	Cancer Trained * Pre up vs Cancer Untrained * Pre	0.00690927	Cancer Trained * Pre up vs Cancer Untrained * Pre	0.997925
192713	cg08957053	SLA2	0.00107282	20										NM_032214;NM_175077	Body;Body	SLA2;SLA2	0.000670387	0.267923	15.0701	3.88202	0.267923	Cancer Trained * Post up vs Cancer Trained * Pre	0.013693	Cancer Trained * Post up vs Cancer Trained * Pre	0.0346682	0.140746	4.99052	2.23395	0.140746	Healthy Aged-matched Trained * Post up vs Healthy Aged-matched Trained * Pre	0.00748116	Healthy Aged-matched Trained * Post up vs Healthy Aged-matched Trained * Pre	0.0188337	-0.183877	6.30952	-2.51188	-0.183877	Cancer Untrained * Post down vs Cancer Untrained * Pre	-0.00968941	Cancer Untrained * Post down vs Cancer Untrained * Pre	0.0183957	-0.184642	6.36214	-2.52233	-0.184642	Cancer Trained * Pre down vs Cancer Untrained * Pre	-0.00972003	Cancer Trained * Pre down vs Cancer Untrained * Pre	0.848716
800689	cg09749844	PREX2	0.00107431	8		ENST00000529398.1;ENST00000517617.1	5'UTR;5'UTR	PREX2;PREX2						NM_025170;NM_024870	Body;Body	PREX2;PREX2	0.000150814	0.381255	19.8973	4.46064	0.381255	Cancer Trained * Post up vs Cancer Trained * Pre	0.0192915	Cancer Trained * Post up vs Cancer Trained * Pre	0.755281	-0.0245874	0.099305	-0.315127	-0.0245874	Healthy Aged-matched Trained * Post down vs Healthy Aged-matched Trained * Pre	-0.00149644	Healthy Aged-matched Trained * Post down vs Healthy Aged-matched Trained * Pre	0.461261	0.0678377	0.559955	0.748301	0.0678377	Cancer Untrained * Post up vs Cancer Untrained * Pre	0.00385541	Cancer Untrained * Post up vs Cancer Untrained * Pre	0.890781	0.0125759	0.0192438	0.138722	0.0125759	Cancer Trained * Pre up vs Cancer Untrained * Pre	0.00083434	Cancer Trained * Pre up vs Cancer Untrained * Pre	0.03366
655213	cg01105321	TCF12	0.00108698	15		ENST00000558908.1;ENST00000560190.1	5'UTR;5'UTR	TCF12;TCF12						NM_207038;NM_207037;NM_207036;NM_003205	Body;Body;Body;Body	TCF12;TCF12;TCF12;TCF12	5.91703e-05	0.405969	23.2471	4.82152	0.405969	Cancer Trained * Post up vs Cancer Trained * Pre	0.021052	Cancer Trained * Post up vs Cancer Trained * Pre	0.893537	-0.0103918	0.0182789	-0.135199	-0.0103918	Healthy Aged-matched Trained * Post down vs Healthy Aged-matched Trained * Pre	-0.000123014	Healthy Aged-matched Trained * Post down vs Healthy Aged-matched Trained * Pre	0.515003	0.0589829	0.436198	0.660453	0.0589829	Cancer Untrained * Post up vs Cancer Untrained * Pre	0.00294918	Cancer Untrained * Post up vs Cancer Untrained * Pre	0.679969	-0.0372742	0.1742	-0.417373	-0.0372742	Cancer Trained * Pre down vs Cancer Untrained * Pre	-0.00212116	Cancer Trained * Pre down vs Cancer Untrained * Pre	0.196066
65667	cg11495385	CCDC28A	0.00108702	6	RDMR	ENST00000332797.6;ENST00000026464.9;ENST00000026464.9	1stExon;1stExon;5'UTR	CCDC28A;CCDC28A;CCDC28A		Promoter_Associated	6:139093895-139095334	Island	chr6:139094449-139095009	NM_015439;NM_001242740	1stExon;TSS200	CCDC28A;LOC100507462	9.35625e-05	-0.32711	21.5741	-4.64479	-0.32711	Cancer Trained * Post down vs Cancer Trained * Pre	-0.00768508	Cancer Trained * Post down vs Cancer Trained * Pre	0.179732	-0.0887339	1.90505	-1.38024	-0.0887339	Healthy Aged-matched Trained * Post down vs Healthy Aged-matched Trained * Pre	-0.00192911	Healthy Aged-matched Trained * Post down vs Healthy Aged-matched Trained * Pre	0.628459	-0.0365959	0.240027	-0.489925	-0.0365959	Cancer Untrained * Post down vs Cancer Untrained * Pre	-0.00080073	Cancer Untrained * Post down vs Cancer Untrained * Pre	0.087517	0.132835	3.16243	1.77832	0.132835	Cancer Trained * Pre up vs Cancer Untrained * Pre	0.00341103	Cancer Trained * Pre up vs Cancer Untrained * Pre	0.00483222
740624	cg24972293	GALNT7	0.00109701	4		ENST00000505308.1;ENST00000502407.1	TSS1500;5'UTR	GALNT7;GALNT7						NM_017423	Body	GALNT7	0.000303466	0.398514	17.5591	4.19035	0.398514	Cancer Trained * Post up vs Cancer Trained * Pre	0.0157351	Cancer Trained * Post up vs Cancer Trained * Pre	0.0369583	0.191338	4.85736	2.20394	0.191338	Healthy Aged-matched Trained * Post up vs Healthy Aged-matched Trained * Pre	0.00658851	Healthy Aged-matched Trained * Post up vs Healthy Aged-matched Trained * Pre	0.706423	0.0384319	0.14516	0.380999	0.0384319	Cancer Untrained * Post up vs Cancer Untrained * Pre	0.00145366	Cancer Untrained * Post up vs Cancer Untrained * Pre	0.0573688	-0.200963	3.96915	-1.99227	-0.200963	Cancer Trained * Pre down vs Cancer Untrained * Pre	-0.00848264	Cancer Trained * Pre down vs Cancer Untrained * Pre	0.00999978
406319	cg27056589	ZC3H12D	0.00110026	6		ENST00000462655.1;ENST00000409948.1;ENST00000416573.2;ENST00000542614.1;ENST00000409806	3'UTR;5'UTR;5'UTR;5'UTR;5'UTR	ZC3H12D;ZC3H12D;ZC3H12D;ZC3H12D;ZC3H12D						NM_207360	5'UTR	ZC3H12D	0.00323814	0.348858	10.6017	3.25603	0.348858	Cancer Trained * Post up vs Cancer Trained * Pre	0.02196	Cancer Trained * Post up vs Cancer Trained * Pre	0.185895	0.133041	1.85024	1.36024	0.133041	Healthy Aged-matched Trained * Post up vs Healthy Aged-matched Trained * Pre	0.00747837	Healthy Aged-matched Trained * Post up vs Healthy Aged-matched Trained * Pre	0.369589	-0.103837	0.834896	-0.913727	-0.103837	Cancer Untrained * Post down vs Cancer Untrained * Pre	-0.00684418	Cancer Untrained * Post down vs Cancer Untrained * Pre	0.591905	-0.061713	0.294903	-0.54305	-0.061713	Cancer Trained * Pre down vs Cancer Untrained * Pre	-0.00395095	Cancer Trained * Pre down vs Cancer Untrained * Pre	0.0317654
178878	cg09397254	IFT80	0.00110415	3		ENST00000465903.1;ENST00000485645.1;ENST00000392788.3;ENST00000472991.1;ENST00000467468	TSS1500;TSS1500;TSS1500;TSS1500;TSS1500;TSS1500;TSS1500;TSS1500;TSS1500;TSS1500;TSS200;	SMC4;SMC4;SMC4;SMC4;SMC4;SMC4;SMC4;SMC4;SMC4;SMC4;SMC4;SMC4;IFT80;IFT80;IFT80;IFT80;IFT		Promoter_Associated	3:160116710-160117663	Island	chr3:160117012-160118878	NM_020800;NM_020800;NM_005496;NM_001002800	1stExon;5'UTR;TSS1500;TSS1500	IFT80;IFT80;SMC4;SMC4	6.0843e-05	-0.616932	23.1435	-4.81077	-0.616932	Cancer Trained * Post down vs Cancer Trained * Pre	-0.0113085	Cancer Trained * Post down vs Cancer Trained * Pre	0.894915	0.0156211	0.0178057	0.133438	0.0156211	Healthy Aged-matched Trained * Post up vs Healthy Aged-matched Trained * Pre	0.000517156	Healthy Aged-matched Trained * Post up vs Healthy Aged-matched Trained * Pre	0.292531	0.146254	1.15616	1.07525	0.146254	Cancer Untrained * Post up vs Cancer Untrained * Pre	0.0030913	Cancer Untrained * Post up vs Cancer Untrained * Pre	0.0485361	0.282095	4.30123	2.07394	0.282095	Cancer Trained * Pre up vs Cancer Untrained * Pre	0.0056434	Cancer Trained * Pre up vs Cancer Untrained * Pre	0.00314977
768709	cg25125166	MTAP	0.00110512	9		ENST00000419385.1;ENST00000460874.1;ENST00000427788.1;ENST00000380172.3	TSS1500;TSS1500;TSS1500;TSS200	MTAP;MTAP;RP11-70L8.3;MTAP				N_Shore	chr9:21802524-21802981	NM_002451	TSS200	MTAP	0.000126694	-0.567253	20.5017	-4.52788	-0.567253	Cancer Trained * Post down vs Cancer Trained * Pre	-0.0157539	Cancer Trained * Post down vs Cancer Trained * Pre	0.689306	0.0462571	0.163597	0.404471	0.0462571	Healthy Aged-matched Trained * Post up vs Healthy Aged-matched Trained * Pre	0.000858782	Healthy Aged-matched Trained * Post up vs Healthy Aged-matched Trained * Pre	0.303961	0.139465	1.10158	1.04956	0.139465	Cancer Untrained * Post up vs Cancer Untrained * Pre	0.00445966	Cancer Untrained * Post up vs Cancer Untrained * Pre	0.128785	0.208736	2.46763	1.57087	0.208736	Cancer Trained * Pre up vs Cancer Untrained * Pre	0.00678422	Cancer Trained * Pre up vs Cancer Untrained * Pre	0.00345123
337869	cg11157800	JOSD1	0.0011053	22		ENST00000216039.5;ENST00000216039.5;ENST00000456626.1;ENST00000412832.1;ENST00000427389	1stExon;5'UTR;5'UTR;5'UTR;5'UTR;5'UTR;3'UTR;TSS1500;3'UTR;3'UTR	JOSD1;JOSD1;JOSD1;JOSD1;JOSD1;JOSD1;JOSD1;JOSD1;JOSD1;JOSD1		Promoter_Associated	22:39095882-39097761	Island	chr22:39096373-39097754	NM_014876;NM_014876	1stExon;5'UTR	JOSD1;JOSD1	0.000100678	-0.627595	21.3123	-4.61653	-0.627595	Cancer Trained * Post down vs Cancer Trained * Pre	-0.0255999	Cancer Trained * Post down vs Cancer Trained * Pre	0.786384	-0.0339957	0.0750414	-0.273937	-0.0339957	Healthy Aged-matched Trained * Post down vs Healthy Aged-matched Trained * Pre	-0.00146001	Healthy Aged-matched Trained * Post down vs Healthy Aged-matched Trained * Pre	0.120574	0.231741	2.58301	1.60718	0.231741	Cancer Untrained * Post up vs Cancer Untrained * Pre	0.0108603	Cancer Untrained * Post up vs Cancer Untrained * Pre	0.0754574	0.267445	3.44025	1.85479	0.267445	Cancer Trained * Pre up vs Cancer Untrained * Pre	0.0121386	Cancer Trained * Pre up vs Cancer Untrained * Pre	0.0207796
208442	cg17391107	EBP	0.00111602	X		ENST00000276096.6;ENST00000498425.1;ENST00000446158.1;ENST00000414061.1;ENST00000495186	TSS1500;TSS1500;TSS1500;TSS1500;1stExon;5'UTR	EBP;EBP;EBP;EBP;EBP;EBP		Promoter_Associated	X:48379599-48380680	N_Shore	chrX:48379897-48380637	NM_006579	TSS1500	EBP	0.00299337	-0.443587	10.8103	-3.2879	-0.443587	Cancer Trained * Post down vs Cancer Trained * Pre	-0.0511797	Cancer Trained * Post down vs Cancer Trained * Pre	0.871977	-0.0200517	0.026507	-0.16281	-0.0200517	Healthy Aged-matched Trained * Post down vs Healthy Aged-matched Trained * Pre	-0.00200601	Healthy Aged-matched Trained * Post down vs Healthy Aged-matched Trained * Pre	0.713144	-0.0532101	0.138266	-0.371841	-0.0532101	Cancer Untrained * Post down vs Cancer Untrained * Pre	-0.00750404	Cancer Untrained * Post down vs Cancer Untrained * Pre	0.203959	-0.186667	1.70161	-1.30446	-0.186667	Cancer Trained * Pre down vs Cancer Untrained * Pre	-0.0246528	Cancer Trained * Pre down vs Cancer Untrained * Pre	0.430174
769165	cg27343133	KANSL1	0.00111721	17		ENST00000577114.1;ENST00000393476.3	3'UTR;5'UTR	KANSL1;KANSL1	chr17:44131950-44131950					NM_001193466;NM_001193465;NM_015443	Body;Body;Body	KANSL1;KANSL1;KANSL1	0.000464916	0.50201	16.1986	4.02475	0.50201	Cancer Trained * Post up vs Cancer Trained * Pre	0.0212031	Cancer Trained * Post up vs Cancer Trained * Pre	0.0232762	0.275204	5.84179	2.41698	0.275204	Healthy Aged-matched Trained * Post up vs Healthy Aged-matched Trained * Pre	0.0107358	Healthy Aged-matched Trained * Post up vs Healthy Aged-matched Trained * Pre	0.652645	-0.0602679	0.207527	-0.455551	-0.0602679	Cancer Untrained * Post down vs Cancer Untrained * Pre	-0.00297918	Cancer Untrained * Post down vs Cancer Untrained * Pre	0.492813	-0.0920863	0.484497	-0.696058	-0.0920863	Cancer Trained * Pre down vs Cancer Untrained * Pre	-0.00479656	Cancer Trained * Pre down vs Cancer Untrained * Pre	0.291493
261917	cg01101355	PREX1	0.00112981	20										NM_020820	Body	PREX1	0.00251185	0.290424	11.281	3.35873	0.290424	Cancer Trained * Post up vs Cancer Trained * Pre	0.016168	Cancer Trained * Post up vs Cancer Trained * Pre	0.360239	0.0735688	0.868667	0.932023	0.0735688	Healthy Aged-matched Trained * Post up vs Healthy Aged-matched Trained * Pre	0.00501846	Healthy Aged-matched Trained * Post up vs Healthy Aged-matched Trained * Pre	0.209424	0.118159	1.65982	1.28834	0.118159	Cancer Untrained * Post up vs Cancer Untrained * Pre	0.00730532	Cancer Untrained * Post up vs Cancer Untrained * Pre	0.106069	0.153774	2.81122	1.67667	0.153774	Cancer Trained * Pre up vs Cancer Untrained * Pre	0.00989076	Cancer Trained * Pre up vs Cancer Untrained * Pre	0.488703
541887	cg24499333	SH3PXD2B	0.00113221	5						Unclassified_Cell_type_specific	5:171876051-171876316			NM_001308175;NM_001017995	Body;Body	SH3PXD2B;SH3PXD2B	0.000554854	0.414594	15.6489	3.95587	0.414594	Cancer Trained * Post up vs Cancer Trained * Pre	0.0182804	Cancer Trained * Post up vs Cancer Trained * Pre	0.161361	0.138081	2.08301	1.44326	0.138081	Healthy Aged-matched Trained * Post up vs Healthy Aged-matched Trained * Pre	0.00571161	Healthy Aged-matched Trained * Post up vs Healthy Aged-matched Trained * Pre	0.245812	0.132114	1.41249	1.18848	0.132114	Cancer Untrained * Post up vs Cancer Untrained * Pre	0.00635326	Cancer Untrained * Post up vs Cancer Untrained * Pre	0.958762	0.00580581	0.0027278	0.0522284	0.00580581	Cancer Trained * Pre up vs Cancer Untrained * Pre	1.6129e-05	Cancer Trained * Pre up vs Cancer Untrained * Pre	0.0335226
81477	cg00686598	PSMC6	0.00113541	14		ENST00000445930.2;ENST00000555887.1;ENST00000458604.2;ENST00000557240.1;ENST00000554956	TSS1500;TSS1500;TSS1500;TSS1500;TSS1500;TSS1500;TSS1500;TSS1500;TSS1500;TSS1500;TSS1500	PSMC6;PSMC6;PSMC6;PSMC6;PSMC6;PSMC6;PSMC6;PSMC6;PSMC6;PSMC6;PSMC6		Promoter_Associated	14:53173096-53174254	N_Shore	chr14:53173752-53174112	NM_002806	TSS1500	PSMC6	0.0060247	-0.317398	9.00558	-3.00093	-0.317398	Cancer Trained * Post down vs Cancer Trained * Pre	-0.010724	Cancer Trained * Post down vs Cancer Trained * Pre	0.0422994	-0.20662	4.57963	-2.14001	-0.20662	Healthy Aged-matched Trained * Post down vs Healthy Aged-matched Trained * Pre	-0.00609807	Healthy Aged-matched Trained * Post down vs Healthy Aged-matched Trained * Pre	0.144225	-0.169111	2.27245	-1.50746	-0.169111	Cancer Untrained * Post down vs Cancer Untrained * Pre	-0.00529026	Cancer Untrained * Post down vs Cancer Untrained * Pre	0.257561	0.129976	1.34239	1.15862	0.129976	Cancer Trained * Pre up vs Cancer Untrained * Pre	0.00473224	Cancer Trained * Pre up vs Cancer Untrained * Pre	0.00629255
314494	cg20691837		0.00113669	8		ENST00000391171.1	TSS200	U1									0.00281401	0.234204	10.9753	3.3129	0.234204	Cancer Trained * Post up vs Cancer Trained * Pre	0.0373827	Cancer Trained * Post up vs Cancer Trained * Pre	0.0589509	0.127704	3.91578	1.97883	0.127704	Healthy Aged-matched Trained * Post up vs Healthy Aged-matched Trained * Pre	0.0203675	Healthy Aged-matched Trained * Post up vs Healthy Aged-matched Trained * Pre	0.987859	-0.00115252	0.00023625	-0.0153704	-0.00115252	Cancer Untrained * Post down vs Cancer Untrained * Pre	-0.000124857	Cancer Untrained * Post down vs Cancer Untrained * Pre	0.608279	0.0389211	0.26943	0.519066	0.0389211	Cancer Trained * Pre up vs Cancer Untrained * Pre	0.0063439	Cancer Trained * Pre up vs Cancer Untrained * Pre	0.327264
559785	cg04575802		0.00114149	7													0.000390136	0.235451	16.752	4.09291	0.235451	Cancer Trained * Post up vs Cancer Trained * Pre	0.0149373	Cancer Trained * Post up vs Cancer Trained * Pre	0.805005	-0.0131028	0.0622552	-0.24951	-0.0131028	Healthy Aged-matched Trained * Post down vs Healthy Aged-matched Trained * Pre	-0.000708779	Healthy Aged-matched Trained * Post down vs Healthy Aged-matched Trained * Pre	0.610831	0.0314451	0.265593	0.515357	0.0314451	Cancer Untrained * Post up vs Cancer Untrained * Pre	0.00216325	Cancer Untrained * Post up vs Cancer Untrained * Pre	0.48981	0.042769	0.491326	0.700946	0.042769	Cancer Trained * Pre up vs Cancer Untrained * Pre	0.00288692	Cancer Trained * Pre up vs Cancer Untrained * Pre	0.333346
405800	cg07716386	RALGAPB	0.0011417	20		ENST00000461147.1	TSS1500	RALGAPB						NM_001282917;NM_020336;NM_001282918	Body;Body;Body	RALGAPB;RALGAPB;RALGAPB	0.00256324	0.242346	11.2263	3.35057	0.242346	Cancer Trained * Post up vs Cancer Trained * Pre	0.0107209	Cancer Trained * Post up vs Cancer Trained * Pre	0.0125779	0.17754	7.23002	2.68887	0.17754	Healthy Aged-matched Trained * Post up vs Healthy Aged-matched Trained * Pre	0.00764804	Healthy Aged-matched Trained * Post up vs Healthy Aged-matched Trained * Pre	0.815765	0.0180643	0.0554444	0.235466	0.0180643	Cancer Untrained * Post up vs Cancer Untrained * Pre	0.000801748	Cancer Untrained * Post up vs Cancer Untrained * Pre	0.853919	-0.0142721	0.034609	-0.186035	-0.0142721	Cancer Trained * Pre down vs Cancer Untrained * Pre	-0.000628299	Cancer Trained * Pre down vs Cancer Untrained * Pre	0.172853
187741	cg25943813	PCBP3	0.00115079	21		ENST00000468429.1;ENST00000475402.1	5'UTR;5'UTR	PCBP3;PCBP3				N_Shelf	chr21:47343715-47345139	NM_001130141;NM_020528	Body;Body	PCBP3;PCBP3	2.55918e-05	0.392725	26.4757	5.14546	0.392725	Cancer Trained * Post up vs Cancer Trained * Pre	0.0141454	Cancer Trained * Post up vs Cancer Trained * Pre	0.889811	0.0097518	0.0195895	0.139962	0.0097518	Healthy Aged-matched Trained * Post up vs Healthy Aged-matched Trained * Pre	0.000435253	Healthy Aged-matched Trained * Post up vs Healthy Aged-matched Trained * Pre	0.695843	-0.0320159	0.156405	-0.395481	-0.0320159	Cancer Untrained * Post down vs Cancer Untrained * Pre	-0.00124969	Cancer Untrained * Post down vs Cancer Untrained * Pre	0.0874868	-0.143977	3.16307	-1.7785	-0.143977	Cancer Trained * Pre down vs Cancer Untrained * Pre	-0.00561712	Cancer Trained * Pre down vs Cancer Untrained * Pre	0.0154926
291316	cg06210369	PPFIA1	0.00115308	11		ENST00000532793.1;ENST00000528607.1;ENST00000532504.1;ENST00000526262.1;ENST00000530390	TSS200;3'UTR;3'UTR;3'UTR;3'UTR;5'UTR	PPFIA1;AP000487.6;PPFIA1;PPFIA1;PPFIA1;PPFIA1						NR_045286;NM_177423;NM_003626	Body;Body;Body	PPFIA1;PPFIA1;PPFIA1	0.00112744	0.269373	13.5267	3.67787	0.269373	Cancer Trained * Post up vs Cancer Trained * Pre	0.0130507	Cancer Trained * Post up vs Cancer Trained * Pre	0.00445543	0.208984	9.76995	3.12569	0.208984	Healthy Aged-matched Trained * Post up vs Healthy Aged-matched Trained * Pre	0.00944269	Healthy Aged-matched Trained * Post up vs Healthy Aged-matched Trained * Pre	0.56827	0.0449209	0.334371	0.578248	0.0449209	Cancer Untrained * Post up vs Cancer Untrained * Pre	0.00192319	Cancer Untrained * Post up vs Cancer Untrained * Pre	0.0191602	-0.19454	6.27117	-2.50423	-0.19454	Cancer Trained * Pre down vs Cancer Untrained * Pre	-0.00979484	Cancer Trained * Pre down vs Cancer Untrained * Pre	0.0586926
266649	cg24649771	CDYL	0.0011662	6		ENST00000343762.5;ENST00000474977.1;ENST00000491864.1;ENST00000483019.1;ENST00000472453	5'UTR;5'UTR;5'UTR;5'UTR;5'UTR;5'UTR	CDYL;CDYL;CDYL;CDYL;CDYL;CDYL						NM_001143971;NM_001143970;NM_004824;NR_026590	5'UTR;5'UTR;Body;Body	CDYL;CDYL;CDYL;CDYL	0.000358565	0.25286	17.0212	4.12567	0.25286	Cancer Trained * Post up vs Cancer Trained * Pre	0.011032	Cancer Trained * Post up vs Cancer Trained * Pre	0.00670973	0.165386	8.73794	2.956	0.165386	Healthy Aged-matched Trained * Post up vs Healthy Aged-matched Trained * Pre	0.00698979	Healthy Aged-matched Trained * Post up vs Healthy Aged-matched Trained * Pre	0.535447	0.04085	0.394876	0.628392	0.04085	Cancer Untrained * Post up vs Cancer Untrained * Pre	0.00172279	Cancer Untrained * Post up vs Cancer Untrained * Pre	0.0526964	-0.132222	4.137	-2.03396	-0.132222	Cancer Trained * Pre down vs Cancer Untrained * Pre	-0.00607378	Cancer Trained * Pre down vs Cancer Untrained * Pre	0.0740527
381041	cg10560060	GJB2	0.00116944	13		ENST00000382848.4;ENST00000382844.1	5'UTR;TSS200	GJB2;GJB2				N_Shelf	chr13:20766208-20767779	NM_004004	5'UTR	GJB2	0.000421283	0.384934	16.5086	4.06308	0.384934	Cancer Trained * Post up vs Cancer Trained * Pre	0.0217633	Cancer Trained * Post up vs Cancer Trained * Pre	0.0833418	0.155994	3.25337	1.80371	0.155994	Healthy Aged-matched Trained * Post up vs Healthy Aged-matched Trained * Pre	0.00884229	Healthy Aged-matched Trained * Post up vs Healthy Aged-matched Trained * Pre	0.615659	0.0510831	0.258427	0.508357	0.0510831	Cancer Untrained * Post up vs Cancer Untrained * Pre	0.0029749	Cancer Untrained * Post up vs Cancer Untrained * Pre	0.985665	-0.00182364	0.000329354	-0.0181481	-0.00182364	Cancer Trained * Pre down vs Cancer Untrained * Pre	-0.000412527	Cancer Trained * Pre down vs Cancer Untrained * Pre	0.149426
789505	cg05191962		0.00117012	8													0.00145228	0.292855	12.7998	3.57768	0.292855	Cancer Trained * Post up vs Cancer Trained * Pre	0.0109997	Cancer Trained * Post up vs Cancer Trained * Pre	0.571105	-0.0428906	0.329461	-0.573987	-0.0428906	Healthy Aged-matched Trained * Post down vs Healthy Aged-matched Trained * Pre	-0.00177652	Healthy Aged-matched Trained * Post down vs Healthy Aged-matched Trained * Pre	0.605493	-0.0454185	0.27366	-0.523125	-0.0454185	Cancer Untrained * Post down vs Cancer Untrained * Pre	-0.00199347	Cancer Untrained * Post down vs Cancer Untrained * Pre	0.807111	0.0214238	0.0608889	0.246757	0.0214238	Cancer Trained * Pre up vs Cancer Untrained * Pre	0.000688928	Cancer Trained * Pre up vs Cancer Untrained * Pre	0.0300797
465104	cg08268925	DTL	0.00117998	1		ENST00000496442.1;ENST00000517070.1;ENST00000366991.4;ENST00000475419.1;ENST00000489149	TSS1500;TSS1500;ExonBnd;5'UTR;5'UTR;5'UTR	DTL;7SK;DTL;DTL;DTL;DTL						NM_016448;NM_001286230;NM_001286229;NM_016448;NM_001286230;NM_001286229	ExonBnd;ExonBnd;ExonBnd;Body;Body;Body	DTL;DTL;DTL;DTL;DTL;DTL	0.00449699	0.270228	9.74611	3.12188	0.270228	Cancer Trained * Post up vs Cancer Trained * Pre	0.0107559	Cancer Trained * Post up vs Cancer Trained * Pre	0.0419129	0.169444	4.59838	2.14438	0.169444	Healthy Aged-matched Trained * Post up vs Healthy Aged-matched Trained * Pre	0.00601921	Healthy Aged-matched Trained * Post up vs Healthy Aged-matched Trained * Pre	0.231606	-0.112564	1.50318	-1.22604	-0.112564	Cancer Untrained * Post down vs Cancer Untrained * Pre	-0.00443666	Cancer Untrained * Post down vs Cancer Untrained * Pre	0.0545298	-0.185202	4.06921	-2.01723	-0.185202	Cancer Trained * Pre down vs Cancer Untrained * Pre	-0.00745018	Cancer Trained * Pre down vs Cancer Untrained * Pre	0.0119358
470904	cg18034674		0.00118403	8													0.000478085	0.536678	16.1113	4.01388	0.536678	Cancer Trained * Post up vs Cancer Trained * Pre	0.0619893	Cancer Trained * Post up vs Cancer Trained * Pre	0.988027	0.00185007	0.000229752	0.0151576	0.00185007	Healthy Aged-matched Trained * Post up vs Healthy Aged-matched Trained * Pre	-0.00042672	Healthy Aged-matched Trained * Post down vs Healthy Aged-matched Trained * Pre	0.0246	0.339214	5.72134	2.39193	0.339214	Cancer Untrained * Post up vs Cancer Untrained * Pre	0.0438923	Cancer Untrained * Post up vs Cancer Untrained * Pre	0.235769	0.172287	1.47589	1.21486	0.172287	Cancer Trained * Pre up vs Cancer Untrained * Pre	0.0239585	Cancer Trained * Pre up vs Cancer Untrained * Pre	0.318087
760178	cg23885161	ZNF827	0.00118502	4		ENST00000514334.1;ENST00000509940.1	TSS1500;3'UTR	RP11-181K12.2;ZNF827						NM_001306215;NM_178835	Body;Body	ZNF827;ZNF827	0.00110615	0.259749	13.5821	3.68539	0.259749	Cancer Trained * Post up vs Cancer Trained * Pre	0.0118843	Cancer Trained * Post up vs Cancer Trained * Pre	0.503305	0.0436941	0.461196	0.679114	0.0436941	Healthy Aged-matched Trained * Post up vs Healthy Aged-matched Trained * Pre	0.00204819	Healthy Aged-matched Trained * Post up vs Healthy Aged-matched Trained * Pre	0.0301601	-0.17184	5.2839	-2.29867	-0.17184	Cancer Untrained * Post down vs Cancer Untrained * Pre	-0.00808953	Cancer Untrained * Post down vs Cancer Untrained * Pre	0.0295985	-0.172488	5.32383	-2.30734	-0.172488	Cancer Trained * Pre down vs Cancer Untrained * Pre	-0.00819643	Cancer Trained * Pre down vs Cancer Untrained * Pre	0.00638898
262500	cg06353075	IKBIP	0.00119301	12		ENST00000420861.1	5'UTR	IKBIP						NM_201613;NM_201612;NM_153687	Body;Body;Body	IKBIP;IKBIP;IKBIP	0.00111487	0.287191	13.5592	3.68229	0.287191	Cancer Trained * Post up vs Cancer Trained * Pre	0.0142932	Cancer Trained * Post up vs Cancer Trained * Pre	0.0263556	0.168065	5.57227	2.36057	0.168065	Healthy Aged-matched Trained * Post up vs Healthy Aged-matched Trained * Pre	0.00931691	Healthy Aged-matched Trained * Post up vs Healthy Aged-matched Trained * Pre	0.494081	-0.0574102	0.481637	-0.694	-0.0574102	Cancer Untrained * Post down vs Cancer Untrained * Pre	-0.00277207	Cancer Untrained * Post down vs Cancer Untrained * Pre	0.55048	-0.050067	0.366306	-0.605233	-0.050067	Cancer Trained * Pre down vs Cancer Untrained * Pre	-0.00252368	Cancer Trained * Pre down vs Cancer Untrained * Pre	0.231196
557365	cg21561368	CCDC14	0.00120142	3		ENST00000438440.2;ENST00000419247.1;ENST00000471054.1;ENST00000417438.1;ENST00000463996	3'UTR;1stExon;TSS200;3'UTR;3'UTR;3'UTR;3'UTR;3'UTR;3'UTR;3'UTR	CCDC14;CCDC14;CCDC14;CCDC14;CCDC14;CCDC14;CCDC14;CCDC14;CCDC14;CCDC14						NM_001308317;NM_022757	Body;Body	CCDC14;CCDC14	0.000158617	0.407295	19.724	4.44118	0.407295	Cancer Trained * Post up vs Cancer Trained * Pre	0.0299537	Cancer Trained * Post up vs Cancer Trained * Pre	0.280318	-0.0923833	1.21772	-1.1035	-0.0923833	Healthy Aged-matched Trained * Post down vs Healthy Aged-matched Trained * Pre	-0.00679319	Healthy Aged-matched Trained * Post down vs Healthy Aged-matched Trained * Pre	0.0659056	0.187081	3.699	1.92328	0.187081	Cancer Untrained * Post up vs Cancer Untrained * Pre	0.0131508	Cancer Untrained * Post up vs Cancer Untrained * Pre	0.0798095	-0.177624	3.33448	-1.82606	-0.177624	Cancer Trained * Pre down vs Cancer Untrained * Pre	-0.0140669	Cancer Trained * Pre down vs Cancer Untrained * Pre	0.000268731
134848	cg08138379	AP1G2	0.00121105	14		ENST00000554312.1;ENST00000553685.1;ENST00000308724.5;ENST00000554816.1;ENST00000556843	TSS1500;3'UTR;1stExon;3'UTR;5'UTR;5'UTR;5'UTR;5'UTR;5'UTR;5'UTR;TSS200;3'UTR;3'UTR;5'UT	AP1G2;AP1G2;AP1G2;AP1G2;AP1G2;AP1G2;AP1G2;AP1G2;AP1G2;AP1G2;AP1G2;AP1G2;AP1G2;RP11-66N2		Promoter_Associated	14:24035629-24038473	Island	chr14:24036399-24037076	NM_003917	5'UTR	AP1G2	0.000103128	-0.480898	21.2268	-4.60726	-0.480898	Cancer Trained * Post down vs Cancer Trained * Pre	-0.0145772	Cancer Trained * Post down vs Cancer Trained * Pre	0.120876	-0.153008	2.57861	-1.6058	-0.153008	Healthy Aged-matched Trained * Post down vs Healthy Aged-matched Trained * Pre	-0.0045587	Healthy Aged-matched Trained * Post down vs Healthy Aged-matched Trained * Pre	0.0451667	-0.233446	4.44629	-2.10862	-0.233446	Cancer Untrained * Post down vs Cancer Untrained * Pre	-0.00722041	Cancer Untrained * Post down vs Cancer Untrained * Pre	0.243575	0.132219	1.42632	1.19428	0.132219	Cancer Trained * Pre up vs Cancer Untrained * Pre	0.00413365	Cancer Trained * Pre up vs Cancer Untrained * Pre	0.0559864
698008	cg01057416	XPO6	0.0012211	16		ENST00000569973.1;ENST00000561488.1;ENST00000573645.1	3'UTR;TSS1500;3'UTR	XPO6;XPO6;XPO6						NM_001270940;NM_015171	Body;Body	XPO6;XPO6	0.00821064	0.170371	8.24353	2.87115	0.170371	Cancer Trained * Post up vs Cancer Trained * Pre	0.00640211	Cancer Trained * Post up vs Cancer Trained * Pre	0.146166	0.0812471	2.24967	1.49989	0.0812471	Healthy Aged-matched Trained * Post up vs Healthy Aged-matched Trained * Pre	0.00303728	Healthy Aged-matched Trained * Post up vs Healthy Aged-matched Trained * Pre	0.401829	0.0536782	0.727387	0.85287	0.0536782	Cancer Untrained * Post up vs Cancer Untrained * Pre	0.00219378	Cancer Untrained * Post up vs Cancer Untrained * Pre	0.452572	0.0480254	0.582252	0.763055	0.0480254	Cancer Trained * Pre up vs Cancer Untrained * Pre	0.00196698	Cancer Trained * Pre up vs Cancer Untrained * Pre	0.0578848
4628	cg22216413	ANO3	0.00122693	11		ENST00000256737.3;ENST00000256737.3;ENST00000531646.1;ENST00000538001.1;ENST00000525139	5'UTR;1stExon;TSS200;TSS200;5'UTR;5'UTR	ANO3;ANO3;ANO3;ANO3;ANO3;ANO3				Island	chr11:26353537-26353812	NM_031418	TSS200	ANO3	0.000425091	-0.603784	16.4802	-4.05958	-0.603784	Cancer Trained * Post down vs Cancer Trained * Pre	-0.0117042	Cancer Trained * Post down vs Cancer Trained * Pre	0.0383987	-0.296787	4.77825	-2.18592	-0.296787	Healthy Aged-matched Trained * Post down vs Healthy Aged-matched Trained * Pre	-0.00521512	Healthy Aged-matched Trained * Post down vs Healthy Aged-matched Trained * Pre	0.0179271	-0.399709	6.41998	-2.53377	-0.399709	Cancer Untrained * Post down vs Cancer Untrained * Pre	-0.00737797	Cancer Untrained * Post down vs Cancer Untrained * Pre	0.346393	0.151397	0.921039	0.959708	0.151397	Cancer Trained * Pre up vs Cancer Untrained * Pre	0.00331596	Cancer Trained * Pre up vs Cancer Untrained * Pre	0.107328
611307	cg16626623	SNX24	0.00122774	5		ENST00000513613.1;ENST00000511211.1;ENST00000511545.1	5'UTR;5'UTR;3'UTR	SNX24;SNX24;SNX24						NM_014035	Body	SNX24	4.5218e-05	0.389469	24.2589	4.92533	0.389469	Cancer Trained * Post up vs Cancer Trained * Pre	0.0219491	Cancer Trained * Post up vs Cancer Trained * Pre	0.948303	-0.00472752	0.00428916	-0.0654917	-0.00472752	Healthy Aged-matched Trained * Post down vs Healthy Aged-matched Trained * Pre	7.81914e-05	Healthy Aged-matched Trained * Post up vs Healthy Aged-matched Trained * Pre	0.162152	0.120811	2.07485	1.44043	0.120811	Cancer Untrained * Post up vs Cancer Untrained * Pre	0.00701701	Cancer Untrained * Post up vs Cancer Untrained * Pre	0.31131	-0.0866728	1.06792	-1.0334	-0.0866728	Cancer Trained * Pre down vs Cancer Untrained * Pre	-0.00533834	Cancer Trained * Pre down vs Cancer Untrained * Pre	0.00452805
752259	cg10052599		0.00123107	2		ENST00000444567.1	5'UTR	AC096649.3									0.000547242	0.256954	15.6916	3.96126	0.256954	Cancer Trained * Post up vs Cancer Trained * Pre	0.0118457	Cancer Trained * Post up vs Cancer Trained * Pre	0.267362	0.0671771	1.287	1.13446	0.0671771	Healthy Aged-matched Trained * Post up vs Healthy Aged-matched Trained * Pre	0.00288298	Healthy Aged-matched Trained * Post up vs Healthy Aged-matched Trained * Pre	0.0627147	0.134032	3.79507	1.94809	0.134032	Cancer Untrained * Post up vs Cancer Untrained * Pre	0.00631068	Cancer Untrained * Post up vs Cancer Untrained * Pre	0.693019	-0.0274766	0.159489	-0.39936	-0.0274766	Cancer Trained * Pre down vs Cancer Untrained * Pre	-0.00136098	Cancer Trained * Pre down vs Cancer Untrained * Pre	0.0063923
353792	cg04460896	MKL2	0.0012311	16		ENST00000574998.1;ENST00000571589.1;ENST00000572400.1;ENST00000574045.1;ENST00000575537	5'UTR;5'UTR;5'UTR;5'UTR;5'UTR;5'UTR	MKL2;MKL2;MKL2;MKL2;MKL2;MKL2						NM_014048;NM_001308142	5'UTR;5'UTR	MKL2;MKL2	0.000487662	0.344806	16.0493	4.00616	0.344806	Cancer Trained * Post up vs Cancer Trained * Pre	0.0185754	Cancer Trained * Post up vs Cancer Trained * Pre	0.293484	0.0843118	1.1515	1.07308	0.0843118	Healthy Aged-matched Trained * Post up vs Healthy Aged-matched Trained * Pre	0.00474965	Healthy Aged-matched Trained * Post up vs Healthy Aged-matched Trained * Pre	0.701114	-0.0354438	0.150742	-0.388255	-0.0354438	Cancer Untrained * Post down vs Cancer Untrained * Pre	-0.00240128	Cancer Untrained * Post down vs Cancer Untrained * Pre	0.877828	0.0141778	0.0241198	0.155306	0.0141778	Cancer Trained * Pre up vs Cancer Untrained * Pre	0.000597253	Cancer Trained * Pre up vs Cancer Untrained * Pre	0.508467
11559	cg14992181	SCFD2	0.00123388	4		ENST00000388940.4;ENST00000503450.1;ENST00000401642.3	TSS1500;TSS1500;TSS1500	SCFD2;SCFD2;SCFD2		Promoter_Associated	4:54231236-54232926	S_Shore	chr4:54231708-54232320	NM_152540	TSS1500	SCFD2	0.00227555	-0.21426	11.5495	-3.39846	-0.21426	Cancer Trained * Post down vs Cancer Trained * Pre	-0.00482714	Cancer Trained * Post down vs Cancer Trained * Pre	0.0344271	-0.128758	5.00511	-2.23721	-0.128758	Healthy Aged-matched Trained * Post down vs Healthy Aged-matched Trained * Pre	-0.00297876	Healthy Aged-matched Trained * Post down vs Healthy Aged-matched Trained * Pre	0.0371645	-0.147204	4.84583	-2.20133	-0.147204	Cancer Untrained * Post down vs Cancer Untrained * Pre	-0.00365382	Cancer Untrained * Post down vs Cancer Untrained * Pre	0.166129	-0.0953827	2.03455	-1.42638	-0.0953827	Cancer Trained * Pre down vs Cancer Untrained * Pre	-0.00242088	Cancer Trained * Pre down vs Cancer Untrained * Pre	0.947389
534511	cg24127284		0.00123576	14													0.000160137	0.296484	19.6914	4.43749	0.296484	Cancer Trained * Post up vs Cancer Trained * Pre	0.0117735	Cancer Trained * Post up vs Cancer Trained * Pre	0.0293079	0.141007	5.34484	2.31189	0.141007	Healthy Aged-matched Trained * Post up vs Healthy Aged-matched Trained * Pre	0.00574481	Healthy Aged-matched Trained * Post up vs Healthy Aged-matched Trained * Pre	0.817898	-0.0164897	0.0541436	-0.232688	-0.0164897	Cancer Untrained * Post down vs Cancer Untrained * Pre	-0.000720641	Cancer Untrained * Post down vs Cancer Untrained * Pre	0.291958	-0.0762915	1.15897	-1.07656	-0.0762915	Cancer Trained * Pre down vs Cancer Untrained * Pre	-0.00334859	Cancer Trained * Pre down vs Cancer Untrained * Pre	0.298501
637496	cg21232341	PCBP3	0.00123986	21		ENST00000498121.1	5'UTR	PCBP3						NM_001130141;NM_020528	Body;Body	PCBP3;PCBP3	0.000115498	0.478204	20.8262	4.56357	0.478204	Cancer Trained * Post up vs Cancer Trained * Pre	0.0332015	Cancer Trained * Post up vs Cancer Trained * Pre	0.966496	0.0040584	0.00180001	0.0424265	0.0040584	Healthy Aged-matched Trained * Post up vs Healthy Aged-matched Trained * Pre	-3.56336e-05	Healthy Aged-matched Trained * Post down vs Healthy Aged-matched Trained * Pre	0.211696	0.142457	1.64284	1.28173	0.142457	Cancer Untrained * Post up vs Cancer Untrained * Pre	0.0109264	Cancer Untrained * Post up vs Cancer Untrained * Pre	0.944108	-0.00787064	0.00501477	-0.070815	-0.00787064	Cancer Trained * Pre down vs Cancer Untrained * Pre	-0.00029211	Cancer Trained * Pre down vs Cancer Untrained * Pre	0.0196052
309202	cg11984323	SNX6	0.00124737	14		ENST00000556712.1;ENST00000557341.1;ENST00000555416.1;ENST00000355110.5;ENST00000362031	TSS1500;TSS1500;TSS1500;TSS1500;TSS1500	SNX6;SNX6;SNX6;SNX6;SNX6				S_Shore	chr14:35098694-35099478	NM_152233	TSS1500	SNX6	0.00784621	0.354112	8.35389	2.89031	0.354112	Cancer Trained * Post up vs Cancer Trained * Pre	0.0122026	Cancer Trained * Post up vs Cancer Trained * Pre	0.00743603	0.325786	8.48504	2.91291	0.325786	Healthy Aged-matched Trained * Post up vs Healthy Aged-matched Trained * Pre	0.0118273	Healthy Aged-matched Trained * Post up vs Healthy Aged-matched Trained * Pre	0.33997	0.126415	0.946347	0.972803	0.126415	Cancer Untrained * Post up vs Cancer Untrained * Pre	0.00503531	Cancer Untrained * Post up vs Cancer Untrained * Pre	0.211211	0.166743	1.64645	1.28314	0.166743	Cancer Trained * Pre up vs Cancer Untrained * Pre	0.00678501	Cancer Trained * Pre up vs Cancer Untrained * Pre	0.742541
392954	cg24615514		0.00125554	15		ENST00000555815.1;ENST00000557558.1;ENST00000389967.4	TSS1500;TSS200;TSS200	ATP10A;RP11-2C7.1;ATP10A				S_Shore	chr15:26107503-26108818				6.83114e-05	0.422666	22.7158	4.7661	0.422666	Cancer Trained * Post up vs Cancer Trained * Pre	0.0215668	Cancer Trained * Post up vs Cancer Trained * Pre	0.902843	0.00998306	0.0152069	0.123316	0.00998306	Healthy Aged-matched Trained * Post up vs Healthy Aged-matched Trained * Pre	0.000259419	Healthy Aged-matched Trained * Post up vs Healthy Aged-matched Trained * Pre	0.853598	-0.0175375	0.0347629	-0.186448	-0.0175375	Cancer Untrained * Post down vs Cancer Untrained * Pre	-0.00110025	Cancer Untrained * Post down vs Cancer Untrained * Pre	0.467129	-0.0694575	0.545279	-0.73843	-0.0694575	Cancer Trained * Pre down vs Cancer Untrained * Pre	-0.0040911	Cancer Trained * Pre down vs Cancer Untrained * Pre	0.157316
317949	cg04749850		0.00127297	5													0.00343479	0.300746	10.4462	3.23206	0.300746	Cancer Trained * Post up vs Cancer Trained * Pre	0.0132751	Cancer Trained * Post up vs Cancer Trained * Pre	0.00165806	0.299427	12.4257	3.52502	0.299427	Healthy Aged-matched Trained * Post up vs Healthy Aged-matched Trained * Pre	0.0140193	Healthy Aged-matched Trained * Post up vs Healthy Aged-matched Trained * Pre	0.95471	0.00566174	0.00329083	0.0573658	0.00566174	Cancer Untrained * Post up vs Cancer Untrained * Pre	0.000302324	Cancer Untrained * Post up vs Cancer Untrained * Pre	0.794917	-0.0259296	0.0690235	-0.262723	-0.0259296	Cancer Trained * Pre down vs Cancer Untrained * Pre	-0.00111709	Cancer Trained * Pre down vs Cancer Untrained * Pre	0.136566
718273	cg01314618		0.0012753	3		ENST00000445908.1;ENST00000420213.1;ENST00000438408.1	TSS1500;TSS1500;3'UTR	AC128709.4;AC128709.2;AC128709.3				S_Shore	chr3:197183404-197183724				0.000104752	0.374458	21.1713	4.60123	0.374458	Cancer Trained * Post up vs Cancer Trained * Pre	0.0188669	Cancer Trained * Post up vs Cancer Trained * Pre	0.560951	0.0437797	0.34727	0.589296	0.0437797	Healthy Aged-matched Trained * Post up vs Healthy Aged-matched Trained * Pre	0.00242903	Healthy Aged-matched Trained * Post up vs Healthy Aged-matched Trained * Pre	0.552896	-0.0519243	0.361851	-0.601541	-0.0519243	Cancer Untrained * Post down vs Cancer Untrained * Pre	-0.002814	Cancer Untrained * Post down vs Cancer Untrained * Pre	0.353589	-0.0815911	0.893458	-0.945229	-0.0815911	Cancer Trained * Pre down vs Cancer Untrained * Pre	-0.00439877	Cancer Trained * Pre down vs Cancer Untrained * Pre	0.0591909
111984	cg08543278		0.0012823	7													0.000419456	0.337346	16.5223	4.06476	0.337346	Cancer Trained * Post up vs Cancer Trained * Pre	0.049861	Cancer Trained * Post up vs Cancer Trained * Pre	0.333908	-0.0746495	0.970855	-0.98532	-0.0746495	Healthy Aged-matched Trained * Post down vs Healthy Aged-matched Trained * Pre	-0.011365	Healthy Aged-matched Trained * Post down vs Healthy Aged-matched Trained * Pre	0.797382	0.0228422	0.0673355	0.259491	0.0228422	Cancer Untrained * Post up vs Cancer Untrained * Pre	0.00375993	Cancer Untrained * Post up vs Cancer Untrained * Pre	0.922625	0.00863662	0.00962621	0.0981132	0.00863662	Cancer Trained * Pre up vs Cancer Untrained * Pre	0.00187865	Cancer Trained * Pre up vs Cancer Untrained * Pre	0.610237
165167	cg04810703	FAM227A	0.00128272	22		ENST00000540952.1;ENST00000544346.1	3'UTR;3'UTR	RP1-199H16.5;RP1-199H16.5						NM_001291030;NM_001013647	Body;Body	FAM227A;FAM227A	0.000116515	0.389779	20.7953	4.56019	0.389779	Cancer Trained * Post up vs Cancer Trained * Pre	0.015382	Cancer Trained * Post up vs Cancer Trained * Pre	0.0571338	0.155609	3.97721	1.9943	0.155609	Healthy Aged-matched Trained * Post up vs Healthy Aged-matched Trained * Pre	0.00606172	Healthy Aged-matched Trained * Post up vs Healthy Aged-matched Trained * Pre	0.123092	0.144677	2.54668	1.59583	0.144677	Cancer Untrained * Post up vs Cancer Untrained * Pre	0.00584067	Cancer Untrained * Post up vs Cancer Untrained * Pre	0.449638	-0.0696331	0.589938	-0.768074	-0.0696331	Cancer Trained * Pre down vs Cancer Untrained * Pre	-0.00315816	Cancer Trained * Pre down vs Cancer Untrained * Pre	0.131675
494914	cg24558461	FNDC5	0.00129001	1		ENST00000496770.1;ENST00000465346.1	TSS1500;TSS1500	FNDC5;FNDC5		Unclassified	1:33338158-33338576			NM_001171941	TSS1500	FNDC5	0.000172906	-0.557015	19.4294	-4.40788	-0.557015	Cancer Trained * Post down vs Cancer Trained * Pre	-0.0178939	Cancer Trained * Post down vs Cancer Trained * Pre	0.0273821	-0.270295	5.49011	-2.3431	-0.270295	Healthy Aged-matched Trained * Post down vs Healthy Aged-matched Trained * Pre	-0.00890814	Healthy Aged-matched Trained * Post down vs Healthy Aged-matched Trained * Pre	0.427187	-0.108187	0.651507	-0.80716	-0.108187	Cancer Untrained * Post down vs Cancer Untrained * Pre	-0.00384627	Cancer Untrained * Post down vs Cancer Untrained * Pre	0.599946	0.0712031	0.282209	0.531233	0.0712031	Cancer Trained * Pre up vs Cancer Untrained * Pre	0.00245295	Cancer Trained * Pre up vs Cancer Untrained * Pre	0.664905
207842	cg03060867		0.00129122	2													0.000105754	0.271011	21.1376	4.59756	0.271011	Cancer Trained * Post up vs Cancer Trained * Pre	0.0142386	Cancer Trained * Post up vs Cancer Trained * Pre	0.285326	-0.0587512	1.19205	-1.09181	-0.0587512	Healthy Aged-matched Trained * Post down vs Healthy Aged-matched Trained * Pre	-0.00323041	Healthy Aged-matched Trained * Post down vs Healthy Aged-matched Trained * Pre	0.352857	0.0591895	0.896228	0.946693	0.0591895	Cancer Untrained * Post up vs Cancer Untrained * Pre	0.00332777	Cancer Untrained * Post up vs Cancer Untrained * Pre	0.851934	-0.0117913	0.0355677	-0.188594	-0.0117913	Cancer Trained * Pre down vs Cancer Untrained * Pre	-0.00078215	Cancer Trained * Pre down vs Cancer Untrained * Pre	0.0159299
13296	cg01560790	PPP4R3B	0.00129125	2		ENST00000477749.1;ENST00000470801.1;ENST00000345102.5;ENST00000272313.5;ENST00000407823	3'UTR;TSS1500;TSS1500;TSS1500;TSS1500	SMEK2;SMEK2;SMEK2;SMEK2;SMEK2		Promoter_Associated	2:55843652-55845441	Island	chr2:55844267-55845065	NM_001122964;NM_001282850;NM_020463	TSS200;TSS200;TSS200	PPP4R3B;PPP4R3B;PPP4R3B	8.16529e-05	-0.256678	22.0646	-4.6973	-0.256678	Cancer Trained * Post down vs Cancer Trained * Pre	-0.00557041	Cancer Trained * Post down vs Cancer Trained * Pre	0.124804	-0.079225	2.52246	-1.58823	-0.079225	Healthy Aged-matched Trained * Post down vs Healthy Aged-matched Trained * Pre	-0.00181632	Healthy Aged-matched Trained * Post down vs Healthy Aged-matched Trained * Pre	0.440674	0.0454124	0.613925	0.783534	0.0454124	Cancer Untrained * Post up vs Cancer Untrained * Pre	0.00104355	Cancer Untrained * Post up vs Cancer Untrained * Pre	0.156633	0.0846428	2.13278	1.4604	0.0846428	Cancer Trained * Pre up vs Cancer Untrained * Pre	0.00196715	Cancer Trained * Pre up vs Cancer Untrained * Pre	0.295367
805202	cg14646264		0.00129773	5													0.000931041	0.269727	14.0869	3.75325	0.269727	Cancer Trained * Post up vs Cancer Trained * Pre	0.0119647	Cancer Trained * Post up vs Cancer Trained * Pre	0.236184	0.0796264	1.4732	1.21375	0.0796264	Healthy Aged-matched Trained * Post up vs Healthy Aged-matched Trained * Pre	0.00368412	Healthy Aged-matched Trained * Post up vs Healthy Aged-matched Trained * Pre	0.0463918	0.159747	4.39218	2.09575	0.159747	Cancer Untrained * Post up vs Cancer Untrained * Pre	0.00760613	Cancer Untrained * Post up vs Cancer Untrained * Pre	0.200039	0.100328	1.73245	1.31623	0.100328	Cancer Trained * Pre up vs Cancer Untrained * Pre	0.00485315	Cancer Trained * Pre up vs Cancer Untrained * Pre	0.463416
303051	cg22486199	CCSER2	0.00130015	10		ENST00000543283.1;ENST00000494586.1;ENST00000494144.1	TSS1500;TSS1500;5'UTR	FAM190B;FAM190B;FAM190B						NM_001284243;NM_018999;NM_001284240	TSS1500;Body;Body	CCSER2;CCSER2;CCSER2	0.000437985	0.320904	16.386	4.04796	0.320904	Cancer Trained * Post up vs Cancer Trained * Pre	0.017355	Cancer Trained * Post up vs Cancer Trained * Pre	0.534698	0.0455598	0.396338	0.629554	0.0455598	Healthy Aged-matched Trained * Post up vs Healthy Aged-matched Trained * Pre	0.00260712	Healthy Aged-matched Trained * Post up vs Healthy Aged-matched Trained * Pre	0.0391587	0.183023	4.73783	2.17666	0.183023	Cancer Untrained * Post up vs Cancer Untrained * Pre	0.0105581	Cancer Untrained * Post up vs Cancer Untrained * Pre	0.307926	0.0875158	1.08328	1.04081	0.0875158	Cancer Trained * Pre up vs Cancer Untrained * Pre	0.00488632	Cancer Trained * Pre up vs Cancer Untrained * Pre	0.540234
693620	cg04191515	SNX29	0.00130104	16										NM_032167	Body	SNX29	0.0038172	0.295806	10.1699	3.18903	0.295806	Cancer Trained * Post up vs Cancer Trained * Pre	0.012343	Cancer Trained * Post up vs Cancer Trained * Pre	0.161287	0.122232	2.08377	1.44353	0.122232	Healthy Aged-matched Trained * Post up vs Healthy Aged-matched Trained * Pre	0.00484409	Healthy Aged-matched Trained * Post up vs Healthy Aged-matched Trained * Pre	0.425601	-0.0796881	0.656049	-0.809969	-0.0796881	Cancer Untrained * Post down vs Cancer Untrained * Pre	-0.00387776	Cancer Untrained * Post down vs Cancer Untrained * Pre	0.889998	0.0137466	0.0195228	0.139724	0.0137466	Cancer Trained * Pre up vs Cancer Untrained * Pre	0.000332743	Cancer Trained * Pre up vs Cancer Untrained * Pre	0.185314
417065	cg01503706	NPTXR	0.00130397	22								N_Shore	chr22:39239168-39240425	NM_014293	Body	NPTXR	6.63844e-05	0.406874	22.8211	4.77714	0.406874	Cancer Trained * Post up vs Cancer Trained * Pre	0.0476891	Cancer Trained * Post up vs Cancer Trained * Pre	0.0661136	0.149412	3.69292	1.9217	0.149412	Healthy Aged-matched Trained * Post up vs Healthy Aged-matched Trained * Pre	0.0176764	Healthy Aged-matched Trained * Post up vs Healthy Aged-matched Trained * Pre	0.967668	-0.0036985	0.00167616	-0.040941	-0.0036985	Cancer Untrained * Post down vs Cancer Untrained * Pre	-0.000184211	Cancer Untrained * Post down vs Cancer Untrained * Pre	0.17397	-0.126421	1.95841	-1.39943	-0.126421	Cancer Trained * Pre down vs Cancer Untrained * Pre	-0.0154249	Cancer Trained * Pre down vs Cancer Untrained * Pre	0.238543
208666	cg01235083		0.0013103	8													0.0092647	0.238995	7.95224	2.81997	0.238995	Cancer Trained * Post up vs Cancer Trained * Pre	0.0382012	Cancer Trained * Post up vs Cancer Trained * Pre	0.29708	-0.0823909	1.1341	-1.06494	-0.0823909	Healthy Aged-matched Trained * Post down vs Healthy Aged-matched Trained * Pre	-0.0123827	Healthy Aged-matched Trained * Post down vs Healthy Aged-matched Trained * Pre	0.203338	0.117427	1.70645	1.30631	0.117427	Cancer Untrained * Post up vs Cancer Untrained * Pre	0.0186637	Cancer Untrained * Post up vs Cancer Untrained * Pre	0.238058	-0.108659	1.46114	-1.20877	-0.108659	Cancer Trained * Pre down vs Cancer Untrained * Pre	-0.017445	Cancer Trained * Pre down vs Cancer Untrained * Pre	6.6411e-05
751297	cg14937950	FLJ27354	0.00132035	1		ENST00000429074.1;ENST00000443562.1;ENST00000415584.2;ENST00000526694.1	TSS1500;3'UTR;3'UTR;3'UTR	RP11-413E1.4;RP5-1007M22.2;RP5-1007M22.2;RP5-1007M22.2				N_Shelf	chr1:90098230-90099292	NR_033981	Body	FLJ27354	0.00203191	0.179972	11.8601	3.44385	0.179972	Cancer Trained * Post up vs Cancer Trained * Pre	0.0105461	Cancer Trained * Post up vs Cancer Trained * Pre	0.000536308	0.18935	15.754	3.96912	0.18935	Healthy Aged-matched Trained * Post up vs Healthy Aged-matched Trained * Pre	0.010958	Healthy Aged-matched Trained * Post up vs Healthy Aged-matched Trained * Pre	0.511273	0.0369367	0.444059	0.666378	0.0369367	Cancer Untrained * Post up vs Cancer Untrained * Pre	0.0019847	Cancer Untrained * Post up vs Cancer Untrained * Pre	0.183096	-0.0758964	1.87485	-1.36925	-0.0758964	Cancer Trained * Pre down vs Cancer Untrained * Pre	-0.00458936	Cancer Trained * Pre down vs Cancer Untrained * Pre	0.950837
538692	cg22590373	HDAC8	0.0013209	X		ENST00000478743.1;ENST00000429103.2	3'UTR;5'UTR	HDAC8;HDAC8						NM_001166422;NM_001166420;NR_051952;NM_001166418;NM_018486;NM_001166419;NM_001166448	Body;Body;Body;Body;Body;Body;Body	HDAC8;HDAC8;HDAC8;HDAC8;HDAC8;HDAC8;HDAC8	0.000941162	0.448472	14.055	3.749	0.448472	Cancer Trained * Post up vs Cancer Trained * Pre	0.019645	Cancer Trained * Post up vs Cancer Trained * Pre	0.537027	0.0683537	0.391801	0.62594	0.0683537	Healthy Aged-matched Trained * Post up vs Healthy Aged-matched Trained * Pre	0.00349751	Healthy Aged-matched Trained * Post up vs Healthy Aged-matched Trained * Pre	0.947095	-0.00850409	0.00449226	-0.0670243	-0.00850409	Cancer Untrained * Post down vs Cancer Untrained * Pre	0.000146809	Cancer Untrained * Post up vs Cancer Untrained * Pre	0.488474	0.0892131	0.494386	0.703126	0.0892131	Cancer Trained * Pre up vs Cancer Untrained * Pre	0.00548572	Cancer Trained * Pre up vs Cancer Untrained * Pre	0.970992
191466	cg26532638	DIRAS3	0.00132374	1		ENST00000395201.1;ENST00000370981.1;ENST00000541803.1;ENST00000413628.1	TSS1500;TSS1500;5'UTR;5'UTR	DIRAS3;DIRAS3;RP11-518D3.1;RP11-518D3.1				S_Shore	chr1:68516236-68516473	NM_004675	TSS1500	DIRAS3	0.000599192	0.405234	15.4125	3.92588	0.405234	Cancer Trained * Post up vs Cancer Trained * Pre	0.021352	Cancer Trained * Post up vs Cancer Trained * Pre	0.00328016	0.306315	10.5676	3.25079	0.306315	Healthy Aged-matched Trained * Post up vs Healthy Aged-matched Trained * Pre	0.0160723	Healthy Aged-matched Trained * Post up vs Healthy Aged-matched Trained * Pre	0.221245	0.137351	1.57389	1.25455	0.137351	Cancer Untrained * Post up vs Cancer Untrained * Pre	0.00730705	Cancer Untrained * Post up vs Cancer Untrained * Pre	0.487721	-0.0771148	0.496118	-0.704356	-0.0771148	Cancer Trained * Pre down vs Cancer Untrained * Pre	-0.00479309	Cancer Trained * Pre down vs Cancer Untrained * Pre	0.641745
22713	cg24411966	SOGA3	0.0013301	6	DMR	ENST00000368268.2;ENST00000465909.2;ENST00000467753.1;ENST00000481848.2;ENST00000525778	TSS200;5'UTR;5'UTR;5'UTR;5'UTR;5'UTR;5'UTR	SOGA3;SOGA3;SOGA3;RP3-403A15.5;SOGA3;SOGA3;RP11-73O6.4		Unclassified	6:127837297-127838195	S_Shore	chr6:127836730-127837706	NM_001012279	5'UTR	SOGA3	5.79612e-05	-0.366451	23.324	-4.82949	-0.366451	Cancer Trained * Post down vs Cancer Trained * Pre	-0.00756324	Cancer Trained * Post down vs Cancer Trained * Pre	0.648673	0.0319428	0.212666	0.461157	0.0319428	Healthy Aged-matched Trained * Post up vs Healthy Aged-matched Trained * Pre	0.000758113	Healthy Aged-matched Trained * Post up vs Healthy Aged-matched Trained * Pre	0.462627	0.0600383	0.556511	0.745997	0.0600383	Cancer Untrained * Post up vs Cancer Untrained * Pre	0.00134857	Cancer Untrained * Post up vs Cancer Untrained * Pre	0.148348	0.120035	2.2245	1.49148	0.120035	Cancer Trained * Pre up vs Cancer Untrained * Pre	0.00274089	Cancer Trained * Pre up vs Cancer Untrained * Pre	0.0123919
776071	cg25083732	S100P	0.00133029	4		ENST00000296370.3;ENST00000296370.3;ENST00000513778.1	5'UTR;1stExon;TSS200	S100P;S100P;S100P						NM_005980	TSS200	S100P	0.00551627	0.506287	9.22671	3.03755	0.506287	Cancer Trained * Post up vs Cancer Trained * Pre	0.0762639	Cancer Trained * Post up vs Cancer Trained * Pre	0.416598	-0.125684	0.682334	-0.826035	-0.125684	Healthy Aged-matched Trained * Post down vs Healthy Aged-matched Trained * Pre	-0.0177058	Healthy Aged-matched Trained * Post down vs Healthy Aged-matched Trained * Pre	0.139149	0.270072	2.33378	1.52767	0.270072	Cancer Untrained * Post up vs Cancer Untrained * Pre	0.0440764	Cancer Untrained * Post up vs Cancer Untrained * Pre	0.0709649	0.33342	3.557	1.886	0.33342	Cancer Trained * Pre up vs Cancer Untrained * Pre	0.0531541	Cancer Trained * Pre up vs Cancer Untrained * Pre	0.0996419
764332	cg09750346		0.00133582	12		ENST00000535752.1	5'UTR	EPS8									0.000749948	0.395652	14.7312	3.83813	0.395652	Cancer Trained * Post up vs Cancer Trained * Pre	0.0242725	Cancer Trained * Post up vs Cancer Trained * Pre	0.801786	0.0238759	0.0643743	0.253721	0.0238759	Healthy Aged-matched Trained * Post up vs Healthy Aged-matched Trained * Pre	0.00140183	Healthy Aged-matched Trained * Post up vs Healthy Aged-matched Trained * Pre	0.82938	0.0238099	0.0474215	0.217765	0.0238099	Cancer Untrained * Post up vs Cancer Untrained * Pre	0.0017818	Cancer Untrained * Post up vs Cancer Untrained * Pre	0.0710357	-0.206156	3.5551	-1.8855	-0.206156	Cancer Trained * Pre down vs Cancer Untrained * Pre	-0.0135052	Cancer Trained * Pre down vs Cancer Untrained * Pre	0.000301009
751552	cg15643078		0.00133923	12		ENST00000536558.1	3'UTR	ST8SIA1									0.00962873	0.17128	7.86001	2.80357	0.17128	Cancer Trained * Post up vs Cancer Trained * Pre	0.00744417	Cancer Trained * Post up vs Cancer Trained * Pre	0.560298	0.0329204	0.348437	0.590286	0.0329204	Healthy Aged-matched Trained * Post up vs Healthy Aged-matched Trained * Pre	0.00116851	Healthy Aged-matched Trained * Post up vs Healthy Aged-matched Trained * Pre	0.590369	0.0353361	0.297369	0.545316	0.0353361	Cancer Untrained * Post up vs Cancer Untrained * Pre	0.00160767	Cancer Untrained * Post up vs Cancer Untrained * Pre	0.645178	0.0302031	0.217251	0.466102	0.0302031	Cancer Trained * Pre up vs Cancer Untrained * Pre	0.00131883	Cancer Trained * Pre up vs Cancer Untrained * Pre	0.01093
475613	cg03874720	GFM2	0.0013421	5		ENST00000509097.1;ENST00000509430.1;ENST00000345239.2;ENST00000427854.2;ENST00000546082	5'UTR;5'UTR;5'UTR;5'UTR;5'UTR;5'UTR;5'UTR	GFM2;GFM2;GFM2;GFM2;GFM2;GFM2;GFM2				N_Shelf	chr5:74062566-74063225	NM_032380;NM_170681;NM_170691	5'UTR;5'UTR;5'UTR	GFM2;GFM2;GFM2	0.00100948	0.299239	13.849	3.72143	0.299239	Cancer Trained * Post up vs Cancer Trained * Pre	0.021511	Cancer Trained * Post up vs Cancer Trained * Pre	0.01524	0.191238	6.78756	2.6053	0.191238	Healthy Aged-matched Trained * Post up vs Healthy Aged-matched Trained * Pre	0.013926	Healthy Aged-matched Trained * Post up vs Healthy Aged-matched Trained * Pre	0.0319764	0.193739	5.16018	2.2716	0.193739	Cancer Untrained * Post up vs Cancer Untrained * Pre	0.0131638	Cancer Untrained * Post up vs Cancer Untrained * Pre	0.204724	-0.11106	1.69568	-1.30218	-0.11106	Cancer Trained * Pre down vs Cancer Untrained * Pre	-0.00833042	Cancer Trained * Pre down vs Cancer Untrained * Pre	0.574864
452806	cg09436355	AKR1B15	0.00134822	7		ENST00000457545.1	TSS1500	AKR1B15		Unclassified	7:134231789-134232628			NM_001080538	TSS1500	AKR1B15	0.0015992	-0.358491	12.5273	-3.5394	-0.358491	Cancer Trained * Post down vs Cancer Trained * Pre	-0.00870058	Cancer Trained * Post down vs Cancer Trained * Pre	0.0687963	-0.175832	3.61641	-1.90169	-0.175832	Healthy Aged-matched Trained * Post down vs Healthy Aged-matched Trained * Pre	-0.00434659	Healthy Aged-matched Trained * Post down vs Healthy Aged-matched Trained * Pre	0.346769	0.10302	0.919579	0.958947	0.10302	Cancer Untrained * Post up vs Cancer Untrained * Pre	0.00274479	Cancer Untrained * Post up vs Cancer Untrained * Pre	0.54872	0.0653095	0.369574	0.607926	0.0653095	Cancer Trained * Pre up vs Cancer Untrained * Pre	0.00167317	Cancer Trained * Pre up vs Cancer Untrained * Pre	0.136407
441748	cg13444194	STAT1	0.00135169	2		ENST00000544783.1	TSS200	STAT1						NM_007315;NM_139266	Body;Body	STAT1;STAT1	0.000305001	0.332617	17.5427	4.1884	0.332617	Cancer Trained * Post up vs Cancer Trained * Pre	0.0179944	Cancer Trained * Post up vs Cancer Trained * Pre	0.412825	0.0603759	0.693612	0.832834	0.0603759	Healthy Aged-matched Trained * Post up vs Healthy Aged-matched Trained * Pre	0.0029114	Healthy Aged-matched Trained * Post up vs Healthy Aged-matched Trained * Pre	0.0784246	0.154568	3.36741	1.83505	0.154568	Cancer Untrained * Post up vs Cancer Untrained * Pre	0.00867887	Cancer Untrained * Post up vs Cancer Untrained * Pre	0.530796	0.0535395	0.404021	0.635627	0.0535395	Cancer Trained * Pre up vs Cancer Untrained * Pre	0.00325295	Cancer Trained * Pre up vs Cancer Untrained * Pre	0.129907
588335	cg13545717	DENND1A	0.00136028	9										NM_024820;NM_020946	Body;Body	DENND1A;DENND1A	0.000357233	0.264855	17.0331	4.12711	0.264855	Cancer Trained * Post up vs Cancer Trained * Pre	0.00878659	Cancer Trained * Post up vs Cancer Trained * Pre	0.166549	0.0834753	2.03036	1.42491	0.0834753	Healthy Aged-matched Trained * Post up vs Healthy Aged-matched Trained * Pre	0.00247814	Healthy Aged-matched Trained * Post up vs Healthy Aged-matched Trained * Pre	0.349763	0.0648613	0.908021	0.952901	0.0648613	Cancer Untrained * Post up vs Cancer Untrained * Pre	0.00209473	Cancer Untrained * Post up vs Cancer Untrained * Pre	0.0810294	-0.123763	3.30601	-1.81824	-0.123763	Cancer Trained * Pre down vs Cancer Untrained * Pre	-0.00432369	Cancer Trained * Pre down vs Cancer Untrained * Pre	0.0024309
358124	cg19715649		0.00136268	2		ENST00000408808.1	TSS1500	AC008069.4									0.00404923	0.298578	10.0166	3.1649	0.298578	Cancer Trained * Post up vs Cancer Trained * Pre	0.0204428	Cancer Trained * Post up vs Cancer Trained * Pre	0.751245	0.0276025	0.102727	0.32051	0.0276025	Healthy Aged-matched Trained * Post up vs Healthy Aged-matched Trained * Pre	0.00228463	Healthy Aged-matched Trained * Post up vs Healthy Aged-matched Trained * Pre	0.81385	-0.0238113	0.0566262	-0.237963	-0.0238113	Cancer Untrained * Post down vs Cancer Untrained * Pre	-0.00120707	Cancer Untrained * Post down vs Cancer Untrained * Pre	0.288929	0.108418	1.17396	1.08349	0.108418	Cancer Trained * Pre up vs Cancer Untrained * Pre	0.008363	Cancer Trained * Pre up vs Cancer Untrained * Pre	0.339285
123836	cg04983516	ODZ4	0.00136518	11	DMR	ENST00000531583.1;ENST00000278550.7;ENST00000528688.1;ENST00000531583.1	1stExon;TSS200;TSS1500;3'UTR	ODZ4;ODZ4;ODZ4;ODZ4				Island	chr11:79148358-79152200	NM_001098816	TSS200	ODZ4	0.00330814	-0.269876	10.5452	-3.24734	-0.269876	Cancer Trained * Post down vs Cancer Trained * Pre	-0.00276374	Cancer Trained * Post down vs Cancer Trained * Pre	0.0245246	-0.181572	5.72802	-2.39333	-0.181572	Healthy Aged-matched Trained * Post down vs Healthy Aged-matched Trained * Pre	-0.00169168	Healthy Aged-matched Trained * Post down vs Healthy Aged-matched Trained * Pre	0.343456	0.0851223	0.932527	0.965674	0.0851223	Cancer Untrained * Post up vs Cancer Untrained * Pre	0.000933465	Cancer Untrained * Post up vs Cancer Untrained * Pre	0.145414	0.13247	2.25845	1.50282	0.13247	Cancer Trained * Pre up vs Cancer Untrained * Pre	0.00143817	Cancer Trained * Pre up vs Cancer Untrained * Pre	0.037982
786929	cg17287013	BTRC	0.00137526	10		ENST00000475200.1;ENST00000465182.1;ENST00000370183.2	5'UTR;5'UTR;5'UTR	BTRC;BTRC;BTRC						NM_033637;NM_003939;NM_001256856	Body;Body;Body	BTRC;BTRC;BTRC	0.000278449	0.284401	17.8394	4.22368	0.284401	Cancer Trained * Post up vs Cancer Trained * Pre	0.0163249	Cancer Trained * Post up vs Cancer Trained * Pre	0.900137	-0.00779227	0.0160705	-0.126769	-0.00779227	Healthy Aged-matched Trained * Post down vs Healthy Aged-matched Trained * Pre	-0.000558068	Healthy Aged-matched Trained * Post down vs Healthy Aged-matched Trained * Pre	0.11174	0.117743	2.7179	1.64861	0.117743	Cancer Untrained * Post up vs Cancer Untrained * Pre	0.00685768	Cancer Untrained * Post up vs Cancer Untrained * Pre	0.961599	0.00347329	0.0023651	0.0486323	0.00347329	Cancer Trained * Pre up vs Cancer Untrained * Pre	2.94209e-05	Cancer Trained * Pre up vs Cancer Untrained * Pre	0.00618015
5302	cg07735885	ZNRD1	0.00137635	6		ENST00000471008.1;ENST00000425604.1;ENST00000452229.1;ENST00000448093.1;ENST00000376797	1stExon;TSS1500;TSS1500;TSS1500;TSS1500;TSS1500;TSS1500;TSS1500;TSS200;5'UTR;5'UTR	ZNRD1;ZNRD1-AS1;ZNRD1-AS1;ZNRD1-AS1;ZNRD1-AS1;ZNRD1-AS1;ZNRD1-AS1;ZNRD1-AS1;ZNRD1-AS1;Z		Promoter_Associated	6:30028228-30029841	S_Shore	chr6:30028936-30029195	NM_170783;NR_026751;NM_014596	Body;TSS1500;Body	ZNRD1;NCRNA00171;ZNRD1	3.63289e-05	-0.311937	25.0991	-5.0099	-0.311937	Cancer Trained * Post down vs Cancer Trained * Pre	-0.0105969	Cancer Trained * Post down vs Cancer Trained * Pre	0.369695	-0.0519237	0.834521	-0.913521	-0.0519237	Healthy Aged-matched Trained * Post down vs Healthy Aged-matched Trained * Pre	-0.00166368	Healthy Aged-matched Trained * Post down vs Healthy Aged-matched Trained * Pre	0.442229	-0.0515674	0.60971	-0.780839	-0.0515674	Cancer Untrained * Post down vs Cancer Untrained * Pre	-0.00170162	Cancer Untrained * Post down vs Cancer Untrained * Pre	0.014276	0.173943	6.9372	2.63386	0.173943	Cancer Trained * Pre up vs Cancer Untrained * Pre	0.00622889	Cancer Trained * Pre up vs Cancer Untrained * Pre	0.00783139
686731	cg14744599	POU6F1	0.00137706	12		ENST00000550824.1;ENST00000547855.1;ENST00000552305.1;ENST00000333640.10;ENST0000038924	TSS1500;TSS1500;TSS200;TSS200;5'UTR;3'UTR	POU6F1;POU6F1;POU6F1;POU6F1;POU6F1;POU6F1						NM_002702;NR_026893	TSS200;Body	POU6F1;POU6F1	0.00848681	0.387119	8.16341	2.85717	0.387119	Cancer Trained * Post up vs Cancer Trained * Pre	0.0156685	Cancer Trained * Post up vs Cancer Trained * Pre	0.0243256	0.296476	5.74571	2.39702	0.296476	Healthy Aged-matched Trained * Post up vs Healthy Aged-matched Trained * Pre	0.0111759	Healthy Aged-matched Trained * Post up vs Healthy Aged-matched Trained * Pre	0.360615	0.133834	0.867286	0.931282	0.133834	Cancer Untrained * Post up vs Cancer Untrained * Pre	0.00659176	Cancer Untrained * Post up vs Cancer Untrained * Pre	0.414687	0.119203	0.688025	0.829473	0.119203	Cancer Trained * Pre up vs Cancer Untrained * Pre	0.00584179	Cancer Trained * Pre up vs Cancer Untrained * Pre	0.272984
68041	cg08213399	CHMP5	0.00138017	9		ENST00000223500.7;ENST00000419016.2;ENST00000473781.1;ENST00000379707.2;ENST00000379700	TSS1500;TSS1500;1stExon;1stExon;1stExon;1stExon;1stExon;1stExon	CHMP5;CHMP5;BAG1;BAG1;BAG1;BAG1;BAG1;BAG1		Promoter_Associated	9:33263658-33265395	Island	chr9:33263781-33265118	NM_001195536;NM_016410;NM_001172415;NM_004323	TSS1500;TSS1500;1stExon;1stExon	CHMP5;CHMP5;BAG1;BAG1	0.000608708	-0.402898	15.3643	-3.91973	-0.402898	Cancer Trained * Post down vs Cancer Trained * Pre	-0.00986109	Cancer Trained * Post down vs Cancer Trained * Pre	0.083313	-0.169262	3.25401	-1.80389	-0.169262	Healthy Aged-matched Trained * Post down vs Healthy Aged-matched Trained * Pre	-0.00361742	Healthy Aged-matched Trained * Post down vs Healthy Aged-matched Trained * Pre	0.993082	-0.000954795	7.66987e-05	-0.00875778	-0.000954795	Cancer Untrained * Post down vs Cancer Untrained * Pre	-0.000216635	Cancer Untrained * Post down vs Cancer Untrained * Pre	0.0927135	0.190586	3.05597	1.74813	0.190586	Cancer Trained * Pre up vs Cancer Untrained * Pre	0.00482771	Cancer Trained * Pre up vs Cancer Untrained * Pre	0.00617008
63762	cg11076662	PEX19	0.00138458	1	RDMR	ENST00000556710.1;ENST00000524939.1;ENST00000440949.3;ENST00000429425.1;ENST00000462644	5'UTR;3'UTR;5'UTR;TSS1500;TSS1500;TSS1500;3'UTR;3'UTR;3'UTR	RP11-574F21.3;PEX19;PEX19;PEX19;PEX19;PEX19;PEX19;PEX19;PEX19		Promoter_Associated	1:160254140-160255267			NM_001131039;NM_002857	5'UTR;Body	PEX19;PEX19	3.39348e-05	-0.355136	25.3639	-5.03625	-0.355136	Cancer Trained * Post down vs Cancer Trained * Pre	-0.0115648	Cancer Trained * Post down vs Cancer Trained * Pre	0.693332	-0.0256798	0.159145	-0.39893	-0.0256798	Healthy Aged-matched Trained * Post down vs Healthy Aged-matched Trained * Pre	-0.00110564	Healthy Aged-matched Trained * Post down vs Healthy Aged-matched Trained * Pre	0.729258	-0.0261789	0.122511	-0.350016	-0.0261789	Cancer Untrained * Post down vs Cancer Untrained * Pre	-0.000888013	Cancer Untrained * Post down vs Cancer Untrained * Pre	0.0748122	0.139054	3.45652	1.85917	0.139054	Cancer Trained * Pre up vs Cancer Untrained * Pre	0.00487971	Cancer Trained * Pre up vs Cancer Untrained * Pre	0.172255
252563	cg17992259		0.00138728	2								Island	chr2:240844829-240845061				0.00771549	0.384647	8.39486	2.89739	0.384647	Cancer Trained * Post up vs Cancer Trained * Pre	0.0303098	Cancer Trained * Post up vs Cancer Trained * Pre	0.235606	0.147281	1.47695	1.2153	0.147281	Healthy Aged-matched Trained * Post up vs Healthy Aged-matched Trained * Pre	0.0102617	Healthy Aged-matched Trained * Post up vs Healthy Aged-matched Trained * Pre	0.798906	0.0362574	0.0663024	0.257493	0.0362574	Cancer Untrained * Post up vs Cancer Untrained * Pre	0.00296621	Cancer Untrained * Post up vs Cancer Untrained * Pre	0.88358	-0.0208309	0.0218852	-0.147936	-0.0208309	Cancer Trained * Pre down vs Cancer Untrained * Pre	-0.00196498	Cancer Trained * Pre down vs Cancer Untrained * Pre	0.0105258
641425	cg16142192	ZMYND11	0.00138829	10		ENST00000545619.1;ENST00000535374.1;ENST00000381602.4;ENST00000381607.4;ENST00000381604	TSS1500;TSS1500;5'UTR;5'UTR;5'UTR	ZMYND11;ZMYND11;ZMYND11;ZMYND11;ZMYND11						NM_212479;NM_006624;NM_001202466;NM_001202465;NM_001202464;NM_001202468;NM_001202467	Body;Body;Body;Body;Body;Body;Body	ZMYND11;ZMYND11;ZMYND11;ZMYND11;ZMYND11;ZMYND11;ZMYND11	0.000977703	0.228716	13.9429	3.73402	0.228716	Cancer Trained * Post up vs Cancer Trained * Pre	0.00853974	Cancer Trained * Post up vs Cancer Trained * Pre	0.108634	0.093033	2.76831	1.66383	0.093033	Healthy Aged-matched Trained * Post up vs Healthy Aged-matched Trained * Pre	0.00348417	Healthy Aged-matched Trained * Post up vs Healthy Aged-matched Trained * Pre	0.33775	0.0634971	0.955249	0.977368	0.0634971	Cancer Untrained * Post up vs Cancer Untrained * Pre	0.00256742	Cancer Untrained * Post up vs Cancer Untrained * Pre	0.65668	0.029227	0.202384	0.449871	0.029227	Cancer Trained * Pre up vs Cancer Untrained * Pre	0.00109859	Cancer Trained * Pre up vs Cancer Untrained * Pre	0.135475
541675	cg26685255		0.00139052	12		ENST00000538219.1	TSS1500	RP11-118B22.4									0.000835862	0.24611	14.4067	3.79561	0.24611	Cancer Trained * Post up vs Cancer Trained * Pre	0.0110122	Cancer Trained * Post up vs Cancer Trained * Pre	0.823304	-0.0133568	0.0509201	-0.225655	-0.0133568	Healthy Aged-matched Trained * Post down vs Healthy Aged-matched Trained * Pre	-0.000687222	Healthy Aged-matched Trained * Post down vs Healthy Aged-matched Trained * Pre	0.0197795	0.171251	6.20038	2.49006	0.171251	Cancer Untrained * Post up vs Cancer Untrained * Pre	0.00747151	Cancer Untrained * Post up vs Cancer Untrained * Pre	0.505457	-0.046468	0.456522	-0.675664	-0.046468	Cancer Trained * Pre down vs Cancer Untrained * Pre	-0.0022591	Cancer Trained * Pre down vs Cancer Untrained * Pre	0.000729607
164730	cg08037077	KLK4	0.00139758	19		ENST00000431178.2	TSS1500	KLK4				S_Shore	chr19:51411634-51412004	NR_126566;NM_004917;NM_001302961	Body;Body;5'UTR	KLK4;KLK4;KLK4	0.000952786	0.438337	14.0188	3.74418	0.438337	Cancer Trained * Post up vs Cancer Trained * Pre	0.0223036	Cancer Trained * Post up vs Cancer Trained * Pre	0.0881906	0.189624	3.14822	1.77432	0.189624	Healthy Aged-matched Trained * Post up vs Healthy Aged-matched Trained * Pre	0.00963975	Healthy Aged-matched Trained * Post up vs Healthy Aged-matched Trained * Pre	0.0973135	-0.213899	2.96731	-1.72259	-0.213899	Cancer Untrained * Post down vs Cancer Untrained * Pre	-0.0123365	Cancer Untrained * Post down vs Cancer Untrained * Pre	0.132677	-0.193005	2.41592	-1.55432	-0.193005	Cancer Trained * Pre down vs Cancer Untrained * Pre	-0.0108672	Cancer Trained * Pre down vs Cancer Untrained * Pre	0.0789678
692565	cg06529340	NCOA3	0.00140269	20		ENST00000340189.4;ENST00000372004.1;ENST00000371998.3;ENST00000371997.3	5'UTR;5'UTR;5'UTR;5'UTR	NCOA3;NCOA3;NCOA3;NCOA3						NM_006534;NM_181659;NM_001174088;NM_001174087	5'UTR;5'UTR;5'UTR;5'UTR	NCOA3;NCOA3;NCOA3;NCOA3	6.7721e-05	0.3204	22.7477	4.76945	0.3204	Cancer Trained * Post up vs Cancer Trained * Pre	0.0149022	Cancer Trained * Post up vs Cancer Trained * Pre	0.388174	0.0538579	0.771314	0.878245	0.0538579	Healthy Aged-matched Trained * Post up vs Healthy Aged-matched Trained * Pre	0.00222263	Healthy Aged-matched Trained * Post up vs Healthy Aged-matched Trained * Pre	0.961146	0.00350606	0.00242124	0.0492061	0.00350606	Cancer Untrained * Post up vs Cancer Untrained * Pre	4.33564e-05	Cancer Untrained * Post up vs Cancer Untrained * Pre	0.0118596	-0.193399	7.36726	-2.71427	-0.193399	Cancer Trained * Pre down vs Cancer Untrained * Pre	-0.00945071	Cancer Trained * Pre down vs Cancer Untrained * Pre	0.00169521
374732	cg16690065	KDM5A	0.00140332	12		ENST00000540156.1;ENST00000261253.5;ENST00000399787.2	TSS200;3'UTR;3'UTR	KDM5A;KDM5A;KDM5A						NM_001042603	Body	KDM5A	0.000152898	0.438226	19.8501	4.45535	0.438226	Cancer Trained * Post up vs Cancer Trained * Pre	0.0165843	Cancer Trained * Post up vs Cancer Trained * Pre	0.224831	0.11175	1.54896	1.24457	0.11175	Healthy Aged-matched Trained * Post up vs Healthy Aged-matched Trained * Pre	0.00423282	Healthy Aged-matched Trained * Post up vs Healthy Aged-matched Trained * Pre	0.623616	-0.0518375	0.246889	-0.496879	-0.0518375	Cancer Untrained * Post down vs Cancer Untrained * Pre	-0.00194365	Cancer Untrained * Post down vs Cancer Untrained * Pre	0.330889	-0.103451	0.983292	-0.991611	-0.103451	Cancer Trained * Pre down vs Cancer Untrained * Pre	-0.00416839	Cancer Trained * Pre down vs Cancer Untrained * Pre	0.0707074
443854	cg18599129	ZMYND8	0.00140831	20		ENST00000468376.1	3'UTR	ZMYND8				Island	chr20:45867654-45868111	NM_183048;NM_183047;NM_012408	Body;Body;Body	ZMYND8;ZMYND8;ZMYND8	0.000899852	0.404153	14.1876	3.76665	0.404153	Cancer Trained * Post up vs Cancer Trained * Pre	0.0209144	Cancer Trained * Post up vs Cancer Trained * Pre	0.0280545	0.228416	5.43814	2.33198	0.228416	Healthy Aged-matched Trained * Post up vs Healthy Aged-matched Trained * Pre	0.0110951	Healthy Aged-matched Trained * Post up vs Healthy Aged-matched Trained * Pre	0.0834865	-0.205172	3.25013	-1.80281	-0.205172	Cancer Untrained * Post down vs Cancer Untrained * Pre	-0.0115648	Cancer Untrained * Post down vs Cancer Untrained * Pre	0.0355731	-0.252865	4.93677	-2.22188	-0.252865	Cancer Trained * Pre down vs Cancer Untrained * Pre	-0.013714	Cancer Trained * Pre down vs Cancer Untrained * Pre	0.0802418
12918	cg15626629	GJB1	0.00140864	X		ENST00000374029.1;ENST00000374022.3;ENST00000447581.1;ENST00000361726.6	5'UTR;5'UTR;5'UTR;TSS200	GJB1;GJB1;GJB1;GJB1				N_Shore	chrX:70444046-70444270	NM_000166;NR_001568;NM_001097642	TSS200;Body;5'UTR	GJB1;BCYRN1;GJB1	0.000598586	0.35564	15.4156	3.92627	0.35564	Cancer Trained * Post up vs Cancer Trained * Pre	0.00933889	Cancer Trained * Post up vs Cancer Trained * Pre	0.123332	0.131867	2.54326	1.59476	0.131867	Healthy Aged-matched Trained * Post up vs Healthy Aged-matched Trained * Pre	0.00327675	Healthy Aged-matched Trained * Post up vs Healthy Aged-matched Trained * Pre	0.859563	-0.0171747	0.031957	-0.178765	-0.0171747	Cancer Untrained * Post down vs Cancer Untrained * Pre	-0.000500757	Cancer Untrained * Post down vs Cancer Untrained * Pre	0.133375	-0.149049	2.40683	-1.5514	-0.149049	Cancer Trained * Pre down vs Cancer Untrained * Pre	-0.0042601	Cancer Trained * Pre down vs Cancer Untrained * Pre	0.0067142
14401	cg17651633	COX7A2L	0.00141617	2		ENST00000378669.1;ENST00000468711.1;ENST00000463055.1;ENST00000464443.1;ENST00000234301	5'UTR;TSS1500;TSS1500;TSS1500;TSS1500	COX7A2L;COX7A2L;COX7A2L;COX7A2L;COX7A2L		Promoter_Associated	2:42588156-42588985	Island	chr2:42588072-42588875	NM_004718	TSS1500	COX7A2L	0.000278161	-0.328247	17.8428	-4.22408	-0.328247	Cancer Trained * Post down vs Cancer Trained * Pre	-0.00923459	Cancer Trained * Post down vs Cancer Trained * Pre	0.0341545	-0.158966	5.02174	-2.24092	-0.158966	Healthy Aged-matched Trained * Post down vs Healthy Aged-matched Trained * Pre	-0.00394309	Healthy Aged-matched Trained * Post down vs Healthy Aged-matched Trained * Pre	0.765145	-0.0248921	0.0912078	-0.302006	-0.0248921	Cancer Untrained * Post down vs Cancer Untrained * Pre	-0.000578311	Cancer Untrained * Post down vs Cancer Untrained * Pre	0.020326	0.204233	6.13991	2.47788	0.204233	Cancer Trained * Pre up vs Cancer Untrained * Pre	0.00606553	Cancer Trained * Pre up vs Cancer Untrained * Pre	0.0126619
597678	cg16893138	DDX27	0.00142594	20		ENST00000493252.1;ENST00000471144.1;ENST00000484427.1	5'UTR;TSS1500;5'UTR	DDX27;DDX27;DDX27						NM_017895	Body	DDX27	3.51304e-05	0.459079	25.2292	5.02287	0.459079	Cancer Trained * Post up vs Cancer Trained * Pre	0.0198284	Cancer Trained * Post up vs Cancer Trained * Pre	0.572814	-0.0476764	0.326526	-0.571425	-0.0476764	Healthy Aged-matched Trained * Post down vs Healthy Aged-matched Trained * Pre	-0.00198581	Healthy Aged-matched Trained * Post down vs Healthy Aged-matched Trained * Pre	0.638292	-0.0461327	0.226461	-0.47588	-0.0461327	Cancer Untrained * Post down vs Cancer Untrained * Pre	-0.00200562	Cancer Untrained * Post down vs Cancer Untrained * Pre	0.0566898	-0.193704	3.99256	-1.99814	-0.193704	Cancer Trained * Pre down vs Cancer Untrained * Pre	-0.00921039	Cancer Trained * Pre down vs Cancer Untrained * Pre	0.00366866
790618	cg13308508		0.00142827	14		ENST00000535893.1	TSS1500	AE000658.22									0.00211161	0.306931	11.7542	3.42845	0.306931	Cancer Trained * Post up vs Cancer Trained * Pre	0.0166169	Cancer Trained * Post up vs Cancer Trained * Pre	0.218863	0.103075	1.59074	1.26125	0.103075	Healthy Aged-matched Trained * Post up vs Healthy Aged-matched Trained * Pre	0.0054442	Healthy Aged-matched Trained * Post up vs Healthy Aged-matched Trained * Pre	0.545091	-0.0582547	0.376376	-0.613495	-0.0582547	Cancer Untrained * Post down vs Cancer Untrained * Pre	-0.00342823	Cancer Untrained * Post down vs Cancer Untrained * Pre	0.802596	0.0239916	0.0638379	0.252662	0.0239916	Cancer Trained * Pre up vs Cancer Untrained * Pre	0.00154868	Cancer Trained * Pre up vs Cancer Untrained * Pre	0.246203
507584	cg01351536		0.00143223	8		ENST00000517953.1;ENST00000520097.1;ENST00000519766.1;ENST00000520862.1;ENST00000523042	TSS1500;TSS1500;TSS1500;5'UTR;5'UTR;5'UTR;5'UTR;5'UTR	RP11-705O24.1;RP11-705O24.1;RP11-705O24.1;RP11-705O24.1;RP11-705O24.1;RP11-705O24.1;RP1									0.00060038	0.27917	15.4065	3.92511	0.27917	Cancer Trained * Post up vs Cancer Trained * Pre	0.0105885	Cancer Trained * Post up vs Cancer Trained * Pre	0.100662	0.110677	2.90576	1.70463	0.110677	Healthy Aged-matched Trained * Post up vs Healthy Aged-matched Trained * Pre	0.00388194	Healthy Aged-matched Trained * Post up vs Healthy Aged-matched Trained * Pre	0.70652	0.028732	0.145059	0.380866	0.028732	Cancer Untrained * Post up vs Cancer Untrained * Pre	0.00118969	Cancer Untrained * Post up vs Cancer Untrained * Pre	0.0429964	-0.160851	4.54631	-2.13221	-0.160851	Cancer Trained * Pre down vs Cancer Untrained * Pre	-0.00625053	Cancer Trained * Pre down vs Cancer Untrained * Pre	0.00291998
136333	cg01514520	C16orf92	0.00143456	16		ENST00000564075.1;ENST00000570194.2;ENST00000572637.1;ENST00000569198.1;ENST00000567847	TSS1500;TSS1500;TSS1500;TSS200;TSS200	DOC2A;DOC2A;DOC2A;C16orf92;C16orf92				S_Shore	chr16:30032784-30033131	NM_001109660;NM_001109659	Body;Body	C16orf92;C16orf92	0.00414619	0.294637	9.95532	3.15521	0.294637	Cancer Trained * Post up vs Cancer Trained * Pre	0.0403044	Cancer Trained * Post up vs Cancer Trained * Pre	0.118972	-0.137627	2.6066	-1.6145	-0.137627	Healthy Aged-matched Trained * Post down vs Healthy Aged-matched Trained * Pre	-0.0189599	Healthy Aged-matched Trained * Post down vs Healthy Aged-matched Trained * Pre	0.104815	0.166698	2.83264	1.68305	0.166698	Cancer Untrained * Post up vs Cancer Untrained * Pre	0.0217243	Cancer Untrained * Post up vs Cancer Untrained * Pre	0.0417485	-0.212577	4.60641	-2.14625	-0.212577	Cancer Trained * Pre down vs Cancer Untrained * Pre	-0.0294948	Cancer Trained * Pre down vs Cancer Untrained * Pre	0.110909
452104	cg23391907		0.00143553	4													0.00414854	0.355185	9.95386	3.15497	0.355185	Cancer Trained * Post up vs Cancer Trained * Pre	0.0138224	Cancer Trained * Post up vs Cancer Trained * Pre	0.0114136	0.280643	7.45715	2.73078	0.280643	Healthy Aged-matched Trained * Post up vs Healthy Aged-matched Trained * Pre	0.00976473	Healthy Aged-matched Trained * Post up vs Healthy Aged-matched Trained * Pre	0.193708	0.159484	1.78387	1.33562	0.159484	Cancer Untrained * Post up vs Cancer Untrained * Pre	0.0070036	Cancer Untrained * Post up vs Cancer Untrained * Pre	0.950599	0.00747254	0.00391621	0.0625796	0.00747254	Cancer Trained * Pre up vs Cancer Untrained * Pre	0.000683746	Cancer Trained * Pre up vs Cancer Untrained * Pre	0.134086
441048	cg13138601		0.00144045	2													0.0065169	0.17324	8.81015	2.96819	0.17324	Cancer Trained * Post up vs Cancer Trained * Pre	0.00762461	Cancer Trained * Post up vs Cancer Trained * Pre	0.499459	0.0365131	0.469639	0.685302	0.0365131	Healthy Aged-matched Trained * Post up vs Healthy Aged-matched Trained * Pre	0.00136277	Healthy Aged-matched Trained * Post up vs Healthy Aged-matched Trained * Pre	0.16845	0.0878011	2.01156	1.4183	0.0878011	Cancer Untrained * Post up vs Cancer Untrained * Pre	0.00370952	Cancer Untrained * Post up vs Cancer Untrained * Pre	0.0481097	-0.128654	4.31895	-2.07821	-0.128654	Cancer Trained * Pre down vs Cancer Untrained * Pre	-0.00564085	Cancer Trained * Pre down vs Cancer Untrained * Pre	0.000395794
668171	cg03023956		0.0014429	13													0.000484336	0.251027	16.0707	4.00883	0.251027	Cancer Trained * Post up vs Cancer Trained * Pre	0.0133754	Cancer Trained * Post up vs Cancer Trained * Pre	0.631307	0.0277723	0.236047	0.485847	0.0277723	Healthy Aged-matched Trained * Post up vs Healthy Aged-matched Trained * Pre	0.0012822	Healthy Aged-matched Trained * Post up vs Healthy Aged-matched Trained * Pre	0.221715	0.0832361	1.5706	1.25324	0.0832361	Cancer Untrained * Post up vs Cancer Untrained * Pre	0.0041517	Cancer Untrained * Post up vs Cancer Untrained * Pre	0.152008	-0.0981366	2.18325	-1.47758	-0.0981366	Cancer Trained * Pre down vs Cancer Untrained * Pre	-0.00564692	Cancer Trained * Pre down vs Cancer Untrained * Pre	0.000636307
636559	cg02269952		0.00144441	5													0.00729228	0.157278	8.53288	2.92111	0.157278	Cancer Trained * Post up vs Cancer Trained * Pre	0.00675982	Cancer Trained * Post up vs Cancer Trained * Pre	0.00482787	0.152006	9.56449	3.09265	0.152006	Healthy Aged-matched Trained * Post up vs Healthy Aged-matched Trained * Pre	0.00677008	Healthy Aged-matched Trained * Post up vs Healthy Aged-matched Trained * Pre	0.877952	0.00886012	0.0240704	0.155147	0.00886012	Cancer Untrained * Post up vs Cancer Untrained * Pre	0.000403309	Cancer Untrained * Post up vs Cancer Untrained * Pre	0.436664	0.0451446	0.624909	0.790512	0.0451446	Cancer Trained * Pre up vs Cancer Untrained * Pre	0.00211571	Cancer Trained * Pre up vs Cancer Untrained * Pre	0.497978
481424	cg27496232	RALGAPA1P	0.00145942	14		ENST00000557069.1;ENST00000554652.1;ENST00000554704.1	TSS200;3'UTR;3'UTR	RALGAPA1;RALGAPA1;RALGAPA1						NR_104269;NM_194301;NM_001283044;NM_001283043;NM_014990	Body;Body;Body;Body;Body	RALGAPA1P;RALGAPA1;RALGAPA1;RALGAPA1;RALGAPA1	0.000714269	0.235753	14.8781	3.85721	0.235753	Cancer Trained * Post up vs Cancer Trained * Pre	0.00848709	Cancer Trained * Post up vs Cancer Trained * Pre	0.174328	0.0780135	1.95504	1.39823	0.0780135	Healthy Aged-matched Trained * Post up vs Healthy Aged-matched Trained * Pre	0.00282886	Healthy Aged-matched Trained * Post up vs Healthy Aged-matched Trained * Pre	0.545839	-0.0396968	0.374967	-0.612345	-0.0396968	Cancer Untrained * Post down vs Cancer Untrained * Pre	-0.00171482	Cancer Untrained * Post down vs Cancer Untrained * Pre	0.640434	-0.0306526	0.223572	-0.472834	-0.0306526	Cancer Trained * Pre down vs Cancer Untrained * Pre	-0.00117617	Cancer Trained * Pre down vs Cancer Untrained * Pre	0.0946005
600425	cg20089935	ANKLE2	0.0014596	12		ENST00000546061.1;ENST00000535036.1;ENST00000539605.1	5'UTR;TSS200;ExonBnd	ANKLE2;ANKLE2;ANKLE2						NM_015114	Body	ANKLE2	0.000366694	0.480171	16.9495	4.11697	0.480171	Cancer Trained * Post up vs Cancer Trained * Pre	0.0192931	Cancer Trained * Post up vs Cancer Trained * Pre	0.976765	0.00313214	0.000865425	0.0294181	0.00313214	Healthy Aged-matched Trained * Post up vs Healthy Aged-matched Trained * Pre	-0.000232299	Healthy Aged-matched Trained * Post down vs Healthy Aged-matched Trained * Pre	0.0192286	0.309594	6.26323	2.50264	0.309594	Cancer Untrained * Post up vs Cancer Untrained * Pre	0.0117014	Cancer Untrained * Post up vs Cancer Untrained * Pre	0.132743	-0.192246	2.41505	-1.55404	-0.192246	Cancer Trained * Pre down vs Cancer Untrained * Pre	-0.0083165	Cancer Trained * Pre down vs Cancer Untrained * Pre	0.00143394
787151	cg14403642	CDK20	0.00145976	9		ENST00000459720.1;ENST00000486228.1	3'UTR;3'UTR	CDK20;CDK20						NM_012119;NM_001170639;NM_178432;NM_001039803;NM_001170640	Body;Body;Body;Body;Body	CDK20;CDK20;CDK20;CDK20;CDK20	0.00161225	0.268529	12.5045	3.53616	0.268529	Cancer Trained * Post up vs Cancer Trained * Pre	0.0317497	Cancer Trained * Post up vs Cancer Trained * Pre	0.051222	0.141957	4.19348	2.0478	0.141957	Healthy Aged-matched Trained * Post up vs Healthy Aged-matched Trained * Pre	0.0169064	Healthy Aged-matched Trained * Post up vs Healthy Aged-matched Trained * Pre	0.0683163	0.153455	3.62985	1.90522	0.153455	Cancer Untrained * Post up vs Cancer Untrained * Pre	0.0188866	Cancer Untrained * Post up vs Cancer Untrained * Pre	0.290238	0.0870274	1.16746	1.08049	0.0870274	Cancer Trained * Pre up vs Cancer Untrained * Pre	0.0103574	Cancer Trained * Pre up vs Cancer Untrained * Pre	0.495045
190433	cg25351111		0.00146215	X													0.000929236	0.32537	14.0926	3.75402	0.32537	Cancer Trained * Post up vs Cancer Trained * Pre	0.0207467	Cancer Trained * Post up vs Cancer Trained * Pre	0.100115	0.135101	2.91566	1.70753	0.135101	Healthy Aged-matched Trained * Post up vs Healthy Aged-matched Trained * Pre	0.00908704	Healthy Aged-matched Trained * Post up vs Healthy Aged-matched Trained * Pre	0.456567	0.0695221	0.571914	0.75625	0.0695221	Cancer Untrained * Post up vs Cancer Untrained * Pre	0.00445971	Cancer Untrained * Post up vs Cancer Untrained * Pre	0.498029	0.063212	0.472808	0.68761	0.063212	Cancer Trained * Pre up vs Cancer Untrained * Pre	0.0041582	Cancer Trained * Pre up vs Cancer Untrained * Pre	0.55902
574838	cg26663293	UBAC2	0.00146485	13		ENST00000494576.1;ENST00000473194.1;ENST00000460562.1;ENST00000480738.1	5'UTR;5'UTR;5'UTR;5'UTR	UBAC2;UBAC2;UBAC2;UBAC2						NM_001144072;NM_177967;NR_026644;NR_024013	Body;Body;Body;TSS1500	UBAC2;UBAC2;UBAC2;FKSG29	0.000764979	0.325995	14.6716	3.83036	0.325995	Cancer Trained * Post up vs Cancer Trained * Pre	0.0150297	Cancer Trained * Post up vs Cancer Trained * Pre	0.0742475	0.144744	3.4709	1.86303	0.144744	Healthy Aged-matched Trained * Post up vs Healthy Aged-matched Trained * Pre	0.00663152	Healthy Aged-matched Trained * Post up vs Healthy Aged-matched Trained * Pre	0.0292389	-0.208794	5.34985	-2.31297	-0.208794	Cancer Untrained * Post down vs Cancer Untrained * Pre	-0.0100716	Cancer Untrained * Post down vs Cancer Untrained * Pre	0.0615851	-0.176673	3.83042	-1.95715	-0.176673	Cancer Trained * Pre down vs Cancer Untrained * Pre	-0.00861268	Cancer Trained * Pre down vs Cancer Untrained * Pre	0.227654
583694	cg14597822		0.00146763	19								N_Shelf	chr19:44763978-44764312				0.00415201	0.229643	9.9517	3.15463	0.229643	Cancer Trained * Post up vs Cancer Trained * Pre	0.0150733	Cancer Trained * Post up vs Cancer Trained * Pre	0.00105803	0.24607	13.7117	3.70293	0.24607	Healthy Aged-matched Trained * Post up vs Healthy Aged-matched Trained * Pre	0.0158882	Healthy Aged-matched Trained * Post up vs Healthy Aged-matched Trained * Pre	0.0848265	0.13856	3.22044	1.79456	0.13856	Cancer Untrained * Post up vs Cancer Untrained * Pre	0.00916317	Cancer Untrained * Post up vs Cancer Untrained * Pre	0.611578	-0.0397076	0.264476	-0.514272	-0.0397076	Cancer Trained * Pre down vs Cancer Untrained * Pre	-0.00268795	Cancer Trained * Pre down vs Cancer Untrained * Pre	0.680833
604574	cg21148880	TSNARE1	0.00147083	8		ENST00000518928.1	3'UTR	TSNARE1				N_Shore	chr8:143397264-143397484	NM_145003	Body	TSNARE1	0.00860286	0.318742	8.13059	2.85142	0.318742	Cancer Trained * Post up vs Cancer Trained * Pre	0.0142301	Cancer Trained * Post up vs Cancer Trained * Pre	0.0463044	0.213952	4.39599	2.09666	0.213952	Healthy Aged-matched Trained * Post up vs Healthy Aged-matched Trained * Pre	0.00980099	Healthy Aged-matched Trained * Post up vs Healthy Aged-matched Trained * Pre	0.0667978	0.227232	3.67307	1.91653	0.227232	Cancer Untrained * Post up vs Cancer Untrained * Pre	0.0121227	Cancer Untrained * Post up vs Cancer Untrained * Pre	0.0849019	0.212716	3.21879	1.7941	0.212716	Cancer Trained * Pre up vs Cancer Untrained * Pre	0.0112915	Cancer Trained * Pre up vs Cancer Untrained * Pre	0.756464
711643	cg03604477	LOC256880	0.00147339	4		ENST00000507494.1;ENST00000501976.2	5'UTR;5'UTR	RP11-15B17.1;RP11-15B17.1						NR_125923	Body	LOC256880	0.000440199	0.261953	16.3701	4.046	0.261953	Cancer Trained * Post up vs Cancer Trained * Pre	0.0141847	Cancer Trained * Post up vs Cancer Trained * Pre	0.0133007	0.157488	7.10037	2.66465	0.157488	Healthy Aged-matched Trained * Post up vs Healthy Aged-matched Trained * Pre	0.00900122	Healthy Aged-matched Trained * Post up vs Healthy Aged-matched Trained * Pre	0.282309	0.0754582	1.20744	1.09884	0.0754582	Cancer Untrained * Post up vs Cancer Untrained * Pre	0.00424491	Cancer Untrained * Post up vs Cancer Untrained * Pre	0.333352	-0.0677422	0.973133	-0.986475	-0.0677422	Cancer Trained * Pre down vs Cancer Untrained * Pre	-0.0038078	Cancer Trained * Pre down vs Cancer Untrained * Pre	0.748708
783014	cg07689561	TAB2	0.00147478	6		ENST00000392282.1;ENST00000538427.1;ENST00000367456.1;ENST00000470466.1	5'UTR;5'UTR;5'UTR;5'UTR	TAB2;TAB2;TAB2;TAB2						NM_001292035;NM_001292034;NM_015093	Body;5'UTR;5'UTR	TAB2;TAB2;TAB2	0.00175292	0.263927	12.27	3.50285	0.263927	Cancer Trained * Post up vs Cancer Trained * Pre	0.0152169	Cancer Trained * Post up vs Cancer Trained * Pre	0.00843203	0.196709	8.17907	2.85991	0.196709	Healthy Aged-matched Trained * Post up vs Healthy Aged-matched Trained * Pre	0.0108396	Healthy Aged-matched Trained * Post up vs Healthy Aged-matched Trained * Pre	0.119447	0.128852	2.59957	1.61232	0.128852	Cancer Untrained * Post up vs Cancer Untrained * Pre	0.00740272	Cancer Untrained * Post up vs Cancer Untrained * Pre	0.727414	-0.0281711	0.124259	-0.352505	-0.0281711	Cancer Trained * Pre down vs Cancer Untrained * Pre	-0.00166286	Cancer Trained * Pre down vs Cancer Untrained * Pre	0.145504
50873	cg14084056	ZNF641	0.00147894	12		ENST00000544117.2;ENST00000544117.2;ENST00000548932.1;ENST00000301042.3;ENST00000550342	1stExon;5'UTR;5'UTR;5'UTR;TSS1500;TSS200;5'UTR;5'UTR;5'UTR;5'UTR	ZNF641;ZNF641;ZNF641;ZNF641;ZNF641;RP11-370I10.6;ZNF641;ZNF641;ZNF641;ZNF641		Promoter_Associated	12:48743712-48745643	Island	chr12:48744318-48745099	NM_152320	TSS1500	ZNF641	0.000494954	-0.410021	16.0031	-4.00038	-0.410021	Cancer Trained * Post down vs Cancer Trained * Pre	-0.00939676	Cancer Trained * Post down vs Cancer Trained * Pre	0.299954	0.0990376	1.1204	1.05849	0.0990376	Healthy Aged-matched Trained * Post up vs Healthy Aged-matched Trained * Pre	0.00218212	Healthy Aged-matched Trained * Post up vs Healthy Aged-matched Trained * Pre	0.389012	-0.0953054	0.768551	-0.87667	-0.0953054	Cancer Untrained * Post down vs Cancer Untrained * Pre	-0.00225276	Cancer Untrained * Post down vs Cancer Untrained * Pre	0.324468	0.10927	1.01027	1.00512	0.10927	Cancer Trained * Pre up vs Cancer Untrained * Pre	0.00274066	Cancer Trained * Pre up vs Cancer Untrained * Pre	0.000260005
473069	cg22853455	ACTR8	0.00148164	3		ENST00000486794.1;ENST00000482349.1;ENST00000498740.1	TSS1500;5'UTR;5'UTR	ACTR8;ACTR8;ACTR8				N_Shelf	chr3:53915731-53916320	NM_022899	Body	ACTR8	8.55317e-05	0.290992	21.8968	4.6794	0.290992	Cancer Trained * Post up vs Cancer Trained * Pre	0.0129712	Cancer Trained * Post up vs Cancer Trained * Pre	0.570863	0.0326045	0.329878	0.57435	0.0326045	Healthy Aged-matched Trained * Post up vs Healthy Aged-matched Trained * Pre	0.00143521	Healthy Aged-matched Trained * Post up vs Healthy Aged-matched Trained * Pre	0.114566	0.107846	2.67344	1.63506	0.107846	Cancer Untrained * Post up vs Cancer Untrained * Pre	0.00489212	Cancer Untrained * Post up vs Cancer Untrained * Pre	0.843035	-0.013197	0.0400326	-0.200082	-0.013197	Cancer Trained * Pre down vs Cancer Untrained * Pre	-0.00076102	Cancer Trained * Pre down vs Cancer Untrained * Pre	0.175221
347542	cg12113932	RBCK1	0.00148265	20		ENST00000382214.3;ENST00000356286.5;ENST00000475269.1;ENST00000441733.1;ENST00000353660	TSS1500;TSS1500;TSS1500;TSS1500;TSS1500;TSS1500;TSS1500;TSS1500;TSS1500;5'UTR;5'UTR	RBCK1;RBCK1;RBCK1;RBCK1;RBCK1;RBCK1;RBCK1;RBCK1;RBCK1;RBCK1;RBCK1		Promoter_Associated	20:387899-388568	N_Shore	chr20:388472-389342	NM_006462;NM_031229	TSS1500;TSS1500	RBCK1;RBCK1	5.94026e-05	-0.555438	23.2325	-4.82001	-0.555438	Cancer Trained * Post down vs Cancer Trained * Pre	-0.00920946	Cancer Trained * Post down vs Cancer Trained * Pre	0.88675	-0.0151354	0.0207011	-0.143879	-0.0151354	Healthy Aged-matched Trained * Post down vs Healthy Aged-matched Trained * Pre	-0.000102625	Healthy Aged-matched Trained * Post down vs Healthy Aged-matched Trained * Pre	0.777238	0.0349561	0.0817934	0.285995	0.0349561	Cancer Untrained * Post up vs Cancer Untrained * Pre	0.000701659	Cancer Untrained * Post up vs Cancer Untrained * Pre	0.0635754	0.237276	3.76862	1.94129	0.237276	Cancer Trained * Pre up vs Cancer Untrained * Pre	0.00442055	Cancer Trained * Pre up vs Cancer Untrained * Pre	0.00246224
593800	cg26819193	GDAP2	0.00149278	1		ENST00000369443.4	3'UTR	GDAP2						NM_017686	3'UTR	GDAP2	0.000225313	0.291358	18.5381	4.30559	0.291358	Cancer Trained * Post up vs Cancer Trained * Pre	0.0127096	Cancer Trained * Post up vs Cancer Trained * Pre	0.201443	-0.0810465	1.72132	-1.31199	-0.0810465	Healthy Aged-matched Trained * Post down vs Healthy Aged-matched Trained * Pre	-0.00323594	Healthy Aged-matched Trained * Post down vs Healthy Aged-matched Trained * Pre	0.37588	0.0647111	0.812862	0.901588	0.0647111	Cancer Untrained * Post up vs Cancer Untrained * Pre	0.00297741	Cancer Untrained * Post up vs Cancer Untrained * Pre	0.10339	-0.121325	2.85735	-1.69037	-0.121325	Cancer Trained * Pre down vs Cancer Untrained * Pre	-0.00538355	Cancer Trained * Pre down vs Cancer Untrained * Pre	0.000135962
711012	cg09003199	FGF9	0.00149711	13		ENST00000478546.1;ENST00000461657.1	TSS1500;5'UTR	FGF9;FGF9						NM_002010	Body	FGF9	0.000358071	0.260567	17.0256	4.12621	0.260567	Cancer Trained * Post up vs Cancer Trained * Pre	0.0124174	Cancer Trained * Post up vs Cancer Trained * Pre	0.0805539	0.104991	3.31705	1.82128	0.104991	Healthy Aged-matched Trained * Post up vs Healthy Aged-matched Trained * Pre	0.00477128	Healthy Aged-matched Trained * Post up vs Healthy Aged-matched Trained * Pre	0.685958	-0.0274007	0.167353	-0.409088	-0.0274007	Cancer Untrained * Post down vs Cancer Untrained * Pre	-0.00156625	Cancer Untrained * Post down vs Cancer Untrained * Pre	0.260495	-0.0771151	1.32553	-1.15132	-0.0771151	Cancer Trained * Pre down vs Cancer Untrained * Pre	-0.00380475	Cancer Trained * Pre down vs Cancer Untrained * Pre	0.0475383
106282	cg12436738	AGAP1	0.0015048	2								Island	chr2:236578080-236580153	NM_014914;NM_001037131	Body;Body	AGAP1;AGAP1	0.00128828	-0.549889	13.1418	-3.62517	-0.549889	Cancer Trained * Post down vs Cancer Trained * Pre	-0.0484421	Cancer Trained * Post down vs Cancer Trained * Pre	0.191824	-0.185755	1.79957	-1.34148	-0.185755	Healthy Aged-matched Trained * Post down vs Healthy Aged-matched Trained * Pre	-0.0174637	Healthy Aged-matched Trained * Post down vs Healthy Aged-matched Trained * Pre	0.585099	-0.0889891	0.305933	-0.553112	-0.0889891	Cancer Untrained * Post down vs Cancer Untrained * Pre	-0.00717723	Cancer Untrained * Post down vs Cancer Untrained * Pre	0.0120413	0.435638	7.33169	2.70771	0.435638	Cancer Trained * Pre up vs Cancer Untrained * Pre	0.039766	Cancer Trained * Pre up vs Cancer Untrained * Pre	0.880927
440726	cg25810066	NXT1	0.00150597	20		ENST00000442884.1;ENST00000254998.2	3'UTR;TSS1500	RP3-322G13.7;NXT1		Promoter_Associated	20:23330190-23331484	Island	chr20:23330636-23332046	NM_013248	TSS1500	NXT1	0.00284218	-0.358298	10.9486	-3.30887	-0.358298	Cancer Trained * Post down vs Cancer Trained * Pre	-0.0100796	Cancer Trained * Post down vs Cancer Trained * Pre	0.306443	-0.103206	1.09009	-1.04407	-0.103206	Healthy Aged-matched Trained * Post down vs Healthy Aged-matched Trained * Pre	-0.0023277	Healthy Aged-matched Trained * Post down vs Healthy Aged-matched Trained * Pre	0.716063	0.0422514	0.135332	0.367874	0.0422514	Cancer Untrained * Post up vs Cancer Untrained * Pre	0.000957539	Cancer Untrained * Post up vs Cancer Untrained * Pre	0.251781	0.134743	1.37635	1.17318	0.134743	Cancer Trained * Pre up vs Cancer Untrained * Pre	0.00382759	Cancer Trained * Pre up vs Cancer Untrained * Pre	0.00332496
119330	cg04179668	GTF3C1	0.00150754	16		ENST00000566023.1;ENST00000261588.4;ENST00000388971.4;ENST00000388971.4;ENST00000356183	TSS1500;TSS1500;1stExon;5'UTR;TSS200;TSS200	KIAA0556;KIAA0556;GTF3C1;GTF3C1;GTF3C1;GTF3C1		Promoter_Associated	16:27560534-27562324	Island	chr16:27560979-27561560	NM_001520;NM_001520;NM_015202	1stExon;5'UTR;TSS1500	GTF3C1;GTF3C1;KIAA0556	0.00719175	-0.273759	8.56696	-2.92694	-0.273759	Cancer Trained * Post down vs Cancer Trained * Pre	-0.00272823	Cancer Trained * Post down vs Cancer Trained * Pre	0.163167	-0.122678	2.06445	-1.43682	-0.122678	Healthy Aged-matched Trained * Post down vs Healthy Aged-matched Trained * Pre	-0.00108021	Healthy Aged-matched Trained * Post down vs Healthy Aged-matched Trained * Pre	0.893958	-0.013359	0.0181338	-0.134662	-0.013359	Cancer Untrained * Post down vs Cancer Untrained * Pre	-4.96738e-05	Cancer Untrained * Post down vs Cancer Untrained * Pre	0.0679612	0.189266	3.63986	1.90784	0.189266	Cancer Trained * Pre up vs Cancer Untrained * Pre	0.00200503	Cancer Trained * Pre up vs Cancer Untrained * Pre	0.00136944
138987	cg15961755		0.00151722	7													0.000123183	0.354414	20.6	4.53872	0.354414	Cancer Trained * Post up vs Cancer Trained * Pre	0.0189843	Cancer Trained * Post up vs Cancer Trained * Pre	0.203177	0.0931522	1.70771	1.30679	0.0931522	Healthy Aged-matched Trained * Post up vs Healthy Aged-matched Trained * Pre	0.00512616	Healthy Aged-matched Trained * Post up vs Healthy Aged-matched Trained * Pre	0.0839244	0.149091	3.24037	1.8001	0.149091	Cancer Untrained * Post up vs Cancer Untrained * Pre	0.0081984	Cancer Untrained * Post up vs Cancer Untrained * Pre	0.606523	-0.0432027	0.272091	-0.521624	-0.0432027	Cancer Trained * Pre down vs Cancer Untrained * Pre	-0.00253623	Cancer Trained * Pre down vs Cancer Untrained * Pre	0.0497201
622067	cg18014788	PTPRM	0.00151829	18										NM_002845;NM_001105244	Body;Body	PTPRM;PTPRM	0.000543536	0.285254	15.7126	3.96391	0.285254	Cancer Trained * Post up vs Cancer Trained * Pre	0.0121682	Cancer Trained * Post up vs Cancer Trained * Pre	0.0299715	0.151197	5.29721	2.30157	0.151197	Healthy Aged-matched Trained * Post up vs Healthy Aged-matched Trained * Pre	0.00639794	Healthy Aged-matched Trained * Post up vs Healthy Aged-matched Trained * Pre	0.634345	-0.0367525	0.231848	-0.481505	-0.0367525	Cancer Untrained * Post down vs Cancer Untrained * Pre	-0.00178216	Cancer Untrained * Post down vs Cancer Untrained * Pre	0.522146	-0.0495503	0.421427	-0.649174	-0.0495503	Cancer Trained * Pre down vs Cancer Untrained * Pre	-0.00242836	Cancer Trained * Pre down vs Cancer Untrained * Pre	0.356265
27011	cg13982417	PLD3	0.00152173	19		ENST00000392032.2;ENST00000409419.1;ENST00000409587.1;ENST00000356508.5;ENST00000536031	TSS1500;TSS1500;TSS1500;TSS1500;TSS1500;TSS1500;5'UTR	PLD3;PLD3;PLD3;PLD3;PLD3;PLD3;C19orf47		Promoter_Associated	19:40853793-40855414	N_Shore	chr19:40854180-40854733	NM_012268;NM_001031696;NM_178830	TSS200;TSS200;5'UTR	PLD3;PLD3;C19orf47	0.000493067	-0.224767	16.015	-4.00187	-0.224767	Cancer Trained * Post down vs Cancer Trained * Pre	-0.00636414	Cancer Trained * Post down vs Cancer Trained * Pre	0.0391308	-0.111618	4.7393	-2.17699	-0.111618	Healthy Aged-matched Trained * Post down vs Healthy Aged-matched Trained * Pre	-0.00335594	Healthy Aged-matched Trained * Post down vs Healthy Aged-matched Trained * Pre	0.524336	0.0384679	0.416971	0.645733	0.0384679	Cancer Untrained * Post up vs Cancer Untrained * Pre	0.00120933	Cancer Untrained * Post up vs Cancer Untrained * Pre	0.521628	0.0387215	0.422486	0.649989	0.0387215	Cancer Trained * Pre up vs Cancer Untrained * Pre	0.00106189	Cancer Trained * Pre up vs Cancer Untrained * Pre	0.730824
134140	cg16758084	CACNA2D3	0.00152452	3		ENST00000415676.2;ENST00000288197.5;ENST00000474759.1;ENST00000471363.1	3'UTR;3'UTR;3'UTR;3'UTR	CACNA2D3;CACNA2D3;CACNA2D3;CACNA2D3						NM_018398	3'UTR	CACNA2D3	4.58024e-05	0.34901	24.21	4.92037	0.34901	Cancer Trained * Post up vs Cancer Trained * Pre	0.0181849	Cancer Trained * Post up vs Cancer Trained * Pre	0.750294	0.0208358	0.103543	0.32178	0.0208358	Healthy Aged-matched Trained * Post up vs Healthy Aged-matched Trained * Pre	0.00107426	Healthy Aged-matched Trained * Post up vs Healthy Aged-matched Trained * Pre	0.562082	0.0442065	0.345255	0.587584	0.0442065	Cancer Untrained * Post up vs Cancer Untrained * Pre	0.0021466	Cancer Untrained * Post up vs Cancer Untrained * Pre	0.114549	-0.123019	2.6737	-1.63514	-0.123019	Cancer Trained * Pre down vs Cancer Untrained * Pre	-0.00695342	Cancer Trained * Pre down vs Cancer Untrained * Pre	0.0037797
318761	cg22883426		0.00153178	14		ENST00000390521.1	TSS1500	TRAJ16									3.16763e-05	0.428041	25.6329	5.06289	0.428041	Cancer Trained * Post up vs Cancer Trained * Pre	0.0264729	Cancer Trained * Post up vs Cancer Trained * Pre	0.661628	0.0341844	0.196184	0.442927	0.0341844	Healthy Aged-matched Trained * Post up vs Healthy Aged-matched Trained * Pre	0.0022148	Healthy Aged-matched Trained * Post up vs Healthy Aged-matched Trained * Pre	0.38386	0.0794846	0.785669	0.88638	0.0794846	Cancer Untrained * Post up vs Cancer Untrained * Pre	0.00498425	Cancer Untrained * Post up vs Cancer Untrained * Pre	0.100934	-0.152731	2.90087	-1.7032	-0.152731	Cancer Trained * Pre down vs Cancer Untrained * Pre	-0.0104042	Cancer Trained * Pre down vs Cancer Untrained * Pre	0.00859429
497655	cg07913723		0.00153351	4		ENST00000508585.1;ENST00000503803.1;ENST00000512342.1;ENST00000503280.1	3'UTR;3'UTR;3'UTR;3'UTR	SLC2A9;SLC2A9;SLC2A9;SLC2A9									7.36988e-05	0.387292	22.4375	4.73683	0.387292	Cancer Trained * Post up vs Cancer Trained * Pre	0.0144908	Cancer Trained * Post up vs Cancer Trained * Pre	0.155425	0.109334	2.14579	1.46485	0.109334	Healthy Aged-matched Trained * Post up vs Healthy Aged-matched Trained * Pre	0.00387996	Healthy Aged-matched Trained * Post up vs Healthy Aged-matched Trained * Pre	0.420672	-0.0710024	0.670333	-0.818739	-0.0710024	Cancer Untrained * Post down vs Cancer Untrained * Pre	-0.00248366	Cancer Untrained * Post down vs Cancer Untrained * Pre	0.0650476	-0.167359	3.7243	-1.92985	-0.167359	Cancer Trained * Pre down vs Cancer Untrained * Pre	-0.00649106	Cancer Trained * Pre down vs Cancer Untrained * Pre	0.0603993
357987	cg02920234	ADD1	0.00153479	4		ENST00000534870.1;ENST00000508684.1;ENST00000509039.1;ENST00000503169.1	TSS200;5'UTR;5'UTR;5'UTR	ADD1;ADD1;ADD1;ADD1						NM_176801;NM_001286645;NM_014190;NM_001119;NM_014189	Body;Body;Body;Body;Body	ADD1;ADD1;ADD1;ADD1;ADD1	0.00108322	0.318273	13.643	3.69365	0.318273	Cancer Trained * Post up vs Cancer Trained * Pre	0.0167632	Cancer Trained * Post up vs Cancer Trained * Pre	0.0286949	0.182618	5.3899	2.32162	0.182618	Healthy Aged-matched Trained * Post up vs Healthy Aged-matched Trained * Pre	0.0109567	Healthy Aged-matched Trained * Post up vs Healthy Aged-matched Trained * Pre	0.711796	-0.0341519	0.139633	-0.373675	-0.0341519	Cancer Untrained * Post down vs Cancer Untrained * Pre	-0.00186071	Cancer Untrained * Post down vs Cancer Untrained * Pre	0.36304	-0.084678	0.858419	-0.926509	-0.084678	Cancer Trained * Pre down vs Cancer Untrained * Pre	-0.00488905	Cancer Trained * Pre down vs Cancer Untrained * Pre	0.238662
361744	cg17991812		0.00153779	3													0.000467752	0.361457	16.1796	4.02239	0.361457	Cancer Trained * Post up vs Cancer Trained * Pre	0.0229052	Cancer Trained * Post up vs Cancer Trained * Pre	0.304362	0.0860244	1.09971	1.04867	0.0860244	Healthy Aged-matched Trained * Post up vs Healthy Aged-matched Trained * Pre	0.0060316	Healthy Aged-matched Trained * Post up vs Healthy Aged-matched Trained * Pre	0.0129653	0.25503	7.15954	2.67573	0.25503	Cancer Untrained * Post up vs Cancer Untrained * Pre	0.0166498	Cancer Untrained * Post up vs Cancer Untrained * Pre	0.815741	0.0224459	0.0554593	0.235498	0.0224459	Cancer Trained * Pre up vs Cancer Untrained * Pre	0.00132466	Cancer Trained * Pre up vs Cancer Untrained * Pre	0.703582
417175	cg08119007	C16orf82	0.0015394	16		ENST00000418886.1;ENST00000505035.1	TSS1500;TSS200	C16orf82;C16orf82						NM_001145545	TSS1500	C16orf82	0.0045497	0.318343	9.71621	3.11708	0.318343	Cancer Trained * Post up vs Cancer Trained * Pre	0.0212099	Cancer Trained * Post up vs Cancer Trained * Pre	0.0452986	0.196456	4.44038	2.10722	0.196456	Healthy Aged-matched Trained * Post up vs Healthy Aged-matched Trained * Pre	0.0115662	Healthy Aged-matched Trained * Post up vs Healthy Aged-matched Trained * Pre	0.43893	-0.0852034	0.618683	-0.786564	-0.0852034	Cancer Untrained * Post down vs Cancer Untrained * Pre	-0.00549792	Cancer Untrained * Post down vs Cancer Untrained * Pre	0.0748749	-0.201346	3.45494	-1.85875	-0.201346	Cancer Trained * Pre down vs Cancer Untrained * Pre	-0.0139405	Cancer Trained * Pre down vs Cancer Untrained * Pre	0.0106323
696596	cg11485188	ADAMTSL1	0.00154063	9		ENST00000380548.4;ENST00000327883.7;ENST00000431052.2;ENST00000380570.4;ENST00000380566	TSS1500;TSS1500;TSS1500;TSS1500;TSS1500	ADAMTSL1;ADAMTSL1;ADAMTSL1;ADAMTSL1;ADAMTSL1						NM_052866;NM_001040272	TSS1500;TSS1500	ADAMTSL1;ADAMTSL1	0.000248426	0.335904	18.2144	4.26783	0.335904	Cancer Trained * Post up vs Cancer Trained * Pre	0.0191969	Cancer Trained * Post up vs Cancer Trained * Pre	0.538325	0.0448285	0.389289	0.623931	0.0448285	Healthy Aged-matched Trained * Post up vs Healthy Aged-matched Trained * Pre	0.00239254	Healthy Aged-matched Trained * Post up vs Healthy Aged-matched Trained * Pre	0.724239	0.0297854	0.127303	0.356796	0.0297854	Cancer Untrained * Post up vs Cancer Untrained * Pre	0.00164277	Cancer Untrained * Post up vs Cancer Untrained * Pre	0.293874	-0.0895072	1.1496	-1.07219	-0.0895072	Cancer Trained * Pre down vs Cancer Untrained * Pre	-0.00589179	Cancer Trained * Pre down vs Cancer Untrained * Pre	0.0036364
188677	cg03999491		0.0015428	20													0.000431944	0.341726	16.4297	4.05336	0.341726	Cancer Trained * Post up vs Cancer Trained * Pre	0.0142488	Cancer Trained * Post up vs Cancer Trained * Pre	0.931134	-0.00671816	0.00762001	-0.0872927	-0.00671816	Healthy Aged-matched Trained * Post down vs Healthy Aged-matched Trained * Pre	-0.000238578	Healthy Aged-matched Trained * Post down vs Healthy Aged-matched Trained * Pre	0.867404	-0.0150838	0.0284538	-0.168682	-0.0150838	Cancer Untrained * Post down vs Cancer Untrained * Pre	-0.000664619	Cancer Untrained * Post down vs Cancer Untrained * Pre	0.255805	-0.103998	1.3526	-1.16301	-0.103998	Cancer Trained * Pre down vs Cancer Untrained * Pre	-0.00473156	Cancer Trained * Pre down vs Cancer Untrained * Pre	0.880983
256913	cg07965924	LINC01089	0.00154368	12		ENST00000542933.1;ENST00000537157.1;ENST00000428029.2;ENST00000541694.1;ENST00000543167	3'UTR;3'UTR;3'UTR;3'UTR;3'UTR;TSS200;3'UTR;3'UTR;3'UTR;3'UTR	AC084018.1;AC084018.1;AC084018.1;AC084018.1;AC084018.1;AC084018.1;RP11-347I19.3;RP11-34		Gene_Associated_Cell_type_specific	12:122234300-122235402	N_Shore	chr12:122235106-122235310	NR_002809	Body	LINC01089	0.000709659	-0.616398	14.8977	-3.85975	-0.616398	Cancer Trained * Post down vs Cancer Trained * Pre	-0.0231361	Cancer Trained * Post down vs Cancer Trained * Pre	0.827382	0.0321248	0.0485577	0.220358	0.0321248	Healthy Aged-matched Trained * Post up vs Healthy Aged-matched Trained * Pre	0.00174954	Healthy Aged-matched Trained * Post up vs Healthy Aged-matched Trained * Pre	0.0981128	0.291049	2.9524	1.71825	0.291049	Cancer Untrained * Post up vs Cancer Untrained * Pre	0.0117945	Cancer Untrained * Post up vs Cancer Untrained * Pre	0.36152	0.157444	0.863967	0.929498	0.157444	Cancer Trained * Pre up vs Cancer Untrained * Pre	0.0059892	Cancer Trained * Pre up vs Cancer Untrained * Pre	0.810042
596112	cg06281694		0.0015527	10		ENST00000429250.2;ENST00000546103.1;ENST00000432742.1;ENST00000459633.1	5'UTR;5'UTR;5'UTR;5'UTR	RP11-90J7.3;RP11-90J7.3;RP11-90J7.3;C10orf101		Promoter_Associated	10:80062172-80063974	Island	chr10:80062780-80063588				0.00031941	-0.557444	17.3932	-4.17051	-0.557444	Cancer Trained * Post down vs Cancer Trained * Pre	-0.0147988	Cancer Trained * Post down vs Cancer Trained * Pre	0.346496	-0.117076	0.92064	-0.9595	-0.117076	Healthy Aged-matched Trained * Post down vs Healthy Aged-matched Trained * Pre	-0.00256901	Healthy Aged-matched Trained * Post down vs Healthy Aged-matched Trained * Pre	0.234828	-0.172589	1.48201	-1.21738	-0.172589	Cancer Untrained * Post down vs Cancer Untrained * Pre	-0.00421361	Cancer Untrained * Post down vs Cancer Untrained * Pre	0.026742	0.333718	5.54093	2.35392	0.333718	Cancer Trained * Pre up vs Cancer Untrained * Pre	0.00963348	Cancer Trained * Pre up vs Cancer Untrained * Pre	0.00117813
152536	cg23377716	NDNF	0.00155318	4		ENST00000506900.1	TSS200	NDNF						NM_024574	Body	NDNF	0.00346416	0.23421	10.4238	3.2286	0.23421	Cancer Trained * Post up vs Cancer Trained * Pre	0.0119797	Cancer Trained * Post up vs Cancer Trained * Pre	0.57677	-0.0374488	0.319797	-0.565506	-0.0374488	Healthy Aged-matched Trained * Post down vs Healthy Aged-matched Trained * Pre	-0.00174377	Healthy Aged-matched Trained * Post down vs Healthy Aged-matched Trained * Pre	0.264897	0.0877512	1.30068	1.14047	0.0877512	Cancer Untrained * Post up vs Cancer Untrained * Pre	0.00460743	Cancer Untrained * Post up vs Cancer Untrained * Pre	0.686297	-0.0314404	0.166971	-0.408621	-0.0314404	Cancer Trained * Pre down vs Cancer Untrained * Pre	-0.00187206	Cancer Trained * Pre down vs Cancer Untrained * Pre	0.000437726
676004	cg01403208	C7orf50	0.00155491	7		ENST00000488073.1	3'UTR	C7orf50		Unclassified_Cell_type_specific	7:1060425-1060700	N_Shore	chr7:1062496-1062966	NM_001134395;NM_032350;NM_001134396	Body;Body;Body	C7orf50;C7orf50;C7orf50	0.000231596	0.308742	18.4467	4.29496	0.308742	Cancer Trained * Post up vs Cancer Trained * Pre	0.0120078	Cancer Trained * Post up vs Cancer Trained * Pre	0.0331514	0.147965	5.08424	2.25483	0.147965	Healthy Aged-matched Trained * Post up vs Healthy Aged-matched Trained * Pre	0.00529676	Healthy Aged-matched Trained * Post up vs Healthy Aged-matched Trained * Pre	0.62256	0.0380005	0.2484	0.498398	0.0380005	Cancer Untrained * Post up vs Cancer Untrained * Pre	0.00132377	Cancer Untrained * Post up vs Cancer Untrained * Pre	0.0620181	-0.148957	3.81678	-1.95366	-0.148957	Cancer Trained * Pre down vs Cancer Untrained * Pre	-0.00610833	Cancer Trained * Pre down vs Cancer Untrained * Pre	0.0235277
23047	cg25040670	HIST1H4A	0.00156953	6		ENST00000359907.3	1stExon	HIST1H4A		Promoter_Associated	6:26021483-26022342	Island	chr6:26021957-26022193	NM_003538	1stExon	HIST1H4A	0.000186475	-0.278993	19.173	-4.3787	-0.278993	Cancer Trained * Post down vs Cancer Trained * Pre	-0.00656044	Cancer Trained * Post down vs Cancer Trained * Pre	0.726612	0.0205662	0.125025	0.353588	0.0205662	Healthy Aged-matched Trained * Post up vs Healthy Aged-matched Trained * Pre	0.000473965	Healthy Aged-matched Trained * Post up vs Healthy Aged-matched Trained * Pre	0.0480112	-0.140514	4.32307	-2.0792	-0.140514	Cancer Untrained * Post down vs Cancer Untrained * Pre	-0.00308894	Cancer Untrained * Post down vs Cancer Untrained * Pre	0.0965539	0.116694	2.98161	1.72673	0.116694	Cancer Trained * Pre up vs Cancer Untrained * Pre	0.00289163	Cancer Trained * Pre up vs Cancer Untrained * Pre	0.00082673
506265	cg26109510	C2orf42	0.00157134	2		ENST00000420306.1	1stExon	C2orf42		Unclassified_Cell_type_specific	2:70408434-70408574			NM_017880	Body	C2orf42	0.00706554	0.23483	8.61049	2.93436	0.23483	Cancer Trained * Post up vs Cancer Trained * Pre	0.00994467	Cancer Trained * Post up vs Cancer Trained * Pre	0.0145921	0.191718	6.88694	2.6243	0.191718	Healthy Aged-matched Trained * Post up vs Healthy Aged-matched Trained * Pre	0.00795338	Healthy Aged-matched Trained * Post up vs Healthy Aged-matched Trained * Pre	0.0450127	0.179123	4.45321	2.11026	0.179123	Cancer Untrained * Post up vs Cancer Untrained * Pre	0.0080877	Cancer Untrained * Post up vs Cancer Untrained * Pre	0.213207	0.108426	1.63167	1.27737	0.108426	Cancer Trained * Pre up vs Cancer Untrained * Pre	0.00489118	Cancer Trained * Pre up vs Cancer Untrained * Pre	0.629928
650960	cg06674208	PLSCR4	0.00157228	3		ENST00000433593.2;ENST00000446574.2;ENST00000476202.1;ENST00000460885.1;ENST00000460350	5'UTR;5'UTR;5'UTR;5'UTR;5'UTR;5'UTR;5'UTR	PLSCR4;PLSCR4;PLSCR4;PLSCR4;PLSCR4;PLSCR4;PLSCR4	chr3:145959602-145959602					NM_001177304;NM_001128305;NM_001128306;NM_020353;NM_001128304	5'UTR;5'UTR;5'UTR;5'UTR;5'UTR	PLSCR4;PLSCR4;PLSCR4;PLSCR4;PLSCR4	0.00105194	0.294498	13.7285	3.7052	0.294498	Cancer Trained * Post up vs Cancer Trained * Pre	0.0149874	Cancer Trained * Post up vs Cancer Trained * Pre	0.779035	-0.0205789	0.0804423	-0.283624	-0.0205789	Healthy Aged-matched Trained * Post down vs Healthy Aged-matched Trained * Pre	-0.0008819	Healthy Aged-matched Trained * Post down vs Healthy Aged-matched Trained * Pre	0.475834	-0.0610293	0.524062	-0.723921	-0.0610293	Cancer Untrained * Post down vs Cancer Untrained * Pre	-0.00311255	Cancer Untrained * Post down vs Cancer Untrained * Pre	0.0121958	-0.227806	7.30191	-2.7022	-0.227806	Cancer Trained * Pre down vs Cancer Untrained * Pre	-0.0119105	Cancer Trained * Pre down vs Cancer Untrained * Pre	0.000137122
426485	cg16379311	MYO1E	0.00157517	15		ENST00000558571.1;ENST00000558646.1;ENST00000288235.4;ENST00000560394.1;ENST00000558348	TSS1500;TSS200;TSS200;1stExon;5'UTR;5'UTR	MYO1E;MYO1E;MYO1E;FAM81A;FAM81A;FAM81A		Unclassified	15:59663739-59665496	S_Shore	chr15:59663863-59665081	NM_004998	TSS200	MYO1E	0.00042631	-0.604421	16.4711	-4.05847	-0.604421	Cancer Trained * Post down vs Cancer Trained * Pre	-0.0238093	Cancer Trained * Post down vs Cancer Trained * Pre	0.591056	-0.0739991	0.296264	-0.544302	-0.0739991	Healthy Aged-matched Trained * Post down vs Healthy Aged-matched Trained * Pre	-0.00277162	Healthy Aged-matched Trained * Post down vs Healthy Aged-matched Trained * Pre	0.0252253	-0.376035	5.66694	-2.38053	-0.376035	Cancer Untrained * Post down vs Cancer Untrained * Pre	-0.017276	Cancer Untrained * Post down vs Cancer Untrained * Pre	0.498465	-0.108505	0.47184	-0.686906	-0.108505	Cancer Trained * Pre down vs Cancer Untrained * Pre	-0.00568196	Cancer Trained * Pre down vs Cancer Untrained * Pre	0.0684666
465379	cg08273672	UCHL1	0.0015793	4		ENST00000381760.4;ENST00000504818.1;ENST00000472501.1;ENST00000514764.1;ENST00000510566	5'UTR;5'UTR;5'UTR;TSS1500;TSS1500	UCHL1;UCHL1;UCHL1;UCHL1;UCHL1				S_Shelf	chr4:41258759-41259867	NM_004181	Body	UCHL1	0.000672793	0.340163	15.0592	3.88062	0.340163	Cancer Trained * Post up vs Cancer Trained * Pre	0.0353621	Cancer Trained * Post up vs Cancer Trained * Pre	0.518818	0.0523663	0.428264	0.654419	0.0523663	Healthy Aged-matched Trained * Post up vs Healthy Aged-matched Trained * Pre	0.00540842	Healthy Aged-matched Trained * Post up vs Healthy Aged-matched Trained * Pre	0.383183	-0.0825297	0.787944	-0.887662	-0.0825297	Cancer Untrained * Post down vs Cancer Untrained * Pre	-0.00890249	Cancer Untrained * Post down vs Cancer Untrained * Pre	0.657008	-0.0417836	0.201969	-0.44941	-0.0417836	Cancer Trained * Pre down vs Cancer Untrained * Pre	-0.00446678	Cancer Trained * Pre down vs Cancer Untrained * Pre	0.0725371
324721	cg06344270	DNAJA3	0.0015855	16		ENST00000573120.1;ENST00000573165.1;ENST00000572140.1;ENST00000262375.6;ENST00000355296	TSS1500;1stExon;TSS200;TSS200;TSS200;TSS200;TSS200;TSS200;5'UTR	DNAJA3;CORO7;CORO7;DNAJA3;DNAJA3;DNAJA3;DNAJA3;DNAJA3;CORO7		Promoter_Associated	16:4475238-4476651	Island	chr16:4475429-4476330	NM_001135110;NM_005147	TSS200;TSS200	DNAJA3;DNAJA3	0.00154282	-0.492126	12.6285	-3.55367	-0.492126	Cancer Trained * Post down vs Cancer Trained * Pre	-0.00943432	Cancer Trained * Post down vs Cancer Trained * Pre	0.643885	0.0591555	0.218963	0.467935	0.0591555	Healthy Aged-matched Trained * Post up vs Healthy Aged-matched Trained * Pre	0.00123796	Healthy Aged-matched Trained * Post up vs Healthy Aged-matched Trained * Pre	0.0803288	0.267729	3.3223	1.82272	0.267729	Cancer Untrained * Post up vs Cancer Untrained * Pre	0.00544369	Cancer Untrained * Post up vs Cancer Untrained * Pre	0.0647444	0.283808	3.73334	1.93218	0.283808	Cancer Trained * Pre up vs Cancer Untrained * Pre	0.00572945	Cancer Trained * Pre up vs Cancer Untrained * Pre	0.00138746
808271	cg17770738		0.00159024	4													0.00277042	0.220665	11.0171	3.31921	0.220665	Cancer Trained * Post up vs Cancer Trained * Pre	0.0112726	Cancer Trained * Post up vs Cancer Trained * Pre	0.0219998	0.148226	5.96532	2.4424	0.148226	Healthy Aged-matched Trained * Post up vs Healthy Aged-matched Trained * Pre	0.00856892	Healthy Aged-matched Trained * Post up vs Healthy Aged-matched Trained * Pre	0.272491	0.0791223	1.25906	1.12208	0.0791223	Cancer Untrained * Post up vs Cancer Untrained * Pre	0.00428504	Cancer Untrained * Post up vs Cancer Untrained * Pre	0.990384	0.000858343	0.000148173	0.0121726	0.000858343	Cancer Trained * Pre up vs Cancer Untrained * Pre	0.000108939	Cancer Trained * Pre up vs Cancer Untrained * Pre	0.13368
162611	cg08024619	MTMR6	0.00159539	13		ENST00000482345.1;ENST00000319298.6	TSS1500;5'UTR	MTMR6;MTMR6						NM_004685	Body	MTMR6	7.29469e-05	0.303001	22.475	4.74078	0.303001	Cancer Trained * Post up vs Cancer Trained * Pre	0.0130439	Cancer Trained * Post up vs Cancer Trained * Pre	0.0590023	0.11543	3.91407	1.9784	0.11543	Healthy Aged-matched Trained * Post up vs Healthy Aged-matched Trained * Pre	0.0049787	Healthy Aged-matched Trained * Post up vs Healthy Aged-matched Trained * Pre	0.375818	-0.0611275	0.813075	-0.901707	-0.0611275	Cancer Untrained * Post down vs Cancer Untrained * Pre	-0.00260895	Cancer Untrained * Post down vs Cancer Untrained * Pre	0.01207	-0.183488	7.32612	-2.70668	-0.183488	Cancer Trained * Pre down vs Cancer Untrained * Pre	-0.00830489	Cancer Trained * Pre down vs Cancer Untrained * Pre	0.168997
800901	cg05511733	SARNP	0.00160146	12		ENST00000552946.1;ENST00000336133.3;ENST00000546837.1;ENST00000546604.1;ENST00000552884	3'UTR;3'UTR;3'UTR;3'UTR;3'UTR;3'UTR	SARNP;SARNP;RP11-762I7.5;SARNP;SARNP;SARNP						NM_033082;NR_026723;NR_026722	3'UTR;Body;Body	SARNP;SARNP;SARNP	0.000157846	0.297979	19.7407	4.44306	0.297979	Cancer Trained * Post up vs Cancer Trained * Pre	0.0116706	Cancer Trained * Post up vs Cancer Trained * Pre	0.224882	0.0761876	1.54861	1.24443	0.0761876	Healthy Aged-matched Trained * Post up vs Healthy Aged-matched Trained * Pre	0.00313308	Healthy Aged-matched Trained * Post up vs Healthy Aged-matched Trained * Pre	0.466206	0.052638	0.547568	0.739978	0.052638	Cancer Untrained * Post up vs Cancer Untrained * Pre	0.00212994	Cancer Untrained * Post up vs Cancer Untrained * Pre	0.829996	-0.0154337	0.0470741	-0.216966	-0.0154337	Cancer Trained * Pre down vs Cancer Untrained * Pre	-0.000695989	Cancer Trained * Pre down vs Cancer Untrained * Pre	0.146161
750394	cg00027232	TGOLN2	0.00160325	2		ENST00000282120.2;ENST00000398263.2	3'UTR;3'UTR	TGOLN2;TGOLN2						NM_006464	3'UTR	TGOLN2	0.00877885	0.275759	8.08173	2.84284	0.275759	Cancer Trained * Post up vs Cancer Trained * Pre	0.0212729	Cancer Trained * Post up vs Cancer Trained * Pre	0.0454546	0.186447	4.43343	2.10557	0.186447	Healthy Aged-matched Trained * Post up vs Healthy Aged-matched Trained * Pre	0.0134342	Healthy Aged-matched Trained * Post up vs Healthy Aged-matched Trained * Pre	0.0251644	-0.245035	5.67217	-2.38163	-0.245035	Cancer Untrained * Post down vs Cancer Untrained * Pre	-0.0203294	Cancer Untrained * Post down vs Cancer Untrained * Pre	0.340139	-0.100052	0.945674	-0.972458	-0.100052	Cancer Trained * Pre down vs Cancer Untrained * Pre	-0.00792463	Cancer Trained * Pre down vs Cancer Untrained * Pre	0.530876
728870	cg23926988	RASAL2	0.00160524	1		ENST00000465723.1	5'UTR	RASAL2						NM_170692	Body	RASAL2	0.000580595	0.288339	15.5093	3.93818	0.288339	Cancer Trained * Post up vs Cancer Trained * Pre	0.0184181	Cancer Trained * Post up vs Cancer Trained * Pre	0.00604805	0.200466	8.99592	2.99932	0.200466	Healthy Aged-matched Trained * Post up vs Healthy Aged-matched Trained * Pre	0.0129176	Healthy Aged-matched Trained * Post up vs Healthy Aged-matched Trained * Pre	0.153451	0.114326	2.16731	1.47218	0.114326	Cancer Untrained * Post up vs Cancer Untrained * Pre	0.00720046	Cancer Untrained * Post up vs Cancer Untrained * Pre	0.572797	-0.0443774	0.326555	-0.57145	-0.0443774	Cancer Trained * Pre down vs Cancer Untrained * Pre	-0.00306749	Cancer Trained * Pre down vs Cancer Untrained * Pre	0.595812
374340	cg05754589	HNRPA1L-2	0.0016086	12		ENST00000550994.1;ENST00000546500.1;ENST00000546500.1;ENST00000209875.4;ENST00000550489	TSS1500;5'UTR;1stExon;TSS1500;TSS1500;TSS200;TSS200;TSS200;TSS200;TSS200;TSS200;TSS200;	HNRNPA1;HNRNPA1;HNRNPA1;CBX5;CBX5;HNRNPA1;HNRNPA1;HNRNPA1;HNRNPA1;HNRNPA1;HNRNPA1;HNRNP		NonGene_Associated	12:54673072-54675125	Island	chr12:54673814-54674988	NR_002944;NM_031157;NM_002136;NM_012117	TSS200;TSS200;TSS200;TSS1500	HNRPA1L-2;HNRNPA1;HNRNPA1;CBX5	0.00373592	-0.290927	10.226	-3.19781	-0.290927	Cancer Trained * Post down vs Cancer Trained * Pre	-0.00740402	Cancer Trained * Post down vs Cancer Trained * Pre	0.0111703	-0.227561	7.50781	-2.74004	-0.227561	Healthy Aged-matched Trained * Post down vs Healthy Aged-matched Trained * Pre	-0.00559116	Healthy Aged-matched Trained * Post down vs Healthy Aged-matched Trained * Pre	0.609523	-0.0499131	0.267556	-0.517258	-0.0499131	Cancer Untrained * Post down vs Cancer Untrained * Pre	-0.00171571	Cancer Untrained * Post down vs Cancer Untrained * Pre	0.772781	-0.0281658	0.0851981	-0.291887	-0.0281658	Cancer Trained * Pre down vs Cancer Untrained * Pre	-0.00132222	Cancer Trained * Pre down vs Cancer Untrained * Pre	0.411168
67651	cg16112237	C11orf75	0.00160979	11		ENST00000529714.1;ENST00000529714.1;ENST00000527149.1;ENST00000526869.1;ENST00000298966	1stExon;5'UTR;5'UTR;5'UTR;5'UTR	C11orf75;C11orf75;C11orf75;C11orf75;C11orf75						NM_020179	5'UTR	C11orf75	0.000592197	0.270785	15.4485	3.93046	0.270785	Cancer Trained * Post up vs Cancer Trained * Pre	0.0075139	Cancer Trained * Post up vs Cancer Trained * Pre	0.0773403	0.115858	3.39366	1.84219	0.115858	Healthy Aged-matched Trained * Post up vs Healthy Aged-matched Trained * Pre	0.00301351	Healthy Aged-matched Trained * Post up vs Healthy Aged-matched Trained * Pre	0.0523395	0.148871	4.15051	2.03728	0.148871	Cancer Untrained * Post up vs Cancer Untrained * Pre	0.00429796	Cancer Untrained * Post up vs Cancer Untrained * Pre	0.66282	-0.032244	0.194708	-0.441257	-0.032244	Cancer Trained * Pre down vs Cancer Untrained * Pre	-0.000904027	Cancer Trained * Pre down vs Cancer Untrained * Pre	0.0334897
283425	cg23603045	PTCH1	0.00163476	9		ENST00000375275.4;ENST00000546744.1;ENST00000375290.2	3'UTR;3'UTR;3'UTR	PTCH1;PTCH1;PTCH1						NM_001083605;NM_001083607;NM_001083606;NM_001083604;NM_000264;NM_001083602;NM_001083603	Body;Body;Body;Body;Body;Body;Body	PTCH1;PTCH1;PTCH1;PTCH1;PTCH1;PTCH1;PTCH1	0.00221415	0.339509	11.6243	3.40944	0.339509	Cancer Trained * Post up vs Cancer Trained * Pre	0.0118267	Cancer Trained * Post up vs Cancer Trained * Pre	0.170235	0.128368	1.99415	1.41214	0.128368	Healthy Aged-matched Trained * Post up vs Healthy Aged-matched Trained * Pre	0.00442403	Healthy Aged-matched Trained * Post up vs Healthy Aged-matched Trained * Pre	0.774593	0.0305759	0.0838048	0.289491	0.0305759	Cancer Untrained * Post up vs Cancer Untrained * Pre	0.00126441	Cancer Untrained * Post up vs Cancer Untrained * Pre	0.591097	0.0574827	0.296199	0.544242	0.0574827	Cancer Trained * Pre up vs Cancer Untrained * Pre	0.00208255	Cancer Trained * Pre up vs Cancer Untrained * Pre	0.167882
502888	cg09555264	ASTN2-AS1	0.00163514	9		ENST00000418250.1	TSS1500	RP11-264C15.2						NR_033973;NM_198188;NM_198187;NM_001184734;NM_198186;NM_014010	TSS1500;Body;Body;Body;Body;Body	ASTN2-AS1;ASTN2;ASTN2;ASTN2;ASTN2;ASTN2	0.00340298	0.221178	10.4707	3.23585	0.221178	Cancer Trained * Post up vs Cancer Trained * Pre	0.0115148	Cancer Trained * Post up vs Cancer Trained * Pre	0.003965	0.198017	10.0711	3.1735	0.198017	Healthy Aged-matched Trained * Post up vs Healthy Aged-matched Trained * Pre	0.0104334	Healthy Aged-matched Trained * Post up vs Healthy Aged-matched Trained * Pre	0.197765	0.0959257	1.75069	1.32314	0.0959257	Cancer Untrained * Post up vs Cancer Untrained * Pre	0.00551284	Cancer Untrained * Post up vs Cancer Untrained * Pre	0.516384	0.0477235	0.433315	0.658266	0.0477235	Cancer Trained * Pre up vs Cancer Untrained * Pre	0.00278184	Cancer Trained * Pre up vs Cancer Untrained * Pre	0.826383
258403	cg24707825	PARP8	0.00164105	5		ENST00000505180.1;ENST00000503790.2;ENST00000514342.2;ENST00000511363.2;ENST00000423185	5'UTR;5'UTR;5'UTR;5'UTR;5'UTR	PARP8;PARP8;PARP8;PARP8;PARP8						NM_001178055;NM_001178056;NM_024615	Body;Body;Body	PARP8;PARP8;PARP8	0.000102472	0.322606	21.2495	4.60972	0.322606	Cancer Trained * Post up vs Cancer Trained * Pre	0.0162564	Cancer Trained * Post up vs Cancer Trained * Pre	0.989252	0.000869234	0.000185123	0.013606	0.000869234	Healthy Aged-matched Trained * Post up vs Healthy Aged-matched Trained * Pre	0.000152657	Healthy Aged-matched Trained * Post up vs Healthy Aged-matched Trained * Pre	0.904879	-0.0089608	0.0145729	-0.120718	-0.0089608	Cancer Untrained * Post down vs Cancer Untrained * Pre	-0.000509197	Cancer Untrained * Post down vs Cancer Untrained * Pre	0.31185	-0.0766209	1.06549	-1.03222	-0.0766209	Cancer Trained * Pre down vs Cancer Untrained * Pre	-0.00417553	Cancer Trained * Pre down vs Cancer Untrained * Pre	0.010353
123148	cg18644481	EHMT2	0.00164407	6		ENST00000477678.1;ENST00000494816.1;ENST00000477678.1;ENST00000436026.1;ENST00000480912	3'UTR;TSS1500;1stExon;TSS200;3'UTR	EHMT2;EHMT2;EHMT2;EHMT2;EHMT2				N_Shelf	chr6:31856896-31857104	NM_006709;NM_025256	Body;Body	EHMT2;EHMT2	0.000186788	0.534629	19.1674	4.37805	0.534629	Cancer Trained * Post up vs Cancer Trained * Pre	0.00624554	Cancer Trained * Post up vs Cancer Trained * Pre	0.6569	0.0501153	0.202105	0.449561	0.0501153	Healthy Aged-matched Trained * Post up vs Healthy Aged-matched Trained * Pre	0.000560572	Healthy Aged-matched Trained * Post up vs Healthy Aged-matched Trained * Pre	0.805192	0.0322857	0.0621335	0.249266	0.0322857	Cancer Untrained * Post up vs Cancer Untrained * Pre	0.000249293	Cancer Untrained * Post up vs Cancer Untrained * Pre	0.0115715	-0.352933	7.42489	-2.72486	-0.352933	Cancer Trained * Pre down vs Cancer Untrained * Pre	-0.00447778	Cancer Trained * Pre down vs Cancer Untrained * Pre	0.000470788
299695	cg03331413	C8orf37-AS1	0.00165858	8		ENST00000411365.1;ENST00000517437.1	TSS1500;5'UTR	AC116154.1;KB-1047C11.2						NR_038209;NR_038208;NR_038207;NR_038206;NR_038205;NR_038204;NR_038203;NR_038202;NR_0382	Body;Body;Body;Body;Body;Body;Body;Body;Body	C8orf37-AS1;C8orf37-AS1;C8orf37-AS1;C8orf37-AS1;C8orf37-AS1;C8orf37-AS1;C8orf37-AS1;C8o	0.000182924	0.352064	19.2381	4.38613	0.352064	Cancer Trained * Post up vs Cancer Trained * Pre	0.0154364	Cancer Trained * Post up vs Cancer Trained * Pre	0.0802229	-0.133607	3.32477	-1.8234	-0.133607	Healthy Aged-matched Trained * Post down vs Healthy Aged-matched Trained * Pre	-0.00631064	Healthy Aged-matched Trained * Post down vs Healthy Aged-matched Trained * Pre	0.868711	-0.014218	0.0278899	-0.167003	-0.014218	Cancer Untrained * Post down vs Cancer Untrained * Pre	-0.000849229	Cancer Untrained * Post down vs Cancer Untrained * Pre	0.0899205	-0.150196	3.11231	-1.76417	-0.150196	Cancer Trained * Pre down vs Cancer Untrained * Pre	-0.0071083	Cancer Trained * Pre down vs Cancer Untrained * Pre	0.0987419
377947	cg18129971	TXNDC2	0.00166211	18		ENST00000536353.1;ENST00000357775.3;ENST00000306084.6;ENST00000426718.2	TSS1500;TSS1500;TSS1500;TSS1500	TXNDC2;TXNDC2;TXNDC2;TXNDC2						NM_001098529;NM_032243;NM_001098530	TSS1500;TSS1500;TSS1500	TXNDC2;TXNDC2;TXNDC2	0.00237283	0.351976	11.4355	3.38164	0.351976	Cancer Trained * Post up vs Cancer Trained * Pre	0.0134882	Cancer Trained * Post up vs Cancer Trained * Pre	0.712959	0.0353548	0.138454	0.372094	0.0353548	Healthy Aged-matched Trained * Post up vs Healthy Aged-matched Trained * Pre	0.00134574	Healthy Aged-matched Trained * Post up vs Healthy Aged-matched Trained * Pre	0.655737	-0.0498114	0.203579	-0.451197	-0.0498114	Cancer Untrained * Post down vs Cancer Untrained * Pre	-0.00205669	Cancer Untrained * Post down vs Cancer Untrained * Pre	0.492981	0.0768136	0.484118	0.695786	0.0768136	Cancer Trained * Pre up vs Cancer Untrained * Pre	0.00336064	Cancer Trained * Pre up vs Cancer Untrained * Pre	0.325516
200121	cg16899491	DERA	0.00166261	12		ENST00000526530.1;ENST00000524480.1;ENST00000533447.1	TSS1500;5'UTR;5'UTR	DERA;DERA;DERA						NM_001300779;NM_015954	Body;Body	DERA;DERA	0.000780514	0.325246	14.6113	3.82248	0.325246	Cancer Trained * Post up vs Cancer Trained * Pre	0.0123238	Cancer Trained * Post up vs Cancer Trained * Pre	0.222576	0.0971572	1.56458	1.25083	0.0971572	Healthy Aged-matched Trained * Post up vs Healthy Aged-matched Trained * Pre	0.00372209	Healthy Aged-matched Trained * Post up vs Healthy Aged-matched Trained * Pre	0.0388906	-0.196734	4.75199	-2.17991	-0.196734	Cancer Untrained * Post down vs Cancer Untrained * Pre	-0.00852309	Cancer Untrained * Post down vs Cancer Untrained * Pre	0.187937	-0.122172	1.83257	-1.35372	-0.122172	Cancer Trained * Pre down vs Cancer Untrained * Pre	-0.00502222	Cancer Trained * Pre down vs Cancer Untrained * Pre	0.414176
72672	cg01408127	COQ10B	0.00166331	2		ENST00000488445.1;ENST00000409010.1;ENST00000263960.2;ENST00000263960.2;ENST00000409398	TSS1500;TSS1500;5'UTR;1stExon;5'UTR;1stExon	COQ10B;COQ10B;COQ10B;COQ10B;COQ10B;COQ10B		Promoter_Associated	2:198317440-198319170	Island	chr2:198317967-198318631	NM_025147;NM_025147	1stExon;5'UTR	COQ10B;COQ10B	7.11014e-05	-0.311009	22.5688	-4.75066	-0.311009	Cancer Trained * Post down vs Cancer Trained * Pre	-0.00602522	Cancer Trained * Post down vs Cancer Trained * Pre	0.150171	-0.0887188	2.20381	-1.48452	-0.0887188	Healthy Aged-matched Trained * Post down vs Healthy Aged-matched Trained * Pre	-0.0016853	Healthy Aged-matched Trained * Post down vs Healthy Aged-matched Trained * Pre	0.880922	-0.0105087	0.0229037	-0.15134	-0.0105087	Cancer Untrained * Post down vs Cancer Untrained * Pre	-0.000198121	Cancer Untrained * Post down vs Cancer Untrained * Pre	0.136732	0.106761	2.36391	1.5375	0.106761	Cancer Trained * Pre up vs Cancer Untrained * Pre	0.00224175	Cancer Trained * Pre up vs Cancer Untrained * Pre	0.0391198
190103	cg01645892	ITGB3	0.00166398	17										NM_000212	Body	ITGB3	0.000202706	0.389888	18.8917	4.34646	0.389888	Cancer Trained * Post up vs Cancer Trained * Pre	0.0155618	Cancer Trained * Post up vs Cancer Trained * Pre	0.176365	-0.113936	1.93597	-1.39139	-0.113936	Healthy Aged-matched Trained * Post down vs Healthy Aged-matched Trained * Pre	-0.00484957	Healthy Aged-matched Trained * Post down vs Healthy Aged-matched Trained * Pre	0.345882	0.0914087	0.923029	0.960744	0.0914087	Cancer Untrained * Post up vs Cancer Untrained * Pre	0.00395713	Cancer Untrained * Post up vs Cancer Untrained * Pre	0.889594	-0.013343	0.0196673	-0.14024	-0.013343	Cancer Trained * Pre down vs Cancer Untrained * Pre	-0.000643986	Cancer Trained * Pre down vs Cancer Untrained * Pre	0.138825
107079	cg13269449	PBX3	0.0016673	9		ENST00000491787.2;ENST00000447726.2;ENST00000373483.2;ENST00000492314.2;ENST00000342287	TSS1500;TSS1500;TSS200;TSS1500;5'UTR;1stExon;5'UTR;1stExon;TSS200;5'UTR;1stExon;5'UTR	PBX3;PBX3;PBX3;PBX3;PBX3;PBX3;PBX3;PBX3;PBX3;PBX3;PBX3;PBX3				Island	chr9:128508321-128510670	NM_001134778;NM_006195;NM_006195;NR_024123;NR_024122	TSS1500;5'UTR;1stExon;Body;Body	PBX3;PBX3;PBX3;PBX3;PBX3	0.00113858	-0.681472	13.4982	-3.67399	-0.681472	Cancer Trained * Post down vs Cancer Trained * Pre	-0.0177599	Cancer Trained * Post down vs Cancer Trained * Pre	0.0258298	-0.401258	5.61573	-2.36975	-0.401258	Healthy Aged-matched Trained * Post down vs Healthy Aged-matched Trained * Pre	-0.00828498	Healthy Aged-matched Trained * Post down vs Healthy Aged-matched Trained * Pre	0.348466	-0.187986	0.913012	-0.955517	-0.187986	Cancer Untrained * Post down vs Cancer Untrained * Pre	-0.0037099	Cancer Untrained * Post down vs Cancer Untrained * Pre	0.0731371	0.368037	3.49953	1.8707	0.368037	Cancer Trained * Pre up vs Cancer Untrained * Pre	0.0110112	Cancer Trained * Pre up vs Cancer Untrained * Pre	0.0141549
222995	cg26121436	TRIM26	0.00167067	6										NM_003449	Body	TRIM26	0.000452313	0.36699	16.2848	4.03544	0.36699	Cancer Trained * Post up vs Cancer Trained * Pre	0.0188555	Cancer Trained * Post up vs Cancer Trained * Pre	0.0155386	0.21558	6.74332	2.59679	0.21558	Healthy Aged-matched Trained * Post up vs Healthy Aged-matched Trained * Pre	0.0111068	Healthy Aged-matched Trained * Post up vs Healthy Aged-matched Trained * Pre	0.289331	-0.104423	1.17196	-1.08257	-0.104423	Cancer Untrained * Post down vs Cancer Untrained * Pre	-0.00585429	Cancer Untrained * Post down vs Cancer Untrained * Pre	0.165626	-0.137756	2.03959	-1.42814	-0.137756	Cancer Trained * Pre down vs Cancer Untrained * Pre	-0.00776123	Cancer Trained * Pre down vs Cancer Untrained * Pre	0.5111
730610	cg05779818	PUM2	0.00167673	2		ENST00000420234.1;ENST00000432105.1;ENST00000446940.1;ENST00000536417.1	3'UTR;3'UTR;3'UTR;5'UTR	PUM2;PUM2;PUM2;PUM2						NM_001282790;NM_015317;NM_001282791;NM_001282752	Body;Body;5'UTR;5'UTR	PUM2;PUM2;PUM2;PUM2	0.00248699	0.246112	11.308	3.36273	0.246112	Cancer Trained * Post up vs Cancer Trained * Pre	0.0175538	Cancer Trained * Post up vs Cancer Trained * Pre	0.0451853	0.140867	4.44546	2.10843	0.140867	Healthy Aged-matched Trained * Post up vs Healthy Aged-matched Trained * Pre	0.0104978	Healthy Aged-matched Trained * Post up vs Healthy Aged-matched Trained * Pre	0.234023	0.0946696	1.48726	1.21953	0.0946696	Cancer Untrained * Post up vs Cancer Untrained * Pre	0.007992	Cancer Untrained * Post up vs Cancer Untrained * Pre	0.229979	0.0955175	1.51402	1.23046	0.0955175	Cancer Trained * Pre up vs Cancer Untrained * Pre	0.00787217	Cancer Trained * Pre up vs Cancer Untrained * Pre	0.656825
642117	cg14945651		0.00167792	12													0.00174102	0.271959	12.289	3.50557	0.271959	Cancer Trained * Post up vs Cancer Trained * Pre	0.0324573	Cancer Trained * Post up vs Cancer Trained * Pre	0.304837	0.0741924	1.09751	1.04762	0.0741924	Healthy Aged-matched Trained * Post up vs Healthy Aged-matched Trained * Pre	0.00929118	Healthy Aged-matched Trained * Post up vs Healthy Aged-matched Trained * Pre	0.107851	0.137229	2.78129	1.66772	0.137229	Cancer Untrained * Post up vs Cancer Untrained * Pre	0.0178786	Cancer Untrained * Post up vs Cancer Untrained * Pre	0.166432	0.117283	2.03153	1.42532	0.117283	Cancer Trained * Pre up vs Cancer Untrained * Pre	0.0156771	Cancer Trained * Pre up vs Cancer Untrained * Pre	0.69545
657449	cg18116097	CARS2	0.00169224	13		ENST00000540006.1;ENST00000375781.5;ENST00000535516.1;ENST00000537802.1;ENST00000481787	3'UTR;3'UTR;3'UTR;3'UTR;3'UTR;3'UTR;3'UTR;3'UTR;3'UTR;3'UTR;3'UTR;3'UTR	CARS2;CARS2;CARS2;CARS2;CARS2;CARS2;CARS2;CARS2;CARS2;CARS2;CARS2;CARS2						NM_024537	Body	CARS2	0.000231847	0.362496	18.4431	4.29454	0.362496	Cancer Trained * Post up vs Cancer Trained * Pre	0.0351526	Cancer Trained * Post up vs Cancer Trained * Pre	0.951939	-0.00469104	0.00370637	-0.0608799	-0.00469104	Healthy Aged-matched Trained * Post down vs Healthy Aged-matched Trained * Pre	-0.000207305	Healthy Aged-matched Trained * Post down vs Healthy Aged-matched Trained * Pre	0.0110952	0.245572	7.52371	2.74294	0.245572	Cancer Untrained * Post up vs Cancer Untrained * Pre	0.0228755	Cancer Untrained * Post up vs Cancer Untrained * Pre	0.283493	-0.0981301	1.20138	-1.09607	-0.0981301	Cancer Trained * Pre down vs Cancer Untrained * Pre	-0.0101718	Cancer Trained * Pre down vs Cancer Untrained * Pre	0.00806859
17404	cg04390096	C16orf46	0.00169712	16		ENST00000378611.4;ENST00000299578.5;ENST00000444657.3;ENST00000565253.1;ENST00000501068	TSS200;TSS200;TSS200;TSS1500;1stExon;5'UTR;3'UTR	C16orf46;C16orf46;C16orf46;C16orf46;RP11-303E16.7;RP11-303E16.7;RP11-303E16.8		Promoter_Associated	16:81109943-81111341	Island	chr16:81110485-81111243	NM_001100873;NM_152337	TSS200;TSS200	C16orf46;C16orf46	0.000474597	-0.324583	16.1341	-4.01673	-0.324583	Cancer Trained * Post down vs Cancer Trained * Pre	-0.00629353	Cancer Trained * Post down vs Cancer Trained * Pre	0.138715	-0.112821	2.33914	-1.52942	-0.112821	Healthy Aged-matched Trained * Post down vs Healthy Aged-matched Trained * Pre	-0.0020865	Healthy Aged-matched Trained * Post down vs Healthy Aged-matched Trained * Pre	0.0151953	-0.223409	6.79427	-2.60658	-0.223409	Cancer Untrained * Post down vs Cancer Untrained * Pre	-0.00415992	Cancer Untrained * Post down vs Cancer Untrained * Pre	0.398506	0.0736239	0.737868	0.858992	0.0736239	Cancer Trained * Pre up vs Cancer Untrained * Pre	0.00158327	Cancer Trained * Pre up vs Cancer Untrained * Pre	0.0311504
262739	cg16833233		0.00169832	11													0.00402724	0.333962	10.0307	3.16713	0.333962	Cancer Trained * Post up vs Cancer Trained * Pre	0.0161411	Cancer Trained * Post up vs Cancer Trained * Pre	0.267574	0.109152	1.28583	1.13395	0.109152	Healthy Aged-matched Trained * Post up vs Healthy Aged-matched Trained * Pre	0.00569176	Healthy Aged-matched Trained * Post up vs Healthy Aged-matched Trained * Pre	0.646008	0.0519987	0.216157	0.464927	0.0519987	Cancer Untrained * Post up vs Cancer Untrained * Pre	0.00283004	Cancer Untrained * Post up vs Cancer Untrained * Pre	0.266116	0.127221	1.2939	1.1375	0.127221	Cancer Trained * Pre up vs Cancer Untrained * Pre	0.00705425	Cancer Trained * Pre up vs Cancer Untrained * Pre	0.220425
370220	cg19077645	MREG	0.00170505	2		ENST00000442122.1;ENST00000420348.1;ENST00000439791.1;ENST00000424992.1	3'UTR;5'UTR;5'UTR;5'UTR	PECR;MREG;MREG;MREG	chr2:216867934-216867934					NM_018000	Body	MREG	0.00107924	0.326788	13.6538	3.6951	0.326788	Cancer Trained * Post up vs Cancer Trained * Pre	0.0119776	Cancer Trained * Post up vs Cancer Trained * Pre	0.0242858	0.193578	5.74927	2.39776	0.193578	Healthy Aged-matched Trained * Post up vs Healthy Aged-matched Trained * Pre	0.00696931	Healthy Aged-matched Trained * Post up vs Healthy Aged-matched Trained * Pre	0.33443	-0.0923241	0.968718	-0.984235	-0.0923241	Cancer Untrained * Post down vs Cancer Untrained * Pre	-0.00392843	Cancer Untrained * Post down vs Cancer Untrained * Pre	0.168673	-0.132968	2.00938	-1.41753	-0.132968	Cancer Trained * Pre down vs Cancer Untrained * Pre	-0.00519639	Cancer Trained * Pre down vs Cancer Untrained * Pre	0.104955
234453	cg16770687	LINC00317	0.00170668	21		ENST00000419069.1	TSS1500	LINC00317						NR_038872	TSS1500	LINC00317	3.12786e-05	0.329188	25.6824	5.06778	0.329188	Cancer Trained * Post up vs Cancer Trained * Pre	0.0141418	Cancer Trained * Post up vs Cancer Trained * Pre	0.326687	0.059323	1.00086	1.00043	0.059323	Healthy Aged-matched Trained * Post up vs Healthy Aged-matched Trained * Pre	0.00247579	Healthy Aged-matched Trained * Post up vs Healthy Aged-matched Trained * Pre	0.651032	0.031543	0.209605	0.457826	0.031543	Cancer Untrained * Post up vs Cancer Untrained * Pre	0.00135554	Cancer Untrained * Post up vs Cancer Untrained * Pre	0.0471323	-0.143866	4.36025	-2.08812	-0.143866	Cancer Trained * Pre down vs Cancer Untrained * Pre	-0.00649804	Cancer Trained * Pre down vs Cancer Untrained * Pre	0.0507598
163881	cg14590214	LRRK1	0.00170718	15		ENST00000558979.1;ENST00000529762.2;ENST00000525284.1;ENST00000531270.1	3'UTR;5'UTR;3'UTR;3'UTR	RP11-505E24.3;LRRK1;LRRK1;LRRK1						NM_024652	Body	LRRK1	0.0085985	0.347288	8.13181	2.85163	0.347288	Cancer Trained * Post up vs Cancer Trained * Pre	0.015808	Cancer Trained * Post up vs Cancer Trained * Pre	0.530833	0.070659	0.403948	0.635569	0.070659	Healthy Aged-matched Trained * Post up vs Healthy Aged-matched Trained * Pre	0.0025393	Healthy Aged-matched Trained * Post up vs Healthy Aged-matched Trained * Pre	0.330627	0.12816	0.984377	0.992158	0.12816	Cancer Untrained * Post up vs Cancer Untrained * Pre	0.00588155	Cancer Untrained * Post up vs Cancer Untrained * Pre	0.4861	-0.0913263	0.499859	-0.707007	-0.0913263	Cancer Trained * Pre down vs Cancer Untrained * Pre	-0.00517119	Cancer Trained * Pre down vs Cancer Untrained * Pre	0.00112147
417697	cg04858994		0.00171136	11		ENST00000529278.1	5'UTR	RP11-315O6.2		Unclassified	11:102366080-102367509						0.000769756	-0.378879	14.6529	-3.82792	-0.378879	Cancer Trained * Post down vs Cancer Trained * Pre	-0.00933115	Cancer Trained * Post down vs Cancer Trained * Pre	0.582561	-0.0503163	0.310116	-0.55688	-0.0503163	Healthy Aged-matched Trained * Post down vs Healthy Aged-matched Trained * Pre	-0.00128157	Healthy Aged-matched Trained * Post down vs Healthy Aged-matched Trained * Pre	0.413619	-0.0872817	0.691223	-0.831398	-0.0872817	Cancer Untrained * Post down vs Cancer Untrained * Pre	-0.00249824	Cancer Untrained * Post down vs Cancer Untrained * Pre	0.448813	-0.0807823	0.592113	-0.769489	-0.0807823	Cancer Trained * Pre down vs Cancer Untrained * Pre	-0.00220453	Cancer Trained * Pre down vs Cancer Untrained * Pre	0.165194
595812	cg21990064	PDZRN4	0.00171653	12		ENST00000548450.1;ENST00000547168.1	TSS1500;3'UTR	RP11-413B19.2;RP11-413B19.2						NM_001164595	Body	PDZRN4	0.000216273	0.272205	18.6747	4.32143	0.272205	Cancer Trained * Post up vs Cancer Trained * Pre	0.0103833	Cancer Trained * Post up vs Cancer Trained * Pre	0.133994	0.0890591	2.39883	1.54881	0.0890591	Healthy Aged-matched Trained * Post up vs Healthy Aged-matched Trained * Pre	0.00345056	Healthy Aged-matched Trained * Post up vs Healthy Aged-matched Trained * Pre	0.0258284	0.158326	5.61585	2.36978	0.158326	Cancer Untrained * Post up vs Cancer Untrained * Pre	0.00600977	Cancer Untrained * Post up vs Cancer Untrained * Pre	0.684492	-0.0274668	0.169015	-0.411114	-0.0274668	Cancer Trained * Pre down vs Cancer Untrained * Pre	-0.0010546	Cancer Trained * Pre down vs Cancer Untrained * Pre	0.181866
734729	cg02004171	PARP16	0.00171707	15		ENST00000560149.1;ENST00000444347.2;ENST00000261888.6;ENST00000558873.1	TSS1500;TSS1500;TSS1500;3'UTR	PARP16;PARP16;PARP16;PARP16				S_Shore	chr15:65578613-65579490	NM_017851	TSS1500	PARP16	0.00537066	0.223836	9.29417	3.04863	0.223836	Cancer Trained * Post up vs Cancer Trained * Pre	0.0237745	Cancer Trained * Post up vs Cancer Trained * Pre	0.538806	0.0417688	0.388361	0.623186	0.0417688	Healthy Aged-matched Trained * Post up vs Healthy Aged-matched Trained * Pre	0.00478854	Healthy Aged-matched Trained * Post up vs Healthy Aged-matched Trained * Pre	0.577831	-0.0439158	0.318008	-0.563922	-0.0439158	Cancer Untrained * Post down vs Cancer Untrained * Pre	-0.00530806	Cancer Untrained * Post down vs Cancer Untrained * Pre	0.317161	0.0794896	1.04188	1.02073	0.0794896	Cancer Trained * Pre up vs Cancer Untrained * Pre	0.00837821	Cancer Trained * Pre up vs Cancer Untrained * Pre	0.554101
680489	cg18357393	MTO1	0.00173121	6		ENST00000524046.1;ENST00000520366.1;ENST00000487960.1;ENST00000445187.1;ENST00000415228	TSS1500;TSS200;TSS200;1stExon;3'UTR;5'UTR;5'UTR;5'UTR	MTO1;MTO1;MTO1;MTO1;MTO1;MTO1;MTO1;MTO1						NM_012123;NM_133645;NM_001123226	Body;Body;Body	MTO1;MTO1;MTO1	0.00146499	0.367637	12.7751	3.57422	0.367637	Cancer Trained * Post up vs Cancer Trained * Pre	0.0177303	Cancer Trained * Post up vs Cancer Trained * Pre	0.0261898	0.221918	5.58587	2.36344	0.221918	Healthy Aged-matched Trained * Post up vs Healthy Aged-matched Trained * Pre	0.00977305	Healthy Aged-matched Trained * Post up vs Healthy Aged-matched Trained * Pre	0.35352	0.103137	0.893717	0.945366	0.103137	Cancer Untrained * Post up vs Cancer Untrained * Pre	0.00528909	Cancer Untrained * Post up vs Cancer Untrained * Pre	0.942435	-0.00795753	0.0053202	-0.0729397	-0.00795753	Cancer Trained * Pre down vs Cancer Untrained * Pre	-0.000522935	Cancer Trained * Pre down vs Cancer Untrained * Pre	0.135524
783254	cg12047375	ATP6V1H	0.00173175	8		ENST00000520049.1;ENST00000519588.1;ENST00000521335.1;ENST00000359530.2;ENST00000520070	TSS1500;TSS1500;TSS1500;TSS1500;TSS1500;TSS1500;TSS1500	ATP6V1H;ATP6V1H;ATP6V1H;ATP6V1H;ATP6V1H;ATP6V1H;ATP6V1H		Unclassified	8:54756845-54757277	S_Shore	chr8:54755576-54756109	NM_015941;NM_213619	TSS1500;TSS1500	ATP6V1H;ATP6V1H	0.00239374	0.287064	11.4116	3.37811	0.287064	Cancer Trained * Post up vs Cancer Trained * Pre	0.0120147	Cancer Trained * Post up vs Cancer Trained * Pre	0.0108256	0.213598	7.58172	2.75349	0.213598	Healthy Aged-matched Trained * Post up vs Healthy Aged-matched Trained * Pre	0.00978626	Healthy Aged-matched Trained * Post up vs Healthy Aged-matched Trained * Pre	0.625541	-0.0445354	0.244146	-0.494112	-0.0445354	Cancer Untrained * Post down vs Cancer Untrained * Pre	-0.00246253	Cancer Untrained * Post down vs Cancer Untrained * Pre	0.968575	-0.00358653	0.00158339	-0.0397918	-0.00358653	Cancer Trained * Pre down vs Cancer Untrained * Pre	-8.13723e-05	Cancer Trained * Pre down vs Cancer Untrained * Pre	0.357267
784983	cg14279167	TBC1D31	0.00173215	8		ENST00000518866.2;ENST00000378080.2;ENST00000524307.1	5'UTR;3'UTR;3'UTR	WDR67;WDR67;WDR67		Unclassified_Cell_type_specific	8:124151750-124151954			NM_145647;NM_001145088	Body;Body	TBC1D31;TBC1D31	0.000198477	0.336288	18.9626	4.35461	0.336288	Cancer Trained * Post up vs Cancer Trained * Pre	0.0125502	Cancer Trained * Post up vs Cancer Trained * Pre	0.23953	0.0849411	1.45175	1.20489	0.0849411	Healthy Aged-matched Trained * Post up vs Healthy Aged-matched Trained * Pre	0.00323832	Healthy Aged-matched Trained * Post up vs Healthy Aged-matched Trained * Pre	0.723975	0.0292545	0.127558	0.357152	0.0292545	Cancer Untrained * Post up vs Cancer Untrained * Pre	0.00121113	Cancer Untrained * Post up vs Cancer Untrained * Pre	0.572376	-0.0468594	0.327277	-0.572081	-0.0468594	Cancer Trained * Pre down vs Cancer Untrained * Pre	-0.00185791	Cancer Trained * Pre down vs Cancer Untrained * Pre	0.0513192
39516	cg04691892	VPS4A	0.00173268	16		ENST00000254950.11	TSS200	VPS4A		Promoter_Associated	16:69344689-69346395	N_Shore	chr16:69345137-69345905	NM_013245	TSS200	VPS4A	0.000501241	-0.23505	15.9638	-3.99547	-0.23505	Cancer Trained * Post down vs Cancer Trained * Pre	-0.00741886	Cancer Trained * Post down vs Cancer Trained * Pre	0.120091	-0.086429	2.59009	-1.60938	-0.086429	Healthy Aged-matched Trained * Post down vs Healthy Aged-matched Trained * Pre	-0.00271475	Healthy Aged-matched Trained * Post down vs Healthy Aged-matched Trained * Pre	0.114419	0.102068	2.67572	1.63576	0.102068	Cancer Untrained * Post up vs Cancer Untrained * Pre	0.00330782	Cancer Untrained * Post up vs Cancer Untrained * Pre	0.115956	0.101615	2.65203	1.62851	0.101615	Cancer Trained * Pre up vs Cancer Untrained * Pre	0.00331005	Cancer Trained * Pre up vs Cancer Untrained * Pre	0.0985846
776578	cg06025765		0.00173889	2													0.000330371	0.29736	17.2843	4.15743	0.29736	Cancer Trained * Post up vs Cancer Trained * Pre	0.0113332	Cancer Trained * Post up vs Cancer Trained * Pre	0.465737	-0.0483669	0.548734	-0.740766	-0.0483669	Healthy Aged-matched Trained * Post down vs Healthy Aged-matched Trained * Pre	-0.00205694	Healthy Aged-matched Trained * Post down vs Healthy Aged-matched Trained * Pre	0.473171	-0.0552548	0.530483	-0.728343	-0.0552548	Cancer Untrained * Post down vs Cancer Untrained * Pre	-0.00240114	Cancer Untrained * Post down vs Cancer Untrained * Pre	0.0849873	-0.136067	3.21691	-1.79358	-0.136067	Cancer Trained * Pre down vs Cancer Untrained * Pre	-0.00558837	Cancer Trained * Pre down vs Cancer Untrained * Pre	0.603139
682629	cg19240040		0.00174806	6		ENST00000563385.1	5'UTR	RP11-73O6.4									0.00012632	0.413868	20.5121	4.52902	0.413868	Cancer Trained * Post up vs Cancer Trained * Pre	0.0270008	Cancer Trained * Post up vs Cancer Trained * Pre	0.392072	0.0726534	0.758542	0.870943	0.0726534	Healthy Aged-matched Trained * Post up vs Healthy Aged-matched Trained * Pre	0.00432131	Healthy Aged-matched Trained * Post up vs Healthy Aged-matched Trained * Pre	0.940744	-0.00727769	0.00563795	-0.0750863	-0.00727769	Cancer Untrained * Post down vs Cancer Untrained * Pre	-0.000334823	Cancer Untrained * Post down vs Cancer Untrained * Pre	0.230474	-0.119131	1.51071	-1.22911	-0.119131	Cancer Trained * Pre down vs Cancer Untrained * Pre	-0.00859611	Cancer Trained * Pre down vs Cancer Untrained * Pre	0.0150287
46120	cg14567287	DNAJB6	0.001755	7		ENST00000429029.2;ENST00000486083.2;ENST00000417758.1;ENST00000452797.2;ENST00000459889	TSS1500;TSS1500;TSS1500;TSS1500;TSS1500;TSS1500;TSS1500;TSS1500;TSS1500;TSS1500;TSS1500	DNAJB6;DNAJB6;DNAJB6;DNAJB6;DNAJB6;DNAJB6;DNAJB6;DNAJB6;DNAJB6;DNAJB6;DNAJB6;DNAJB6				Island	chr7:157129089-157130306	NM_005494;NM_058246	TSS1500;TSS1500	DNAJB6;DNAJB6	0.00065886	-0.328489	15.1227	-3.8888	-0.328489	Cancer Trained * Post down vs Cancer Trained * Pre	-0.00718551	Cancer Trained * Post down vs Cancer Trained * Pre	0.930304	0.00681257	0.00780533	0.0883478	0.00681257	Healthy Aged-matched Trained * Post up vs Healthy Aged-matched Trained * Pre	0.000194907	Healthy Aged-matched Trained * Post up vs Healthy Aged-matched Trained * Pre	0.0812738	-0.162766	3.30036	-1.81669	-0.162766	Cancer Untrained * Post down vs Cancer Untrained * Pre	-0.00319784	Cancer Untrained * Post down vs Cancer Untrained * Pre	0.0178746	0.227129	6.42657	2.53507	0.227129	Cancer Trained * Pre up vs Cancer Untrained * Pre	0.00507722	Cancer Trained * Pre up vs Cancer Untrained * Pre	0.000713495
429288	cg15621427	PLEKHA6	0.0017599	1		ENST00000272203.2;ENST00000564627.1	5'UTR;3'UTR	PLEKHA6;PLEKHA6						NM_014935	5'UTR	PLEKHA6	0.00364346	0.373273	10.2915	3.20804	0.373273	Cancer Trained * Post up vs Cancer Trained * Pre	0.015865	Cancer Trained * Post up vs Cancer Trained * Pre	0.199051	0.140125	1.74035	1.31922	0.140125	Healthy Aged-matched Trained * Post up vs Healthy Aged-matched Trained * Pre	0.00552762	Healthy Aged-matched Trained * Post up vs Healthy Aged-matched Trained * Pre	0.440188	-0.096803	0.615249	-0.784378	-0.096803	Cancer Untrained * Post down vs Cancer Untrained * Pre	-0.00500502	Cancer Untrained * Post down vs Cancer Untrained * Pre	0.806312	-0.0305821	0.0614054	-0.247801	-0.0305821	Cancer Trained * Pre down vs Cancer Untrained * Pre	-0.00126787	Cancer Trained * Pre down vs Cancer Untrained * Pre	0.0727494
724695	cg04949579	STAT3	0.00176186	17		ENST00000462269.1;ENST00000491272.1;ENST00000462286.1;ENST00000462269.1	1stExon;TSS200;3'UTR;3'UTR	STAT3;STAT3;STAT3;STAT3						NM_003150;NM_139276;NM_213662	Body;Body;Body	STAT3;STAT3;STAT3	0.000281692	0.387311	17.8016	4.21919	0.387311	Cancer Trained * Post up vs Cancer Trained * Pre	0.0193797	Cancer Trained * Post up vs Cancer Trained * Pre	0.557851	0.0497765	0.352833	0.593998	0.0497765	Healthy Aged-matched Trained * Post up vs Healthy Aged-matched Trained * Pre	0.00243407	Healthy Aged-matched Trained * Post up vs Healthy Aged-matched Trained * Pre	0.160778	0.140728	2.08905	1.44536	0.140728	Cancer Untrained * Post up vs Cancer Untrained * Pre	0.00754267	Cancer Untrained * Post up vs Cancer Untrained * Pre	0.650385	-0.0446655	0.210441	-0.458739	-0.0446655	Cancer Trained * Pre down vs Cancer Untrained * Pre	-0.00250354	Cancer Trained * Pre down vs Cancer Untrained * Pre	0.00673907
180997	cg16266493	LUZP1	0.00176322	1		ENST00000427154.1;ENST00000374623.3;ENST00000302291.4	TSS200;3'UTR;3'UTR	RP1-184J9.2;LUZP1;LUZP1						NM_033631;NM_001142546	3'UTR;3'UTR	LUZP1;LUZP1	0.00145122	0.205525	12.8019	3.57797	0.205525	Cancer Trained * Post up vs Cancer Trained * Pre	0.0226811	Cancer Trained * Post up vs Cancer Trained * Pre	0.992085	0.000525395	0.000100392	0.0100196	0.000525395	Healthy Aged-matched Trained * Post up vs Healthy Aged-matched Trained * Pre	0.000296563	Healthy Aged-matched Trained * Post up vs Healthy Aged-matched Trained * Pre	0.915009	-0.00656828	0.0116224	-0.107807	-0.00656828	Cancer Untrained * Post down vs Cancer Untrained * Pre	-0.000840172	Cancer Untrained * Post down vs Cancer Untrained * Pre	0.446133	0.0471627	0.599224	0.774096	0.0471627	Cancer Trained * Pre up vs Cancer Untrained * Pre	0.00543284	Cancer Trained * Pre up vs Cancer Untrained * Pre	0.359801
707011	cg10926376	C1orf106	0.00176592	1		ENST00000526172.1;ENST00000465162.1	5'UTR;TSS1500	C1orf106;C1orf106				Island	chr1:200880593-200881270	NM_018265;NM_001142569	Body;Body	C1orf106;C1orf106	0.000894403	0.49341	14.2056	3.76903	0.49341	Cancer Trained * Post up vs Cancer Trained * Pre	0.0368983	Cancer Trained * Post up vs Cancer Trained * Pre	0.0177054	0.303458	6.44794	2.53928	0.303458	Healthy Aged-matched Trained * Post up vs Healthy Aged-matched Trained * Pre	0.0215488	Healthy Aged-matched Trained * Post up vs Healthy Aged-matched Trained * Pre	0.943575	-0.00992681	0.00511105	-0.0714916	-0.00992681	Cancer Untrained * Post down vs Cancer Untrained * Pre	-0.00207187	Cancer Untrained * Post down vs Cancer Untrained * Pre	0.526818	-0.0891215	0.411961	-0.641842	-0.0891215	Cancer Trained * Pre down vs Cancer Untrained * Pre	-0.00756164	Cancer Trained * Pre down vs Cancer Untrained * Pre	0.232128
94507	cg10538276	CARHSP1	0.00176641	16		ENST00000562843.1;ENST00000562586.1;ENST00000561530.1;ENST00000396593.2;ENST00000570125	TSS1500;TSS1500;TSS1500;TSS1500;TSS1500;TSS200;TSS200;TSS200;TSS1500	CARHSP1;CARHSP1;CARHSP1;CARHSP1;CARHSP1;CARHSP1;CARHSP1;RP11-77H9.6;CARHSP1		Promoter_Associated	16:8962217-8963166	Island	chr16:8962189-8963190	NM_001278263;NM_001042476;NM_001278261;NM_001278260;NM_014316	TSS1500;TSS1500;TSS1500;TSS200;TSS200	CARHSP1;CARHSP1;CARHSP1;CARHSP1;CARHSP1	0.00069008	-0.339981	14.9823	-3.87069	-0.339981	Cancer Trained * Post down vs Cancer Trained * Pre	-0.00444848	Cancer Trained * Post down vs Cancer Trained * Pre	0.879516	0.0122792	0.0234525	0.153142	0.0122792	Healthy Aged-matched Trained * Post up vs Healthy Aged-matched Trained * Pre	8.76309e-05	Healthy Aged-matched Trained * Post up vs Healthy Aged-matched Trained * Pre	0.167132	0.132559	2.02457	1.42287	0.132559	Cancer Untrained * Post up vs Cancer Untrained * Pre	0.00180288	Cancer Untrained * Post up vs Cancer Untrained * Pre	0.014049	0.246029	6.97406	2.64085	0.246029	Cancer Trained * Pre up vs Cancer Untrained * Pre	0.00336811	Cancer Trained * Pre up vs Cancer Untrained * Pre	0.000486003
231177	cg11339718	CBFA2T3	0.00176803	16		ENST00000327483.5;ENST00000564416.1;ENST00000569464.1;ENST00000569443.1;ENST00000570046	5'UTR;5'UTR;5'UTR;5'UTR;5'UTR;5'UTR	CBFA2T3;CBFA2T3;CBFA2T3;CBFA2T3;CBFA2T3;CBFA2T3				Island	chr16:88999662-89000346	NM_175931;NM_005187	5'UTR;Body	CBFA2T3;CBFA2T3	0.00726056	0.258842	8.54358	2.92294	0.258842	Cancer Trained * Post up vs Cancer Trained * Pre	0.0102112	Cancer Trained * Post up vs Cancer Trained * Pre	0.0355827	0.179606	4.9362	2.22176	0.179606	Healthy Aged-matched Trained * Post up vs Healthy Aged-matched Trained * Pre	0.0071909	Healthy Aged-matched Trained * Post up vs Healthy Aged-matched Trained * Pre	0.0382399	-0.205501	4.78681	-2.18788	-0.205501	Cancer Untrained * Post down vs Cancer Untrained * Pre	-0.009025	Cancer Untrained * Post down vs Cancer Untrained * Pre	0.289735	-0.101596	1.16995	-1.08164	-0.101596	Cancer Trained * Pre down vs Cancer Untrained * Pre	-0.00436113	Cancer Trained * Pre down vs Cancer Untrained * Pre	0.412901
510606	ch.21.377520F	C21orf66	0.00177434	21		ENST00000466846.1;ENST00000443785.1;ENST00000497873.1	3'UTR;3'UTR;3'UTR	GCFC1;GCFC1;GCFC1						NR_027873;NM_016631;NM_013329	Body;Body;Body	C21orf66;C21orf66;C21orf66	0.000238935	-0.363049	18.3432	-4.2829	-0.363049	Cancer Trained * Post down vs Cancer Trained * Pre	-0.00826524	Cancer Trained * Post down vs Cancer Trained * Pre	0.240198	-0.0930997	1.44751	-1.20313	-0.0930997	Healthy Aged-matched Trained * Post down vs Healthy Aged-matched Trained * Pre	-0.00230345	Healthy Aged-matched Trained * Post down vs Healthy Aged-matched Trained * Pre	0.0474669	-0.187434	4.346	-2.08471	-0.187434	Cancer Untrained * Post down vs Cancer Untrained * Pre	-0.00440303	Cancer Untrained * Post down vs Cancer Untrained * Pre	0.987848	-0.00138314	0.000236659	-0.0153837	-0.00138314	Cancer Trained * Pre down vs Cancer Untrained * Pre	-9.13635e-05	Cancer Trained * Pre down vs Cancer Untrained * Pre	0.551408
32249	cg25370728	PDE9A	0.00178427	21		ENST00000472401.1;ENST00000486902.1;ENST00000460905.1;ENST00000470987.1;ENST00000468805	5'UTR;5'UTR;5'UTR;5'UTR;5'UTR;5'UTR	PDE9A;PDE9A;PDE9A;PDE9A;PDE9A;PDE9A		Unclassified_Cell_type_specific	21:44106407-44106515	Island	chr21:44106168-44106546	NM_001001582;NM_001001568;NM_001001573;NM_001001567;NM_001001578;NM_002606;NM_001001580	Body;Body;5'UTR;Body;Body;Body;5'UTR;5'UTR;Body;Body;5'UTR;5'UTR;5'UTR;Body;5'UTR;Body;	PDE9A;PDE9A;PDE9A;PDE9A;PDE9A;PDE9A;PDE9A;PDE9A;PDE9A;PDE9A;PDE9A;PDE9A;PDE9A;PDE9A;PDE	0.00242453	0.264112	11.3769	3.37297	0.264112	Cancer Trained * Post up vs Cancer Trained * Pre	0.00525545	Cancer Trained * Post up vs Cancer Trained * Pre	0.107818	0.119221	2.78184	1.66789	0.119221	Healthy Aged-matched Trained * Post up vs Healthy Aged-matched Trained * Pre	0.00229842	Healthy Aged-matched Trained * Post up vs Healthy Aged-matched Trained * Pre	0.0111325	0.227688	7.5158	2.7415	0.227688	Cancer Untrained * Post up vs Cancer Untrained * Pre	0.00466368	Cancer Untrained * Post up vs Cancer Untrained * Pre	0.548165	0.0505604	0.370609	0.608777	0.0505604	Cancer Trained * Pre up vs Cancer Untrained * Pre	0.00106202	Cancer Trained * Pre up vs Cancer Untrained * Pre	0.0776621
269145	cg12618624	TMEM212	0.00179307	3		ENST00000334567.5;ENST00000420375.1;ENST00000450693.1	TSS1500;TSS1500;TSS1500	TMEM212;TMEM212;TMEM212						NM_001164436	TSS1500	TMEM212	0.00168465	0.284112	12.3811	3.51868	0.284112	Cancer Trained * Post up vs Cancer Trained * Pre	0.0110713	Cancer Trained * Post up vs Cancer Trained * Pre	0.163834	0.105732	2.05766	1.43445	0.105732	Healthy Aged-matched Trained * Post up vs Healthy Aged-matched Trained * Pre	0.00361549	Healthy Aged-matched Trained * Post up vs Healthy Aged-matched Trained * Pre	0.440397	0.0671444	0.614678	0.784014	0.0671444	Cancer Untrained * Post up vs Cancer Untrained * Pre	0.0027004	Cancer Untrained * Post up vs Cancer Untrained * Pre	0.523979	-0.0553497	0.417695	-0.646293	-0.0553497	Cancer Trained * Pre down vs Cancer Untrained * Pre	-0.00234889	Cancer Trained * Pre down vs Cancer Untrained * Pre	0.00834395
446770	cg21743924		0.00179581	3		ENST00000480067.1;ENST00000486975.1	5'UTR;3'UTR	CLDN11;CLDN11									0.00716586	0.298678	8.57583	2.92845	0.298678	Cancer Trained * Post up vs Cancer Trained * Pre	0.0176286	Cancer Trained * Post up vs Cancer Trained * Pre	0.977691	0.00262976	0.00079778	0.028245	0.00262976	Healthy Aged-matched Trained * Post up vs Healthy Aged-matched Trained * Pre	0.000420988	Healthy Aged-matched Trained * Post up vs Healthy Aged-matched Trained * Pre	0.0154824	-0.281089	6.75158	-2.59838	-0.281089	Cancer Untrained * Post down vs Cancer Untrained * Pre	-0.0195989	Cancer Untrained * Post down vs Cancer Untrained * Pre	0.568202	-0.062565	0.334489	-0.57835	-0.062565	Cancer Trained * Pre down vs Cancer Untrained * Pre	-0.00371989	Cancer Trained * Pre down vs Cancer Untrained * Pre	0.424019
14883	cg09738947	ZNF710	0.00179634	15		ENST00000268154.4;ENST00000559419.1	5'UTR;5'UTR	ZNF710;ZNF710				N_Shore	chr15:90610400-90611606	NM_198526	5'UTR	ZNF710	0.00831787	0.439417	8.21207	2.86567	0.439417	Cancer Trained * Post up vs Cancer Trained * Pre	0.021047	Cancer Trained * Post up vs Cancer Trained * Pre	0.511005	0.0933379	0.444627	0.666804	0.0933379	Healthy Aged-matched Trained * Post up vs Healthy Aged-matched Trained * Pre	0.00493468	Healthy Aged-matched Trained * Post up vs Healthy Aged-matched Trained * Pre	0.169163	0.230271	2.00458	1.41583	0.230271	Cancer Untrained * Post up vs Cancer Untrained * Pre	0.0143384	Cancer Untrained * Post up vs Cancer Untrained * Pre	0.0523479	0.33133	4.15019	2.0372	0.33133	Cancer Trained * Pre up vs Cancer Untrained * Pre	0.0197549	Cancer Trained * Pre up vs Cancer Untrained * Pre	0.564884
119171	cg07369606	SECTM1	0.00180218	17		ENST00000269389.2	5'UTR	SECTM1				N_Shore	chr17:80291020-80292394	NM_003004	5'UTR	SECTM1	0.00518268	0.360763	9.38427	3.06337	0.360763	Cancer Trained * Post up vs Cancer Trained * Pre	0.0419188	Cancer Trained * Post up vs Cancer Trained * Pre	0.164383	-0.154004	2.0521	-1.43252	-0.154004	Healthy Aged-matched Trained * Post down vs Healthy Aged-matched Trained * Pre	-0.0167262	Healthy Aged-matched Trained * Post down vs Healthy Aged-matched Trained * Pre	0.0349646	0.278546	4.97274	2.22996	0.278546	Cancer Untrained * Post up vs Cancer Untrained * Pre	0.0322916	Cancer Untrained * Post up vs Cancer Untrained * Pre	0.702561	-0.0482498	0.149209	-0.386276	-0.0482498	Cancer Trained * Pre down vs Cancer Untrained * Pre	-0.00665826	Cancer Trained * Pre down vs Cancer Untrained * Pre	0.00021607
771689	cg27125304	PRKG1	0.00180246	10										NM_001098512;NM_006258	Body;Body	PRKG1;PRKG1	0.00136902	0.292933	12.9679	3.60109	0.292933	Cancer Trained * Post up vs Cancer Trained * Pre	0.0168951	Cancer Trained * Post up vs Cancer Trained * Pre	0.0358028	0.164768	4.92336	2.21887	0.164768	Healthy Aged-matched Trained * Post up vs Healthy Aged-matched Trained * Pre	0.00915443	Healthy Aged-matched Trained * Post up vs Healthy Aged-matched Trained * Pre	0.085007	0.154739	3.21648	1.79346	0.154739	Cancer Untrained * Post up vs Cancer Untrained * Pre	0.00961387	Cancer Untrained * Post up vs Cancer Untrained * Pre	0.488837	0.0606145	0.493553	0.702533	0.0606145	Cancer Trained * Pre up vs Cancer Untrained * Pre	0.00368634	Cancer Trained * Pre up vs Cancer Untrained * Pre	0.432986
711013	cg26859043	MRPS27	0.00180355	5		ENST00000522042.1;ENST00000519143.1;ENST00000522404.1	3'UTR;3'UTR;3'UTR	MRPS27;MRPS27;MRPS27						NM_001286751;NM_015084;NM_001286748	Body;Body;Body	MRPS27;MRPS27;MRPS27	0.00217639	0.408337	11.6713	3.41633	0.408337	Cancer Trained * Post up vs Cancer Trained * Pre	0.0261171	Cancer Trained * Post up vs Cancer Trained * Pre	0.016493	0.280479	6.60795	2.57059	0.280479	Healthy Aged-matched Trained * Post up vs Healthy Aged-matched Trained * Pre	0.0175418	Healthy Aged-matched Trained * Post up vs Healthy Aged-matched Trained * Pre	0.474993	0.0919522	0.526084	0.725316	0.0919522	Cancer Untrained * Post up vs Cancer Untrained * Pre	0.00555601	Cancer Untrained * Post up vs Cancer Untrained * Pre	0.67732	-0.0533781	0.177279	-0.421045	-0.0533781	Cancer Trained * Pre down vs Cancer Untrained * Pre	-0.00380448	Cancer Trained * Pre down vs Cancer Untrained * Pre	0.100847
708998	cg24806383	ERICH1	0.00180485	8		ENST00000523053.1;ENST00000522893.1	3'UTR;3'UTR	ERICH1;ERICH1				S_Shore	chr8:615143-615352	NM_001303100;NM_207332	Body;Body	ERICH1;ERICH1	5.58254e-05	0.336486	23.4641	4.84398	0.336486	Cancer Trained * Post up vs Cancer Trained * Pre	0.0149105	Cancer Trained * Post up vs Cancer Trained * Pre	0.357828	0.0594042	0.877577	0.936791	0.0594042	Healthy Aged-matched Trained * Post up vs Healthy Aged-matched Trained * Pre	0.00256207	Healthy Aged-matched Trained * Post up vs Healthy Aged-matched Trained * Pre	0.819621	0.0169789	0.0531053	0.230446	0.0169789	Cancer Untrained * Post up vs Cancer Untrained * Pre	0.000838363	Cancer Untrained * Post up vs Cancer Untrained * Pre	0.0850679	-0.132112	3.21515	-1.79308	-0.132112	Cancer Trained * Pre down vs Cancer Untrained * Pre	-0.00630367	Cancer Trained * Pre down vs Cancer Untrained * Pre	0.0108667
509161	cg20392812	LINC01515	0.00181213	10		ENST00000517203.1	TSS1500	AC022538.1						NR_120647	Body	LINC01515	0.000908992	0.390246	14.1577	3.76267	0.390246	Cancer Trained * Post up vs Cancer Trained * Pre	0.0317992	Cancer Trained * Post up vs Cancer Trained * Pre	0.0378249	0.207632	4.80936	2.19303	0.207632	Healthy Aged-matched Trained * Post up vs Healthy Aged-matched Trained * Pre	0.0152717	Healthy Aged-matched Trained * Post up vs Healthy Aged-matched Trained * Pre	0.20099	-0.144478	1.7249	-1.31336	-0.144478	Cancer Untrained * Post down vs Cancer Untrained * Pre	-0.0112953	Cancer Untrained * Post down vs Cancer Untrained * Pre	0.0100376	-0.30646	7.76087	-2.78583	-0.30646	Cancer Trained * Pre down vs Cancer Untrained * Pre	-0.025852	Cancer Trained * Pre down vs Cancer Untrained * Pre	0.0179902
336758	cg07969378	ELAVL2	0.00181769	9		ENST00000457037.1	TSS200	RP11-315I14.3						NM_004432;NM_001171197;NM_001171195	Body;Body;Body	ELAVL2;ELAVL2;ELAVL2	0.000347599	0.320403	17.1207	4.13772	0.320403	Cancer Trained * Post up vs Cancer Trained * Pre	0.022032	Cancer Trained * Post up vs Cancer Trained * Pre	0.0929024	-0.123496	3.05223	-1.74706	-0.123496	Healthy Aged-matched Trained * Post down vs Healthy Aged-matched Trained * Pre	-0.00800863	Healthy Aged-matched Trained * Post down vs Healthy Aged-matched Trained * Pre	0.355924	-0.077251	0.884677	-0.940572	-0.077251	Cancer Untrained * Post down vs Cancer Untrained * Pre	-0.00514392	Cancer Untrained * Post down vs Cancer Untrained * Pre	0.0109463	-0.225759	7.55556	-2.74874	-0.225759	Cancer Trained * Pre down vs Cancer Untrained * Pre	-0.0159557	Cancer Trained * Pre down vs Cancer Untrained * Pre	0.000118078
475442	cg01755579	TEAD4	0.00181995	12		ENST00000513358.2	TSS1500	RP11-253E3.3						NM_003213;NM_201441;NM_201443	Body;Body;Body	TEAD4;TEAD4;TEAD4	0.00183606	0.397096	12.1408	3.48436	0.397096	Cancer Trained * Post up vs Cancer Trained * Pre	0.0293209	Cancer Trained * Post up vs Cancer Trained * Pre	0.00605523	0.311984	8.99296	2.99883	0.311984	Healthy Aged-matched Trained * Post up vs Healthy Aged-matched Trained * Pre	0.022088	Healthy Aged-matched Trained * Post up vs Healthy Aged-matched Trained * Pre	0.484184	0.0858416	0.504311	0.710149	0.0858416	Cancer Untrained * Post up vs Cancer Untrained * Pre	0.0057339	Cancer Untrained * Post up vs Cancer Untrained * Pre	0.768769	-0.0359251	0.0883284	-0.297201	-0.0359251	Cancer Trained * Pre down vs Cancer Untrained * Pre	-0.00328646	Cancer Trained * Pre down vs Cancer Untrained * Pre	0.347997
543610	cg17548845		0.00182514	21		ENST00000553129.1	3'UTR	TMPRSS3				S_Shelf	chr21:43725875-43726316				0.00052247	0.503208	15.8349	3.97931	0.503208	Cancer Trained * Post up vs Cancer Trained * Pre	0.033495	Cancer Trained * Post up vs Cancer Trained * Pre	0.0897807	0.203747	3.11518	1.76499	0.203747	Healthy Aged-matched Trained * Post up vs Healthy Aged-matched Trained * Pre	0.0129182	Healthy Aged-matched Trained * Post up vs Healthy Aged-matched Trained * Pre	0.419032	-0.110208	0.675142	-0.82167	-0.110208	Cancer Untrained * Post down vs Cancer Untrained * Pre	-0.00877775	Cancer Untrained * Post down vs Cancer Untrained * Pre	0.405538	-0.113481	0.715838	-0.846072	-0.113481	Cancer Trained * Pre down vs Cancer Untrained * Pre	-0.00871795	Cancer Trained * Pre down vs Cancer Untrained * Pre	0.180996
249116	cg12800932	ESYT2	0.00183204	7	DMR	ENST00000483958.1;ENST00000497111.1;ENST00000429474.1	3'UTR;3'UTR;5'UTR	ESYT2;ESYT2;ESYT2						NM_020728	Body	ESYT2	0.000643105	-0.399646	15.1964	-3.89826	-0.399646	Cancer Trained * Post down vs Cancer Trained * Pre	-0.0167265	Cancer Trained * Post down vs Cancer Trained * Pre	0.00853251	0.267181	8.15042	2.85489	0.267181	Healthy Aged-matched Trained * Post up vs Healthy Aged-matched Trained * Pre	0.0123635	Healthy Aged-matched Trained * Post up vs Healthy Aged-matched Trained * Pre	0.220998	0.136493	1.57563	1.25524	0.136493	Cancer Untrained * Post up vs Cancer Untrained * Pre	0.0060194	Cancer Untrained * Post up vs Cancer Untrained * Pre	0.0973022	0.187318	2.96752	1.72265	0.187318	Cancer Trained * Pre up vs Cancer Untrained * Pre	0.00819055	Cancer Trained * Pre up vs Cancer Untrained * Pre	0.0135672
4193	cg02407746	C11orf48	0.00183243	11		ENST00000528405.1;ENST00000532786.1;ENST00000524958.1;ENST00000525675.1;ENST00000383870	TSS200;TSS200;TSS200;TSS200;TSS200;1stExon;5'UTR;5'UTR;1stExon;5'UTR	RP11-831H9.11;C11orf48;C11orf48;C11orf48;SNORA57;METTL12;METTL12;METTL12;METTL12;METTL1		Promoter_Associated	11:62432050-62433638	Island	chr11:62432319-62433417	NM_024099;NM_001043229;NR_004390;NM_001043229	Body;5'UTR;TSS200;1stExon	C11orf48;METTL12;SNORA57;METTL12	0.000791025	-0.237284	14.5713	-3.81723	-0.237284	Cancer Trained * Post down vs Cancer Trained * Pre	-0.00453569	Cancer Trained * Post down vs Cancer Trained * Pre	0.0894038	-0.100279	3.12295	-1.76719	-0.100279	Healthy Aged-matched Trained * Post down vs Healthy Aged-matched Trained * Pre	-0.00180957	Healthy Aged-matched Trained * Post down vs Healthy Aged-matched Trained * Pre	0.299137	0.0699087	1.12428	1.06032	0.0699087	Cancer Untrained * Post up vs Cancer Untrained * Pre	0.00142643	Cancer Untrained * Post up vs Cancer Untrained * Pre	0.169396	0.0932955	2.00231	1.41503	0.0932955	Cancer Trained * Pre up vs Cancer Untrained * Pre	0.00189259	Cancer Trained * Pre up vs Cancer Untrained * Pre	0.0458733
728595	cg00981883		0.00183544	14													0.00257098	0.276883	11.2182	3.34935	0.276883	Cancer Trained * Post up vs Cancer Trained * Pre	0.012001	Cancer Trained * Post up vs Cancer Trained * Pre	0.754077	0.0239021	0.100319	0.316732	0.0239021	Healthy Aged-matched Trained * Post up vs Healthy Aged-matched Trained * Pre	0.000989666	Healthy Aged-matched Trained * Post up vs Healthy Aged-matched Trained * Pre	0.343672	0.084634	0.93168	0.965236	0.084634	Cancer Untrained * Post up vs Cancer Untrained * Pre	0.0040489	Cancer Untrained * Post up vs Cancer Untrained * Pre	0.168891	0.124226	2.00724	1.41677	0.124226	Cancer Trained * Pre up vs Cancer Untrained * Pre	0.0060953	Cancer Trained * Pre up vs Cancer Untrained * Pre	0.308647
331985	cg21893314	BUB1B	0.00184303	15		ENST00000560120.1;ENST00000287598.6;ENST00000442874.2;ENST00000559414.1;ENST00000558715	TSS200;TSS200;TSS200;TSS200;TSS200	BUB1B;BUB1B;BUB1B;BUB1B;BUB1B		Promoter_Associated	15:40452682-40453925	Island	chr15:40453005-40453685	NM_001211	TSS200	BUB1B	0.00363913	-0.421549	10.2946	-3.20852	-0.421549	Cancer Trained * Post down vs Cancer Trained * Pre	-0.0100947	Cancer Trained * Post down vs Cancer Trained * Pre	0.422309	-0.0978465	0.665559	-0.815818	-0.0978465	Healthy Aged-matched Trained * Post down vs Healthy Aged-matched Trained * Pre	-0.00256929	Healthy Aged-matched Trained * Post down vs Healthy Aged-matched Trained * Pre	0.368301	0.12768	0.839477	0.91623	0.12768	Cancer Untrained * Post up vs Cancer Untrained * Pre	0.00378725	Cancer Untrained * Post up vs Cancer Untrained * Pre	0.86901	-0.0232191	0.0277621	-0.16662	-0.0232191	Cancer Trained * Pre down vs Cancer Untrained * Pre	-0.000685132	Cancer Trained * Pre down vs Cancer Untrained * Pre	0.162502
133996	cg22636000		0.00184498	11													0.0032706	0.318159	10.5753	3.25198	0.318159	Cancer Trained * Post up vs Cancer Trained * Pre	0.0154376	Cancer Trained * Post up vs Cancer Trained * Pre	0.303555	0.0938182	1.10347	1.05046	0.0938182	Healthy Aged-matched Trained * Post up vs Healthy Aged-matched Trained * Pre	0.00450251	Healthy Aged-matched Trained * Post up vs Healthy Aged-matched Trained * Pre	0.788826	-0.0280932	0.0732918	-0.270725	-0.0280932	Cancer Untrained * Post down vs Cancer Untrained * Pre	-0.00193907	Cancer Untrained * Post down vs Cancer Untrained * Pre	0.463049	0.0773385	0.55545	0.745285	0.0773385	Cancer Trained * Pre up vs Cancer Untrained * Pre	0.00416378	Cancer Trained * Pre up vs Cancer Untrained * Pre	0.412121
359534	cg10819259	ACTN2	0.00184561	1		ENST00000492634.1	5'UTR	ACTN2		Unclassified_Cell_type_specific	1:236850199-236850534	S_Shore	chr1:236849472-236850323	NM_001103	Body	ACTN2	0.00799703	-0.716555	8.30755	-2.88228	-0.716555	Cancer Trained * Post down vs Cancer Trained * Pre	-0.0477474	Cancer Trained * Post down vs Cancer Trained * Pre	0.973414	0.00763933	0.00113309	0.0336615	0.00763933	Healthy Aged-matched Trained * Post up vs Healthy Aged-matched Trained * Pre	-0.00256121	Healthy Aged-matched Trained * Post down vs Healthy Aged-matched Trained * Pre	0.833744	0.0559299	0.0449893	0.212107	0.0559299	Cancer Untrained * Post up vs Cancer Untrained * Pre	0.00182078	Cancer Untrained * Post up vs Cancer Untrained * Pre	0.0625337	0.514068	3.80069	1.94953	0.514068	Cancer Trained * Pre up vs Cancer Untrained * Pre	0.0322204	Cancer Trained * Pre up vs Cancer Untrained * Pre	0.43425
406038	cg12311571	ZPLD1	0.00184639	3		ENST00000306176.1;ENST00000466937.1;ENST00000491959.1	TSS1500;TSS1500;5'UTR	ZPLD1;ZPLD1;ZPLD1						NM_175056	TSS1500	ZPLD1	0.00151663	0.38459	12.6769	3.56047	0.38459	Cancer Trained * Post up vs Cancer Trained * Pre	0.0329944	Cancer Trained * Post up vs Cancer Trained * Pre	0.0348262	0.220069	4.98102	2.23182	0.220069	Healthy Aged-matched Trained * Post up vs Healthy Aged-matched Trained * Pre	0.0211006	Healthy Aged-matched Trained * Post up vs Healthy Aged-matched Trained * Pre	0.249659	0.135029	1.38907	1.17859	0.135029	Cancer Untrained * Post up vs Cancer Untrained * Pre	0.0124817	Cancer Untrained * Post up vs Cancer Untrained * Pre	0.927722	-0.0104979	0.00839601	-0.0916298	-0.0104979	Cancer Trained * Pre down vs Cancer Untrained * Pre	-0.00157766	Cancer Trained * Pre down vs Cancer Untrained * Pre	0.264031
484281	cg12931853	CNST	0.00185087	1										NM_152609	Body	CNST	0.000116052	0.454006	20.8093	4.56172	0.454006	Cancer Trained * Post up vs Cancer Trained * Pre	0.0284894	Cancer Trained * Post up vs Cancer Trained * Pre	0.358942	0.0849104	0.873449	0.934585	0.0849104	Healthy Aged-matched Trained * Post up vs Healthy Aged-matched Trained * Pre	0.00563126	Healthy Aged-matched Trained * Post up vs Healthy Aged-matched Trained * Pre	0.792695	0.0280416	0.0705645	0.26564	0.0280416	Cancer Untrained * Post up vs Cancer Untrained * Pre	0.00268597	Cancer Untrained * Post up vs Cancer Untrained * Pre	0.479265	-0.0758197	0.515876	-0.718245	-0.0758197	Cancer Trained * Pre down vs Cancer Untrained * Pre	-0.00471663	Cancer Trained * Pre down vs Cancer Untrained * Pre	0.571003
639682	cg17650835	TTC1	0.00185817	5		ENST00000522073.1;ENST00000520274.1	5'UTR;5'UTR	TTC1;TTC1						NM_001282500;NM_003314	Body;Body	TTC1;TTC1	0.00152401	0.298525	12.6632	3.55854	0.298525	Cancer Trained * Post up vs Cancer Trained * Pre	0.0184268	Cancer Trained * Post up vs Cancer Trained * Pre	0.00560002	0.232139	9.18879	3.0313	0.232139	Healthy Aged-matched Trained * Post up vs Healthy Aged-matched Trained * Pre	0.0150675	Healthy Aged-matched Trained * Post up vs Healthy Aged-matched Trained * Pre	0.892913	0.0121008	0.0184952	0.135997	0.0121008	Cancer Untrained * Post up vs Cancer Untrained * Pre	0.000926611	Cancer Untrained * Post up vs Cancer Untrained * Pre	0.69381	-0.0354377	0.158621	-0.398273	-0.0354377	Cancer Trained * Pre down vs Cancer Untrained * Pre	-0.00230753	Cancer Trained * Pre down vs Cancer Untrained * Pre	0.335539
421690	cg07978005	PTPRE	0.00185879	10		ENST00000419012.2;ENST00000430713.2;ENST00000471218.1;ENST00000254667.3;ENST00000442830	5'UTR;5'UTR;5'UTR;5'UTR;5'UTR	PTPRE;PTPRE;PTPRE;PTPRE;PTPRE						NM_006504	5'UTR	PTPRE	0.00139399	0.252726	12.9163	3.59393	0.252726	Cancer Trained * Post up vs Cancer Trained * Pre	0.00897906	Cancer Trained * Post up vs Cancer Trained * Pre	0.549921	0.0389067	0.367341	0.606086	0.0389067	Healthy Aged-matched Trained * Post up vs Healthy Aged-matched Trained * Pre	0.00127601	Healthy Aged-matched Trained * Post up vs Healthy Aged-matched Trained * Pre	0.309706	0.0773385	1.07517	1.0369	0.0773385	Cancer Untrained * Post up vs Cancer Untrained * Pre	0.00313465	Cancer Untrained * Post up vs Cancer Untrained * Pre	0.343762	0.0719793	0.931324	0.965051	0.0719793	Cancer Trained * Pre up vs Cancer Untrained * Pre	0.00278947	Cancer Trained * Pre up vs Cancer Untrained * Pre	0.137245
778382	cg07496081		0.00186948	21		ENST00000411956.1	TSS1500	AP001056.1									0.00356741	0.242878	10.3467	3.21664	0.242878	Cancer Trained * Post up vs Cancer Trained * Pre	0.0121704	Cancer Trained * Post up vs Cancer Trained * Pre	0.589775	-0.037648	0.298327	-0.546193	-0.037648	Healthy Aged-matched Trained * Post down vs Healthy Aged-matched Trained * Pre	-0.0019546	Healthy Aged-matched Trained * Post down vs Healthy Aged-matched Trained * Pre	0.560042	0.0473053	0.348895	0.590673	0.0473053	Cancer Untrained * Post up vs Cancer Untrained * Pre	0.0025261	Cancer Untrained * Post up vs Cancer Untrained * Pre	0.170293	0.113079	1.99359	1.41194	0.113079	Cancer Trained * Pre up vs Cancer Untrained * Pre	0.00634246	Cancer Trained * Pre up vs Cancer Untrained * Pre	0.236078
759667	cg20471982	NCOR1	0.00187172	17		ENST00000362804.1;ENST00000395851.1;ENST00000460276.1	TSS1500;ExonBnd;3'UTR	U6;NCOR1;NCOR1						NM_001190438;NM_001190440;NM_006311;NM_001190438;NM_001190440;NM_006311	ExonBnd;ExonBnd;ExonBnd;Body;Body;Body	NCOR1;NCOR1;NCOR1;NCOR1;NCOR1;NCOR1	0.000274291	0.292074	17.8887	4.2295	0.292074	Cancer Trained * Post up vs Cancer Trained * Pre	0.0137299	Cancer Trained * Post up vs Cancer Trained * Pre	0.183168	0.0863027	1.87422	1.36902	0.0863027	Healthy Aged-matched Trained * Post up vs Healthy Aged-matched Trained * Pre	0.00396403	Healthy Aged-matched Trained * Post up vs Healthy Aged-matched Trained * Pre	0.224032	-0.0913213	1.55447	-1.24679	-0.0913213	Cancer Untrained * Post down vs Cancer Untrained * Pre	-0.00459018	Cancer Untrained * Post down vs Cancer Untrained * Pre	0.198779	-0.0966874	1.74252	-1.32005	-0.0966874	Cancer Trained * Pre down vs Cancer Untrained * Pre	-0.00502619	Cancer Trained * Pre down vs Cancer Untrained * Pre	0.144506
298532	cg17783359		0.00187721	5	RDMR				chr5:79869152-79869152			S_Shelf	chr5:79864842-79866447				0.00941141	0.341394	7.9146	2.81329	0.341394	Cancer Trained * Post up vs Cancer Trained * Pre	0.0153481	Cancer Trained * Post up vs Cancer Trained * Pre	0.523277	0.0717166	0.41912	0.647395	0.0717166	Healthy Aged-matched Trained * Post up vs Healthy Aged-matched Trained * Pre	0.00328419	Healthy Aged-matched Trained * Post up vs Healthy Aged-matched Trained * Pre	0.0697579	-0.243867	3.58981	-1.89468	-0.243867	Cancer Untrained * Post down vs Cancer Untrained * Pre	-0.0122168	Cancer Untrained * Post down vs Cancer Untrained * Pre	0.648232	-0.0594365	0.213242	-0.461781	-0.0594365	Cancer Trained * Pre down vs Cancer Untrained * Pre	-0.00339211	Cancer Trained * Pre down vs Cancer Untrained * Pre	0.0952259
517975	cg09946603		0.00187942	6								Island	chr6:56297168-56297394				9.02674e-05	0.426924	21.7028	4.65862	0.426924	Cancer Trained * Post up vs Cancer Trained * Pre	0.0180351	Cancer Trained * Post up vs Cancer Trained * Pre	0.718684	0.0304778	0.132728	0.364319	0.0304778	Healthy Aged-matched Trained * Post up vs Healthy Aged-matched Trained * Pre	0.00138773	Healthy Aged-matched Trained * Post up vs Healthy Aged-matched Trained * Pre	0.475441	0.0704292	0.525008	0.724574	0.0704292	Cancer Untrained * Post up vs Cancer Untrained * Pre	0.00283886	Cancer Untrained * Post up vs Cancer Untrained * Pre	0.430571	-0.0778763	0.641905	-0.80119	-0.0778763	Cancer Trained * Pre down vs Cancer Untrained * Pre	-0.00377147	Cancer Trained * Pre down vs Cancer Untrained * Pre	0.0152907
359822	cg17851730	ALDH4A1	0.00188188	1		ENST00000432718.1;ENST00000375341.3;ENST00000432718.1;ENST00000375341.3;ENST00000538839	1stExon;1stExon;5'UTR;5'UTR;TSS200;TSS200;TSS200;3'UTR	ALDH4A1;ALDH4A1;ALDH4A1;ALDH4A1;ALDH4A1;ALDH4A1;ALDH4A1;RP13-279N23.2		Promoter_Associated	1:19228352-19229943	Island	chr1:19228828-19229634	NM_003748;NM_170726;NM_003748;NM_170726	1stExon;1stExon;5'UTR;5'UTR	ALDH4A1;ALDH4A1;ALDH4A1;ALDH4A1	0.00195979	-0.334174	11.9599	-3.45831	-0.334174	Cancer Trained * Post down vs Cancer Trained * Pre	-0.0103734	Cancer Trained * Post down vs Cancer Trained * Pre	0.338324	-0.0861095	0.952939	-0.976186	-0.0861095	Healthy Aged-matched Trained * Post down vs Healthy Aged-matched Trained * Pre	-0.00231758	Healthy Aged-matched Trained * Post down vs Healthy Aged-matched Trained * Pre	0.132196	0.159511	2.42221	1.55635	0.159511	Cancer Untrained * Post up vs Cancer Untrained * Pre	0.00498936	Cancer Untrained * Post up vs Cancer Untrained * Pre	0.0398689	0.222215	4.70084	2.16814	0.222215	Cancer Trained * Pre up vs Cancer Untrained * Pre	0.007253	Cancer Trained * Pre up vs Cancer Untrained * Pre	0.0038966
409319	cg04790887		0.00188724	15		ENST00000559579.1;ENST00000558073.1;ENST00000559297.1;ENST00000560122.1;ENST00000558504	3'UTR;3'UTR;3'UTR;3'UTR;3'UTR;5'UTR;3'UTR	ALDH1A2;ALDH1A2;ALDH1A2;ALDH1A2;ALDH1A2;ALDH1A2;ALDH1A2									5.34979e-05	0.308323	23.6236	4.86041	0.308323	Cancer Trained * Post up vs Cancer Trained * Pre	0.0152468	Cancer Trained * Post up vs Cancer Trained * Pre	0.322127	0.058493	1.02029	1.01009	0.058493	Healthy Aged-matched Trained * Post up vs Healthy Aged-matched Trained * Pre	0.00286014	Healthy Aged-matched Trained * Post up vs Healthy Aged-matched Trained * Pre	0.347515	0.0644197	0.916684	0.957436	0.0644197	Cancer Untrained * Post up vs Cancer Untrained * Pre	0.0033121	Cancer Untrained * Post up vs Cancer Untrained * Pre	0.195446	-0.0895035	1.76955	-1.33024	-0.0895035	Cancer Trained * Pre down vs Cancer Untrained * Pre	-0.0045968	Cancer Trained * Pre down vs Cancer Untrained * Pre	0.174436
166827	cg09343811	CLTA	0.00188979	9		ENST00000242285.6;ENST00000466396.1;ENST00000462562.1;ENST00000433436.2;ENST00000345519	TSS1500;TSS1500;TSS1500;TSS200;TSS200;TSS200;TSS200	CLTA;CLTA;CLTA;CLTA;CLTA;CLTA;CLTA		Promoter_Associated	9:36189875-36192033	N_Shore	chr9:36190870-36191536	NM_001076677;NM_001184760;NM_001184762;NM_001184761;NM_001833;NM_007096	TSS200;TSS200;TSS200;TSS200;TSS200;TSS200	CLTA;CLTA;CLTA;CLTA;CLTA;CLTA	0.000254673	-0.514974	18.1324	-4.25822	-0.514974	Cancer Trained * Post down vs Cancer Trained * Pre	-0.0204697	Cancer Trained * Post down vs Cancer Trained * Pre	0.0579173	-0.219427	3.95046	-1.98758	-0.219427	Healthy Aged-matched Trained * Post down vs Healthy Aged-matched Trained * Pre	-0.00958257	Healthy Aged-matched Trained * Post down vs Healthy Aged-matched Trained * Pre	0.771599	0.0376418	0.0861141	0.293452	0.0376418	Cancer Untrained * Post up vs Cancer Untrained * Pre	0.00177281	Cancer Untrained * Post up vs Cancer Untrained * Pre	0.439626	0.100739	0.616781	0.785354	0.100739	Cancer Trained * Pre up vs Cancer Untrained * Pre	0.00459555	Cancer Trained * Pre up vs Cancer Untrained * Pre	0.781984
[truncated: 13,769 more rows]
[truncated: 27 more columns]

[truncated: 9 more sheets: 2B, 2C, 2D, 2E, 2F, 2G, 2H, 2I, 2J]
